# Supplementary material for: δ-catenin controls layer-specific transcriptional maturation of astrocytes via Zbtb20
Source: bioRxiv. 2026 May 13:2026.05.12.724361. Preprint. [Version 1] doi: 10.64898/2026.05.12.724361 (PMC13192610; doi:10.64898/2026.05.12.724361)
Supplement: Supplement 3 — Table S3. Differentially expressed genes from snRNAseq, related to Figures 3, 4, 5, and 6 [file media-3.xlsx]

## Sheet: wilcox_GLU
	KO_n	KO_s	KO_l	KO_p
0	Spidr	23.5775	0.3844	7.05048e-119
1	Maml3	22.1685	0.405845	5.56965e-105
2	Ctnnd1	19.2397	0.332758	9.2465e-79
3	Gm10115	18.8027	0.305141	3.30514e-75
4	Zfp280d	18.6125	0.304874	1.02454e-73
5	Stxbp6	18.3574	0.379986	1.03168e-71
6	Spred1	18.2616	0.330603	5.39087e-71
7	B230209E15Rik	18.162	0.295211	2.99572e-70
8	Ube3a	18.1577	0.301383	2.99572e-70
9	Rnf165	18.0252	0.295292	3.06474e-69
10	Gtdc1	17.951	0.256678	1.08435e-68
11	Ywhaz	17.719	0.31146	6.42574e-67
12	Stag2	17.612	0.322624	3.66214e-66
13	Usp9x	17.6105	0.287721	3.66214e-66
14	Foxp1	17.5158	0.216705	1.83976e-65
15	Homer1	17.3661	0.272895	2.40166e-64
16	2610035D17Rik	17.2454	0.312792	1.85929e-63
17	Ptbp2	17.2407	0.293045	1.92584e-63
18	Med14	17.129	0.307757	1.2645e-62
19	Cbfa2t3	17.0611	0.351154	3.879e-62
20	Ctnnd2	17.0498	0.0933323	4.52223e-62
21	4930578G10Rik	17.0305	0.243202	6.04946e-62
22	Fmnl1	16.8168	0.304524	2.11454e-60
23	Gm19938	16.7027	0.283809	1.39241e-59
24	Spred2	16.6499	0.240967	3.2549e-59
25	Stim2	16.5622	0.283239	1.35893e-58
26	Rictor	16.5495	0.279846	1.62586e-58
27	Peak1	16.5362	0.287572	1.96693e-58
28	Atf7ip	16.5332	0.294236	2.00447e-58
29	Nr2c2	16.4659	0.285744	5.94237e-58
30	Lrp6	16.2949	0.271758	9.35163e-57
31	Gm49678	16.2374	0.286628	2.32761e-56
32	Mef2a	16.1334	0.266158	1.22752e-55
33	Usp47	16.0779	0.26592	2.93787e-55
34	Atp6v1h	16.0715	0.27191	3.17455e-55
35	Umad1	16.0441	0.264551	4.8201e-55
36	Kdm6a	16.0403	0.304285	5.0101e-55
37	Pias2	16.0218	0.268375	6.59738e-55
38	Uty	15.9944	0.318995	1.00142e-54
39	Ppp4r3b	15.8965	0.280733	4.69352e-54
40	Robo2	15.8788	0.211607	6.09017e-54
41	Hace1	15.8608	0.274169	7.95141e-54
42	Lncpint	15.8501	0.191334	9.2288e-54
43	Bbs9	15.826	0.266322	1.32637e-53
44	Rfx3	15.8207	0.27132	1.41498e-53
45	Smurf1	15.7753	0.268387	2.8518e-53
46	Cul3	15.74	0.310567	4.88995e-53
47	Mau2	15.6992	0.282023	9.14473e-53
48	Tmem132a	15.6961	0.27273	9.42822e-53
49	Hnrnph1	15.6868	0.259996	1.07153e-52
50	Setd5	15.6784	0.238726	1.20103e-52
51	D630045J12Rik	15.6652	0.268186	1.45352e-52
52	Pspc1	15.6563	0.269001	1.64328e-52
53	Btaf1	15.6508	0.252768	1.76204e-52
54	Clk1	15.6279	0.259779	2.48513e-52
55	Abi2	15.6118	0.238729	3.14638e-52
56	Crebrf	15.6068	0.251341	3.34622e-52
57	Cdc73	15.5833	0.257476	4.75959e-52
58	Pten	15.5389	0.25905	9.2521e-52
59	Ndfip1	15.5384	0.256407	9.2521e-52
60	Pcnx	15.5378	0.257978	9.2521e-52
61	Catsperd	15.535	0.493226	9.52482e-52
62	Gfod1	15.5191	0.237278	1.20311e-51
63	Cobl	15.5051	0.239936	1.47605e-51
64	Prrt2	15.4942	0.261522	1.72298e-51
65	Nr1d2	15.4881	0.324005	1.86969e-51
66	Gm49422	15.4728	0.281521	2.33676e-51
67	Zfand3	15.4241	0.252815	4.90973e-51
68	Smad3	15.3459	0.279914	1.62161e-50
69	Hivep1	15.3287	0.275162	2.08615e-50
70	Tardbp	15.3266	0.263295	2.12674e-50
71	Csnk1a1	15.245	0.250185	7.34629e-50
72	Kdm5a	15.2325	0.242404	8.77692e-50
73	Arid5b	15.2256	0.246319	9.63966e-50
74	Mib1	15.214	0.255024	1.13533e-49
75	8030462N17Rik	15.2132	0.285841	1.13533e-49
76	3110039M20Rik	15.2094	0.304354	1.1893e-49
77	Mamld1	15.1728	0.288281	2.05355e-49
78	Usp32	15.1479	0.241945	2.96369e-49
79	Cop1	15.119	0.255454	4.54758e-49
80	Neo1	15.1135	0.251517	4.88666e-49
81	Madd	15.0765	0.245281	8.4615e-49
82	Marchf7	15.0704	0.248117	9.17836e-49
83	Camk2n1	15.0662	0.249074	9.68077e-49
84	Vps50	15.0631	0.253612	1.00287e-48
85	Znrf3	15.0186	0.261781	1.94388e-48
86	Kdm3a	15.0168	0.293886	1.97404e-48
87	Kcnt2	15.0122	0.228228	2.09456e-48
88	Smg7	14.9973	0.251541	2.59561e-48
89	Epc2	14.9623	0.312879	4.3495e-48
90	Cacna1c	14.9603	0.175474	4.43597e-48
91	Syncrip	14.947	0.278292	5.35461e-48
92	Lhfp	14.9393	0.275159	5.9542e-48
93	Tlk2	14.9311	0.244688	6.66534e-48
94	Wac	14.904	0.245215	9.90623e-48
95	Zdhhc21	14.9022	0.249519	1.00806e-47
96	Srcap	14.8988	0.245637	1.04973e-47
97	Smyd3	14.8736	0.237986	1.51581e-47
98	Atp1b1	14.852	0.247039	2.07302e-47
99	Pcdhga12	14.8282	0.249353	2.92853e-47
100	Ptprj	14.8206	0.174957	3.24741e-47
101	Pdcd4	14.8078	0.263169	3.89005e-47
102	C030017B01Rik	14.794	0.302043	4.73198e-47
103	Strn4	14.7934	0.239024	4.73198e-47
104	Fubp1	14.7772	0.242498	5.96955e-47
105	Dagla	14.7475	0.237413	9.19325e-47
106	Zfp292	14.738	0.239923	1.0482e-46
107	Rmnd5a	14.737	0.259421	1.05508e-46
108	Tbl1xr1	14.7314	0.258562	1.13499e-46
109	Rps6ka5	14.729	0.264721	1.16669e-46
110	Rps6kb1	14.7245	0.243635	1.23667e-46
111	Pds5a	14.7045	0.24866	1.64645e-46
112	Gpm6a	14.6838	0.187133	2.21775e-46
113	Rims3	14.6831	0.289943	2.22129e-46
114	Cdr1os	14.6666	0.184884	2.8118e-46
115	Pan3	14.6659	0.229972	2.81518e-46
116	Tnks	14.6568	0.241349	3.19366e-46
117	Marchf6	14.6486	0.243361	3.57288e-46
118	Gm9801	14.6358	0.240294	4.27829e-46
119	Plcl2	14.624	0.213813	5.05285e-46
120	Tfdp2	14.6176	0.242492	5.5077e-46
121	Elavl1	14.5713	0.243327	1.07739e-45
122	Nup98	14.5558	0.240333	1.3413e-45
123	Krit1	14.5381	0.240475	1.7224e-45
124	Cdyl2	14.5278	0.265615	1.98695e-45
125	Vps8	14.4987	0.233334	3.01378e-45
126	Fndc3a	14.4977	0.247277	3.03557e-45
127	Rb1cc1	14.4924	0.230686	3.25573e-45
128	Ddx6	14.4907	0.239219	3.30916e-45
129	Chn2	14.4849	0.253214	3.57677e-45
130	Rasa3	14.4753	0.258394	4.08454e-45
131	Hnrnpa2b1	14.4574	0.241148	5.2615e-45
132	Mecp2	14.4341	0.235484	7.31752e-45
133	Ctdspl2	14.4277	0.244309	7.97483e-45
134	Pxdn	14.4137	0.280456	9.69571e-45
135	Nptxr	14.4004	0.301809	1.16807e-44
136	Ndfip2	14.3929	0.245176	1.28787e-44
137	Nrd1	14.3927	0.235254	1.28787e-44
138	Vps54	14.3654	0.235176	1.89597e-44
139	Strn3	14.3467	0.232556	2.46527e-44
140	Ajap1	14.3334	0.254551	2.96762e-44
141	Atg10	14.3288	0.25106	3.1493e-44
142	Snx14	14.3066	0.233137	4.30338e-44
143	Cnot6l	14.3061	0.237675	4.30886e-44
144	Mgrn1	14.3047	0.245542	4.36211e-44
145	Ddx10	14.2829	0.237794	5.92816e-44
146	Zfp207	14.2782	0.228042	6.30032e-44
147	4930588A03Rik	14.2743	0.234224	6.61977e-44
148	Tnpo1	14.2696	0.237966	7.04054e-44
149	Lnpk	14.258	0.249034	8.25365e-44
150	Pnpla8	14.2486	0.241132	9.38809e-44
151	Atp6v1b2	14.24	0.242107	1.05467e-43
152	Fam171a1	14.2183	0.238245	1.42941e-43
153	Adgrb2	14.1944	0.23118	1.9995e-43
154	Ythdc2	14.1629	0.23125	3.11165e-43
155	Ap1g1	14.1591	0.242912	3.26392e-43
156	Trim44	14.1579	0.228518	3.30057e-43
157	Akt3	14.1515	0.175551	3.59086e-43
158	Cpsf6	14.1427	0.22732	4.04422e-43
159	Dennd4a	14.1418	0.23075	4.07507e-43
160	Zdhhc17	14.1255	0.239644	5.10338e-43
161	Cyld	14.1221	0.258853	5.32685e-43
162	Kdm3b	14.1175	0.240769	5.65256e-43
163	Mnat1	14.1024	0.227149	6.95567e-43
164	Lrrc28	14.1018	0.294197	6.97529e-43
165	Arhgap15	14.1002	0.297348	7.09661e-43
166	Tent2	14.0978	0.235436	7.30329e-43
167	Ppp2r5a	14.0908	0.257872	8.00731e-43
168	Zbtb38	14.0799	0.2323	9.29726e-43
169	Dgcr8	14.0717	0.238893	1.03843e-42
170	Ago2	14.0706	0.238073	1.04908e-42
171	Cep170	14.0652	0.228694	1.12521e-42
172	Gm40841	14.0401	0.22169	1.59511e-42
173	Lmbrd1	14.0364	0.228548	1.67103e-42
174	Eipr1	14.0321	0.240197	1.76583e-42
175	Myef2	14.0299	0.243814	1.81083e-42
176	Dyrk1a	14.0268	0.234477	1.88136e-42
177	Erlec1	14.0249	0.236025	1.92356e-42
178	Frmd6	14.024	0.230974	1.93723e-42
179	Syt13	14.0192	0.220251	2.06187e-42
180	Cdk13	14.003	0.232088	2.57653e-42
181	Adcy9	13.9947	0.217917	2.87838e-42
182	Med15	13.9931	0.242872	2.92766e-42
183	Lonp2	13.9782	0.23559	3.59043e-42
184	Synj2	13.9666	0.278453	4.18537e-42
185	Atg16l1	13.9654	0.234562	4.23341e-42
186	Med13	13.9463	0.230556	5.5069e-42
187	Shc3	13.9304	0.236264	6.83979e-42
188	Top2b	13.9281	0.236496	7.03265e-42
189	Pkn2	13.9184	0.223357	8.00958e-42
190	Zmiz1	13.9036	0.247953	9.80761e-42
191	Tspan7	13.8973	0.224661	1.06476e-41
192	Agpat4	13.8945	0.238441	1.10261e-41
193	B230334C09Rik	13.8586	0.231958	1.80959e-41
194	Phf12	13.8495	0.230698	2.04341e-41
195	Scn3a	13.8486	0.225172	2.0607e-41
196	Large1	13.8428	0.139606	2.22056e-41
197	Txndc16	13.8394	0.245315	2.31893e-41
198	Smarcad1	13.8389	0.229544	2.32231e-41
199	Sesn1	13.8311	0.2188	2.56303e-41
200	Arfgef1	13.8252	0.227306	2.7698e-41
201	Ptprk	13.8184	0.243619	3.02833e-41
202	Atg4c	13.8107	0.260058	3.34972e-41
203	Atp2b4	13.8105	0.242867	3.34972e-41
204	Vamp4	13.806	0.262911	3.54657e-41
205	Togaram1	13.7935	0.226593	4.19945e-41
206	Tub	13.7921	0.224405	4.26522e-41
207	Btbd7	13.7889	0.229455	4.434e-41
208	Mapk8	13.7858	0.228699	4.61009e-41
209	Rab6a	13.7734	0.22422	5.44589e-41
210	Cdc42	13.7699	0.232813	5.6912e-41
211	Mlf2	13.762	0.244205	6.32235e-41
212	Asap2	13.7564	0.227408	6.79865e-41
213	Vapa	13.7509	0.235071	7.29937e-41
214	Sidt2	13.7506	0.286551	7.29937e-41
215	Akap11	13.7468	0.226427	7.65397e-41
216	Cfap36	13.7234	0.227941	1.05389e-40
217	Mgat5b	13.7212	0.258764	1.08114e-40
218	Ppp3cb	13.7203	0.223502	1.08984e-40
219	Slmap	13.6907	0.226808	1.63196e-40
220	Ide	13.6838	0.224107	1.7861e-40
221	Pum2	13.6791	0.223009	1.8971e-40
222	Prkacb	13.6578	0.225295	2.53163e-40
223	Cep350	13.6522	0.221257	2.72102e-40
224	Phf8	13.6498	0.24957	2.7994e-40
225	Cnot2	13.6484	0.233521	2.84312e-40
226	Fgd4	13.6447	0.231184	2.97618e-40
227	Tpp2	13.6354	0.248419	3.36805e-40
228	Bcor	13.6334	0.233873	3.445e-40
229	Ckap5	13.6277	0.2211	3.7114e-40
230	Inpp5a	13.6269	0.226234	3.73666e-40
231	Ppp2r2c	13.6257	0.227984	3.78242e-40
232	Gsk3b	13.6212	0.227683	4.00456e-40
233	Cipc	13.6111	0.31227	4.58008e-40
234	Cd2ap	13.5863	0.222368	6.40416e-40
235	Pcdhac1	13.5855	0.239531	6.44733e-40
236	Arid4b	13.5729	0.213156	7.62698e-40
237	Dop1a	13.5719	0.220542	7.69639e-40
238	Srsf1	13.5705	0.254161	7.81751e-40
239	Ophn1	13.5687	0.218449	7.97487e-40
240	Gtf3c1	13.5673	0.218528	8.10335e-40
241	Bmp1	13.5665	0.220533	8.13264e-40
242	Nfic	13.5664	0.244551	8.13264e-40
243	Trip12	13.5656	0.230666	8.19149e-40
244	Dhx36	13.5635	0.215057	8.39535e-40
245	Gspt1	13.552	0.242626	9.78575e-40
246	Grk6	13.5408	0.328523	1.13519e-39
247	Brd8	13.5351	0.219603	1.22172e-39
248	Atf2	13.5295	0.22148	1.31272e-39
249	Lpgat1	13.5288	0.220487	1.31994e-39
250	Tpr	13.5224	0.212405	1.43499e-39
251	Lrrc49	13.4944	0.219259	2.09265e-39
252	Spata5	13.4908	0.224209	2.18824e-39
253	Rab3gap2	13.4873	0.218112	2.28359e-39
254	Cdk17	13.4785	0.222738	2.56555e-39
255	Gm3892	13.4738	0.209647	2.7244e-39
256	Gpr137c	13.4716	0.223095	2.79408e-39
257	Prpf39	13.4681	0.225308	2.91821e-39
258	Gng2	13.4645	0.226576	3.05396e-39
259	Arih2	13.4583	0.216099	3.31094e-39
260	Cnot1	13.4555	0.217582	3.42214e-39
261	Actr2	13.4456	0.217283	3.9017e-39
262	Sos2	13.4393	0.23117	4.22523e-39
263	Hectd1	13.4391	0.216223	4.22523e-39
264	Araf	13.4323	0.216031	4.61892e-39
265	Pamr1	13.4294	0.266905	4.78266e-39
266	Nhlrc2	13.4158	0.229755	5.72294e-39
267	Ahcyl1	13.4072	0.220396	6.40798e-39
268	Kdm2b	13.4043	0.238931	6.62077e-39
269	Kcnc2	13.4042	0.240815	6.62077e-39
270	Ipo9	13.3892	0.219174	8.04905e-39
271	Riok3	13.3892	0.217938	8.04905e-39
272	Ctnnal1	13.3877	0.234057	8.17166e-39
273	Atp6v0d1	13.3875	0.225874	8.17166e-39
274	Dcp1b	13.3864	0.265053	8.26506e-39
275	Plekhm3	13.3849	0.219138	8.40404e-39
276	Rapgef6	13.3819	0.217524	8.72088e-39
277	Jmy	13.3815	0.245236	8.74328e-39
278	Ocrl	13.3767	0.216153	9.29298e-39
279	Sesn3	13.3706	0.235029	1.00552e-38
280	St8sia5	13.3643	0.224714	1.09059e-38
281	Rev1	13.3593	0.217388	1.162e-38
282	Sh3rf1	13.356	0.222047	1.2099e-38
283	Ube2w	13.3371	0.221302	1.55368e-38
284	Pik3r3	13.3365	0.222049	1.56114e-38
285	Katnbl1	13.328	0.238197	1.74335e-38
286	Zfp131	13.3227	0.256147	1.86577e-38
287	Uhrf2	13.3219	0.212996	1.87871e-38
288	N4bp2l1	13.3113	0.221919	2.15818e-38
289	Dcaf1	13.3087	0.233789	2.22966e-38
290	Slc24a4	13.3074	0.240286	2.26042e-38
291	Paxbp1	13.3054	0.218274	2.3142e-38
292	Sp4	13.3035	0.233774	2.3647e-38
293	Sumo1	13.2988	0.237752	2.51084e-38
294	Ccl25	13.2755	0.218888	3.41729e-38
295	Cenpc1	13.2697	0.214252	3.67755e-38
296	Septin5	13.2674	0.211822	3.77996e-38
297	Uba6	13.2485	0.213114	4.84696e-38
298	Shprh	13.2454	0.214783	5.03833e-38
299	Map3k12	13.2433	0.208191	5.15926e-38
300	Kdm4c	13.2393	0.217742	5.42785e-38
301	Spata7	13.2365	0.212564	5.61123e-38
302	Nptx1	13.2343	0.368083	5.7614e-38
303	Kcnip3	13.2337	0.219952	5.78858e-38
304	Hsp90b1	13.2293	0.202536	6.11805e-38
305	Comt	13.2281	0.213796	6.19693e-38
306	Sfmbt1	13.2249	0.21815	6.45175e-38
307	Kansl1l	13.208	0.2535	8.05087e-38
308	Smchd1	13.2064	0.213486	8.19231e-38
309	Atxn1	13.2035	0.13092	8.48586e-38
310	Evi5	13.1928	0.215776	9.75696e-38
311	Cnot6	13.191	0.296173	9.95465e-38
312	Slc39a10	13.186	0.241695	1.06021e-37
313	Stk32c	13.1796	0.279151	1.15075e-37
314	Kcnt1	13.1794	0.207135	1.15075e-37
315	Mmp17	13.1787	0.219596	1.15745e-37
316	Ipo11	13.1771	0.213346	1.17921e-37
317	Gm5577	13.1765	0.309114	1.18457e-37
318	Braf	13.1749	0.197041	1.20696e-37
319	Xpo4	13.166	0.213361	1.35355e-37
320	Ppp6r3	13.1548	0.211066	1.56382e-37
321	Pdzd2	13.1515	0.220682	1.62942e-37
322	Nedd4	13.1421	0.22526	1.84017e-37
323	Crk	13.1376	0.222633	1.94501e-37
324	Rsrc1	13.1364	0.209899	1.97058e-37
325	Sema3a	13.1285	0.243899	2.18066e-37
326	Asxl1	13.1276	0.214809	2.2011e-37
327	Ildr2	13.1241	0.224946	2.29799e-37
328	Fzd3	13.1221	0.221658	2.35213e-37
329	Abhd12	13.1187	0.215168	2.45479e-37
330	Phf3	13.1157	0.210409	2.54656e-37
331	Stx6	13.1085	0.210695	2.78897e-37
332	Zfp654	13.1012	0.213796	3.06116e-37
333	Ssrp1	13.0958	0.21096	3.27792e-37
334	Tmem167	13.0894	0.26167	3.55897e-37
335	Retreg1	13.0883	0.263707	3.5978e-37
336	Galnt11	13.0837	0.216754	3.8112e-37
337	Zc3h15	13.0835	0.207941	3.8112e-37
338	Cmss1	13.0817	0.222001	3.89176e-37
339	Synj1	13.0758	0.216318	4.19562e-37
340	Fam131a	13.0754	0.257572	4.20347e-37
341	Tcf12	13.0718	0.212437	4.39486e-37
342	Ranbp2	13.0686	0.209898	4.56823e-37
343	Hdgfl3	13.0634	0.204786	4.87726e-37
344	Arhgap42	13.0564	0.303593	5.33669e-37
345	Ash1l	13.0512	0.194646	5.69695e-37
346	Stxbp5	13.0497	0.213334	5.78966e-37
347	Scaf11	13.0483	0.260054	5.87867e-37
348	Rab28	13.0453	0.210874	6.09928e-37
349	Gap43	13.0424	0.22862	6.31773e-37
350	B230216N24Rik	13.0296	0.267534	7.45654e-37
351	Lonrf2	13.0264	0.213708	7.7415e-37
352	Ubr1	13.0263	0.201121	7.7415e-37
353	Rcor3	13.0219	0.248907	8.17789e-37
354	Gucy1b1	13.0209	0.241842	8.26606e-37
355	Rbbp4	13.0192	0.215267	8.42242e-37
356	Fubp3	13.0186	0.218552	8.46823e-37
357	Cd47	13.0076	0.209051	9.74835e-37
358	Bmpr1a	12.9981	0.220351	1.10146e-36
359	Dmxl1	12.9924	0.215815	1.18312e-36
360	Sarnp	12.9832	0.208872	1.33108e-36
361	A330102I10Rik	12.9769	0.211391	1.44117e-36
362	Tmem260	12.9704	0.260955	1.56503e-36
363	Zswim6	12.9526	0.216931	1.96495e-36
364	Dhx9	12.9525	0.29709	1.96495e-36
365	Lamc1	12.9479	0.222861	2.07973e-36
366	Sgce	12.9477	0.231126	2.07973e-36
367	Dlg1	12.9439	0.176382	2.18052e-36
368	Pum1	12.9382	0.217687	2.34222e-36
369	Cd46	12.9335	0.203163	2.48193e-36
370	Efna5	12.9313	0.200425	2.54904e-36
371	Mtmr12	12.9288	0.201582	2.62529e-36
372	Kmt5b	12.927	0.211857	2.6807e-36
373	Tnpo3	12.9253	0.205401	2.73397e-36
374	Cask	12.9182	0.216481	2.98942e-36
375	Ski	12.9178	0.213377	2.99622e-36
376	Ptbp3	12.9144	0.292112	3.12457e-36
377	Lmbrd2	12.91	0.230387	3.29898e-36
378	Gak	12.9075	0.205199	3.40136e-36
379	Matr3	12.9017	0.20986	3.65464e-36
380	Pde8b	12.8962	0.213477	3.91895e-36
381	Acvr1	12.8909	0.213266	4.18373e-36
382	Ubtd2	12.8835	0.214312	4.59788e-36
383	Septin9	12.8703	0.323789	5.4403e-36
384	Senp7	12.8681	0.210316	5.58138e-36
385	Dixdc1	12.8626	0.205544	5.97362e-36
386	Rab7	12.8555	0.213642	6.53433e-36
387	C78859	12.8498	0.208521	7.01423e-36
388	Picalm	12.8481	0.20944	7.15726e-36
389	Asph	12.8462	0.205558	7.31584e-36
390	Uggt2	12.8436	0.208248	7.54406e-36
391	Cacul1	12.835	0.214869	8.41347e-36
392	Hnrnpc	12.8334	0.202808	8.56963e-36
393	Cry2	12.8279	0.213367	9.17176e-36
394	Fip1l1	12.8252	0.206335	9.47158e-36
395	N4bp2l2	12.8247	0.216209	9.51029e-36
396	Sirpa	12.8228	0.198915	9.70739e-36
397	Cwf19l2	12.8227	0.207952	9.70739e-36
398	Ergic2	12.8206	0.203497	9.95685e-36
399	Bcl9	12.8177	0.236302	1.03097e-35
400	Cltc	12.8159	0.208753	1.05285e-35
401	Mllt10	12.8065	0.193012	1.18449e-35
402	Cdk19	12.8061	0.206123	1.18852e-35
403	Atrx	12.8017	0.157865	1.25538e-35
404	Acox1	12.7966	0.222217	1.3358e-35
405	Atf7	12.7927	0.205376	1.40246e-35
406	Rps6kc1	12.7892	0.209361	1.46373e-35
407	Slc6a17	12.7885	0.214365	1.47299e-35
408	Icam5	12.7875	0.235403	1.48891e-35
409	Cdk9	12.784	0.19971	1.5524e-35
410	Camsap2	12.7796	0.197447	1.63917e-35
411	Mbnl1	12.7785	0.210211	1.65926e-35
412	Arhgef7	12.7681	0.212385	1.89041e-35
413	Vti1b	12.7672	0.220791	1.91024e-35
414	Esco1	12.7603	0.222834	2.08149e-35
415	Rpgr	12.7587	0.232357	2.11874e-35
416	Plppr1	12.7508	0.250236	2.33911e-35
417	Rad23b	12.7503	0.219703	2.35035e-35
418	Csde1	12.7494	0.203558	2.37038e-35
419	Mxi1	12.744	0.211521	2.53558e-35
420	Kras	12.7391	0.216549	2.69165e-35
421	Cacna1g	12.7371	0.218825	2.75637e-35
422	Snx27	12.7369	0.206166	2.75637e-35
423	Tmem161b	12.7258	0.191176	3.17122e-35
424	Trpc4ap	12.7198	0.201677	3.41438e-35
425	Babam2	12.7166	0.205729	3.55309e-35
426	Stam2	12.7045	0.228133	4.13829e-35
427	Zfp148	12.7029	0.20909	4.2111e-35
428	Sap130	12.7016	0.207542	4.27298e-35
429	Rnf38	12.7011	0.204233	4.29142e-35
430	Xpr1	12.698	0.203755	4.45467e-35
431	Ipcef1	12.6972	0.204287	4.48591e-35
432	Gm50021	12.6924	0.204412	4.76431e-35
433	Psen1	12.6866	0.21163	5.11412e-35
434	Ube2d3	12.6836	0.223811	5.30312e-35
435	Skil	12.6791	0.267099	5.60478e-35
436	Per3	12.6786	0.20488	5.63079e-35
437	Zzz3	12.6761	0.208549	5.79885e-35
438	Itga8	12.6753	0.276306	5.84151e-35
439	Armc8	12.6739	0.2008	5.92665e-35
440	Cds2	12.6738	0.243674	5.92665e-35
441	Pla2g4e	12.6696	0.222233	6.2408e-35
442	4932438A13Rik	12.6671	0.212264	6.43296e-35
443	Satb2	12.6587	0.20155	7.13807e-35
444	Ric8b	12.6497	0.218747	7.99342e-35
445	Tab2	12.6417	0.208105	8.83051e-35
446	Wdr26	12.637	0.198348	9.34969e-35
447	Gpbp1	12.6361	0.228202	9.43716e-35
448	Gm44643	12.631	0.271493	1.00438e-34
449	Hmbox1	12.629	0.202891	1.02757e-34
450	Ddx5	12.6254	0.207842	1.07366e-34
451	Trpm7	12.6245	0.207002	1.08416e-34
452	Anapc1	12.6233	0.248332	1.09764e-34
453	5330434G04Rik	12.6174	0.212722	1.1808e-34
454	Gm20646	12.6168	0.234284	1.1876e-34
455	Kif2a	12.6164	0.198866	1.1917e-34
456	9130024F11Rik	12.6147	0.211426	1.21413e-34
457	Khdrbs1	12.6103	0.201966	1.2816e-34
458	Atp8b2	12.6046	0.207216	1.37433e-34
459	Rabgap1	12.6038	0.212815	1.38539e-34
460	Phc3	12.593	0.201068	1.58116e-34
461	Zfyve9	12.5887	0.208027	1.66607e-34
462	Xpo7	12.5879	0.207493	1.68049e-34
463	Podxl2	12.5864	0.255418	1.70843e-34
464	Tbl1x	12.5838	0.205651	1.76376e-34
465	Dmxl2	12.579	0.198884	1.8684e-34
466	Dnajc5	12.5782	0.198502	1.88329e-34
467	Cdyl	12.5748	0.311992	1.96157e-34
468	Taf1b	12.5747	0.210573	1.96157e-34
469	Mpp2	12.5708	0.204836	2.05715e-34
470	Cdc37l1	12.5651	0.194591	2.20595e-34
471	Trpc1	12.5645	0.199934	2.21831e-34
472	Atf6	12.5615	0.204191	2.29734e-34
473	Per1	12.5597	0.204488	2.34535e-34
474	Atp13a3	12.556	0.210057	2.45465e-34
475	Cdk12	12.5526	0.206728	2.55521e-34
476	Tmem164	12.5508	0.224444	2.60872e-34
477	Med1	12.5465	0.222345	2.74992e-34
478	Ythdf3	12.5452	0.195787	2.78912e-34
479	Fnbp1l	12.5415	0.206627	2.91716e-34
480	Tspan14	12.5412	0.23977	2.92257e-34
481	Qrich1	12.5376	0.204052	3.04947e-34
482	Zfp638	12.5315	0.204718	3.289e-34
483	Ppp1r37	12.5313	0.210733	3.29037e-34
484	Fam163b	12.5303	0.238266	3.32304e-34
485	Dcaf7	12.5281	0.302853	3.41175e-34
486	Lzts3	12.5241	0.200905	3.58228e-34
487	Cnot4	12.5187	0.201941	3.82747e-34
488	Srsf7	12.5072	0.222139	4.41355e-34
489	Zbtb11	12.5016	0.201951	4.72237e-34
490	Smarca1	12.4995	0.191957	4.84314e-34
491	Rev3l	12.4986	0.209839	4.88597e-34
492	Caprin1	12.4555	0.200412	8.36755e-34
493	Fars2	12.4483	0.205328	9.12988e-34
494	Sestd1	12.4477	0.203452	9.18038e-34
495	Ankfy1	12.4422	0.19177	9.81459e-34
496	Srsf4	12.4397	0.190947	1.01188e-33
497	Chrm1	12.4382	0.207216	1.02822e-33
498	Serbp1	12.4337	0.20232	1.0861e-33
499	Tbc1d1	12.4323	0.223575	1.10273e-33
500	Cxxc5	12.4304	0.298091	1.12755e-33
501	Cnrip1	12.4276	0.203936	1.16578e-33
502	Pikfyve	12.423	0.201428	1.23116e-33
503	Gm41361	12.419	0.2212	1.29239e-33
504	A830036E02Rik	12.4139	0.208303	1.37495e-33
505	Kdm5c	12.4109	0.193976	1.42424e-33
506	Sec63	12.4079	0.198338	1.47675e-33
507	Mafg	12.3964	0.210128	1.69985e-33
508	Exoc5	12.3957	0.19258	1.71141e-33
509	Alms1	12.3905	0.204926	1.82346e-33
510	Samd8	12.3869	0.19689	1.9034e-33
511	Phtf2	12.3852	0.198394	1.9398e-33
512	Spats2l	12.3773	0.221081	2.13405e-33
513	Rab31	12.3773	0.229143	2.13405e-33
514	Mast3	12.3769	0.190612	2.13901e-33
515	Ubap2l	12.3739	0.205121	2.21595e-33
516	Gse1	12.3645	0.205255	2.48645e-33
517	Dtx3	12.3626	0.228785	2.54092e-33
518	Cep120	12.3609	0.196474	2.59239e-33
519	A630089N07Rik	12.3496	0.200231	2.97802e-33
520	Sppl2a	12.3481	0.193656	3.02788e-33
521	Snrpn	12.3452	0.19451	3.13055e-33
522	Fam214a	12.3389	0.209091	3.38061e-33
523	Nsd3	12.3345	0.190741	3.56278e-33
524	Gpbp1l1	12.3339	0.19847	3.58515e-33
525	Ppfibp1	12.3277	0.238343	3.86494e-33
526	Virma	12.3235	0.187956	4.06135e-33
527	Asxl2	12.3183	0.19881	4.323e-33
528	Glcci1	12.3159	0.193848	4.44796e-33
529	Ppp6c	12.3128	0.237652	4.6113e-33
530	Trim24	12.3126	0.229754	4.61698e-33
531	Kcnj9	12.3114	0.197712	4.67392e-33
532	Pik3ca	12.3091	0.198165	4.80308e-33
533	Raph1	12.3032	0.205211	5.15484e-33
534	Copa	12.2992	0.189846	5.41119e-33
535	Mier1	12.2915	0.21245	5.94258e-33
536	Uri1	12.2895	0.193279	6.07939e-33
537	Rsu1	12.2893	0.245478	6.07939e-33
538	Bcl7a	12.2841	0.230857	6.47548e-33
539	Depdc5	12.2825	0.198068	6.5933e-33
540	Zbtb7c	12.2819	0.302858	6.63049e-33
541	Fbxw11	12.2815	0.196034	6.64945e-33
542	Ccdc47	12.2783	0.249685	6.90597e-33
543	Arnt2	12.2775	0.202502	6.95579e-33
544	Insr	12.2767	0.192451	7.01172e-33
545	Cpne5	12.2762	0.22642	7.0434e-33
546	Pou2f1	12.2756	0.198188	7.08222e-33
547	Nr2f1	12.261	0.19365	8.46155e-33
548	Chm	12.2609	0.19417	8.46155e-33
549	Ctps2	12.2572	0.187742	8.84305e-33
550	C230057M02Rik	12.2571	0.193758	8.84532e-33
551	Nck2	12.2493	0.194876	9.71471e-33
552	Tbc1d24	12.2472	0.188689	9.9574e-33
553	Jarid2	12.2462	0.200304	1.00558e-32
554	Wscd2	12.2424	0.193988	1.05249e-32
555	Sgsm1	12.2376	0.198567	1.11426e-32
556	Fnip1	12.2365	0.199846	1.12781e-32
557	Edc4	12.2347	0.21864	1.15104e-32
558	Zer1	12.2324	0.195544	1.1813e-32
559	Nufip2	12.2283	0.197308	1.24045e-32
560	Tmod3	12.2265	0.258436	1.2663e-32
561	Scaf4	12.2221	0.186318	1.33538e-32
562	Nploc4	12.2215	0.200311	1.34279e-32
563	Aatf	12.2194	0.216171	1.37418e-32
564	Ap2a2	12.2172	0.192733	1.40965e-32
565	Rap1a	12.2165	0.215026	1.41929e-32
566	Tcte2	12.206	0.225628	1.61233e-32
567	Cacnb1	12.2008	0.209807	1.71641e-32
568	Osbpl2	12.1992	0.219841	1.74739e-32
569	Wnk1	12.1939	0.206401	1.86192e-32
570	Slc25a27	12.1931	0.1943	1.8762e-32
571	Sorl1	12.184	0.202875	2.095e-32
572	Zfyve1	12.1777	0.196358	2.25722e-32
573	Ncoa5	12.1776	0.187732	2.25722e-32
574	Agfg1	12.1731	0.185104	2.38104e-32
575	Mdm4	12.1693	0.193995	2.49214e-32
576	Arhgap10	12.1594	0.201081	2.80791e-32
577	Actr3	12.157	0.20869	2.88519e-32
578	Npat	12.1558	0.230449	2.92235e-32
579	Psd	12.1545	0.190938	2.96493e-32
580	Tmem87a	12.1509	0.213599	3.09274e-32
581	Ddb2	12.1508	0.219691	3.09294e-32
582	AI480526	12.1486	0.187959	3.17185e-32
583	Timm44	12.1472	0.180491	3.21905e-32
584	Csgalnact1	12.136	0.198092	3.68577e-32
585	Serinc3	12.1345	0.215908	3.74669e-32
586	Kif13b	12.1312	0.188589	3.8969e-32
587	Lrp8	12.1298	0.208452	3.95886e-32
588	Evl	12.1247	0.195062	4.20302e-32
589	Rprd2	12.1227	0.189837	4.29977e-32
590	Lrch2	12.1226	0.192364	4.30002e-32
591	4933439C10Rik	12.1177	0.199558	4.55734e-32
592	Rock2	12.1152	0.193616	4.69164e-32
593	Pde7a	12.1078	0.189776	5.12095e-32
594	Cfdp1	12.1033	0.187824	5.40185e-32
595	Fhip1b	12.1025	0.229543	5.44592e-32
596	Foxk1	12.1023	0.270299	5.45145e-32
597	Epc1	12.1006	0.19614	5.5601e-32
598	Kdm1a	12.0994	0.183578	5.62656e-32
599	Immt	12.0896	0.198211	6.33595e-32
600	Impact	12.0869	0.188012	6.53053e-32
601	Stk4	12.0812	0.205292	6.99348e-32
602	Pced1b	12.0729	0.22707	7.72351e-32
603	Abca5	12.0717	0.190706	7.82056e-32
604	Rit2	12.0692	0.195267	8.04885e-32
605	Purg	12.0672	0.19142	8.23544e-32
606	Ccnl1	12.0653	0.182607	8.41236e-32
607	Eml4	12.0613	0.207358	8.80296e-32
608	Dzip3	12.0613	0.195861	8.80296e-32
609	Diaph2	12.0608	0.192982	8.83811e-32
610	Jak1	12.0544	0.206283	9.53605e-32
611	Usp34	12.0494	0.170962	1.01223e-31
612	Osbpl8	12.0457	0.207025	1.05677e-31
613	Pwwp2a	12.0443	0.192789	1.07382e-31
614	Rngtt	12.0441	0.195225	1.07456e-31
615	Stau1	12.0353	0.193369	1.19323e-31
616	Arhgef12	12.035	0.200724	1.19534e-31
617	Ints6	12.0341	0.192446	1.20717e-31
618	Mthfd1l	12.0315	0.241971	1.24393e-31
619	Wapl	12.0251	0.190168	1.34145e-31
620	Brwd3	12.0234	0.208989	1.36659e-31
621	Mpv17l	12.0217	0.205456	1.39276e-31
622	Mcts1	12.0182	0.218564	1.45102e-31
623	Usp25	12.0168	0.196209	1.47401e-31
624	Tasor2	12.0164	0.187586	1.47887e-31
625	Gm10530	12.0149	0.207978	1.5013e-31
626	Nmnat2	12.011	0.185842	1.57186e-31
627	Ccdc50	12.0069	0.17347	1.64923e-31
628	Amy1	12.0047	0.195039	1.69072e-31
629	Ubac2	12.0035	0.186169	1.71139e-31
630	Smarca5	12.0006	0.181209	1.76988e-31
631	Hnrnpll	12.0005	0.189501	1.77104e-31
632	Scamp5	12	0.203814	1.77823e-31
633	Plxnc1	11.9888	0.209097	2.03141e-31
634	Tasor	11.9873	0.194699	2.06575e-31
635	Lrif1	11.9771	0.209775	2.3341e-31
636	Mbd2	11.9697	0.235422	2.54565e-31
637	Atad1	11.9639	0.190923	2.72554e-31
638	Lztfl1	11.9638	0.209852	2.727e-31
639	Gpcpd1	11.9623	0.199963	2.77032e-31
640	Uxs1	11.9562	0.183485	2.97962e-31
641	Bcl2	11.9529	0.229442	3.09363e-31
642	Ppm1a	11.9493	0.183118	3.22469e-31
643	Kdm7a	11.9487	0.190574	3.24322e-31
644	Rasa2	11.9474	0.19614	3.2896e-31
645	Pip5k1c	11.9446	0.191674	3.39765e-31
646	Ptpn2	11.9438	0.183629	3.42565e-31
647	Lancl1	11.9435	0.195289	3.43352e-31
648	Cdc27	11.9423	0.188975	3.47711e-31
649	Eftud2	11.94	0.186289	3.57016e-31
650	Foxj3	11.9389	0.198235	3.61259e-31
651	Rskr	11.9383	0.32602	3.63402e-31
652	Tbc1d22b	11.9368	0.19567	3.69039e-31
653	Apex2	11.9367	0.19603	3.69039e-31
654	St6gal2	11.9356	0.188709	3.73292e-31
655	Nptn	11.9355	0.165254	3.73292e-31
656	Faxc	11.9315	0.200796	3.91285e-31
657	Rb1	11.9307	0.184852	3.93868e-31
658	Tmem131	11.9307	0.190142	3.93868e-31
659	Mark2	11.9285	0.196746	4.03895e-31
660	Csnk1g3	11.9269	0.193272	4.11187e-31
661	Nectin3	11.9267	0.235146	4.11187e-31
662	Gm42742	11.9213	0.222101	4.38419e-31
663	Ttc28	11.9204	0.265413	4.42423e-31
664	Adrb1	11.9202	0.191179	4.42556e-31
665	Ssbp3	11.9193	0.196978	4.46759e-31
666	S100pbp	11.9159	0.221873	4.6503e-31
667	Xrn2	11.9145	0.175823	4.72171e-31
668	Cdh6	11.8999	0.20396	5.61451e-31
669	Celf3	11.8947	0.186964	5.96998e-31
670	Ncoa2	11.8945	0.197817	5.97001e-31
671	Sos1	11.8921	0.184588	6.13976e-31
672	Srsf5	11.8911	0.197337	6.201e-31
673	Khdc4	11.8903	0.180016	6.2507e-31
674	Ddx42	11.8874	0.181703	6.46664e-31
675	Ift57	11.8865	0.211705	6.52541e-31
676	Klhl15	11.8825	0.198881	6.83327e-31
677	Stx1a	11.8739	0.193408	7.56117e-31
678	Nbeal1	11.8738	0.194499	7.56194e-31
679	Nup188	11.87	0.241174	7.90202e-31
680	Rc3h2	11.8687	0.1959	8.01484e-31
681	Cr1l	11.867	0.208594	8.16379e-31
682	St7l	11.8605	0.182437	8.81944e-31
683	Lrrc3b	11.8582	0.216522	9.04376e-31
684	Sugp1	11.8577	0.189512	9.09104e-31
685	Eif4a2	11.8555	0.226109	9.32036e-31
686	Ptn	11.8542	0.205904	9.44499e-31
687	Tulp4	11.8529	0.197446	9.58013e-31
688	Peli1	11.8526	0.189835	9.60728e-31
689	Pde7b	11.8479	0.21576	1.01478e-30
690	Anp32a	11.8451	0.241967	1.04702e-30
691	Etv6	11.845	0.199742	1.04747e-30
692	Crebzf	11.8443	0.203518	1.05439e-30
693	Orc4	11.8431	0.209098	1.06823e-30
694	Ece1	11.8418	0.196072	1.083e-30
695	Gm17167	11.8387	0.179856	1.12241e-30
696	Nucks1	11.8371	0.199733	1.14217e-30
697	5530601H04Rik	11.8349	0.222021	1.17143e-30
698	Phf24	11.8344	0.194327	1.17677e-30
699	Thrap3	11.8294	0.17497	1.24652e-30
700	Zfp512b	11.828	0.21315	1.26547e-30
701	Ep300	11.8204	0.185421	1.38291e-30
702	Lsm14a	11.8204	0.214346	1.38291e-30
703	Ppp2r5e	11.8181	0.188616	1.41857e-30
704	Arhgef37	11.8075	0.362607	1.60606e-30
705	Atxn2	11.8069	0.195576	1.61636e-30
706	Rps6ka3	11.8035	0.195792	1.68126e-30
707	Abi1	11.7974	0.188459	1.80432e-30
708	Relch	11.7948	0.196966	1.85878e-30
709	Tsc22d1	11.7934	0.196639	1.88608e-30
710	Atl2	11.7828	0.24622	2.13748e-30
711	Fam171b	11.7797	0.183587	2.21441e-30
712	Clvs2	11.7792	0.186624	2.22327e-30
713	Itgb1	11.7706	0.182784	2.45909e-30
714	Dhx15	11.7693	0.180115	2.49558e-30
715	Tmtc1	11.7687	0.199612	2.50749e-30
716	Pcdhac2	11.7667	0.175797	2.56664e-30
717	Fchsd2	11.7659	0.189923	2.58719e-30
718	Clmp	11.7653	0.259751	2.60124e-30
719	Mkln1	11.7651	0.199887	2.60353e-30
720	Hid1	11.7649	0.221353	2.60591e-30
721	Wdr20	11.7579	0.180766	2.82696e-30
722	Septin7	11.7571	0.194364	2.85073e-30
723	Osbp	11.7527	0.210862	2.99855e-30
724	Tyro3	11.7503	0.193633	3.07979e-30
725	Pitpnm3	11.7502	0.194342	3.07979e-30
726	Unkl	11.7498	0.232136	3.09071e-30
727	Rars2	11.7428	0.183163	3.348e-30
728	Reps1	11.7343	0.18564	3.69694e-30
729	Sacm1l	11.7342	0.192326	3.69694e-30
730	Grb10	11.732	0.197806	3.7881e-30
731	Rnf14	11.7317	0.177346	3.79967e-30
732	Cfap54	11.7301	0.196804	3.8666e-30
733	Ppm1b	11.7269	0.182107	4.00804e-30
734	Gm26935	11.724	0.273402	4.14243e-30
735	Sh3gl3	11.7236	0.228971	4.15844e-30
736	Capzb	11.7197	0.192624	4.34584e-30
737	Crtc1	11.7196	0.178549	4.34674e-30
738	Tef	11.7187	0.18719	4.3843e-30
739	Srsf10	11.7185	0.189797	4.39059e-30
740	Tut7	11.7174	0.17794	4.44269e-30
741	Mtmr3	11.7106	0.199484	4.80933e-30
742	Scfd1	11.7073	0.180133	4.99112e-30
743	St7	11.7046	0.191709	5.13985e-30
744	Ralbp1	11.7043	0.170875	5.15274e-30
745	Cert1	11.7037	0.175932	5.17955e-30
746	Tspoap1	11.7031	0.190092	5.21344e-30
747	Erp44	11.7019	0.211765	5.27828e-30
748	Tm9sf4	11.6975	0.177029	5.55089e-30
749	Zhx3	11.6971	0.186027	5.57234e-30
750	Zc3h7a	11.6957	0.182406	5.65568e-30
751	Morf4l1	11.6945	0.17542	5.72894e-30
752	Lnpep	11.6939	0.184481	5.76417e-30
753	Chic2	11.692	0.235699	5.88192e-30
754	Zbtb4	11.6871	0.177557	6.22395e-30
755	Kdm5d	11.6864	0.331249	6.27133e-30
756	Klhdc10	11.6852	0.197304	6.34989e-30
757	Plcg1	11.6828	0.178596	6.52417e-30
758	Trps1	11.6822	0.178664	6.55941e-30
759	Agps	11.6815	0.218212	6.60935e-30
760	Ddx50	11.6812	0.19189	6.62152e-30
761	Taf3	11.6804	0.189462	6.67834e-30
762	Maged1	11.6802	0.165975	6.6825e-30
763	Fbxl5	11.6796	0.186081	6.72068e-30
764	Nuak1	11.6743	0.185651	7.14464e-30
765	Coro2b	11.6741	0.183633	7.15167e-30
766	Pkn1	11.6734	0.180287	7.20027e-30
767	Ptk7	11.6671	0.289013	7.74481e-30
768	Afap1l1	11.667	0.259436	7.74808e-30
769	Neurl1a	11.6643	0.186211	7.98849e-30
770	Ift81	11.663	0.179128	8.09982e-30
771	Ahctf1	11.6601	0.223451	8.3669e-30
772	Pdpk1	11.6596	0.183178	8.39748e-30
773	Cyrib	11.6596	0.195495	8.39748e-30
774	Smc6	11.659	0.178223	8.44084e-30
775	Hnrnpm	11.6569	0.179994	8.64821e-30
776	Kpna3	11.6564	0.182368	8.67904e-30
777	Exoc2	11.6563	0.180905	8.67904e-30
778	Foxo3	11.6557	0.184647	8.73354e-30
779	Map3k2	11.6542	0.182927	8.87242e-30
780	Src	11.6467	0.229765	9.68244e-30
781	Pcdha11	11.6416	0.291376	1.02648e-29
782	Sun1	11.6366	0.193196	1.08759e-29
783	Tial1	11.6352	0.177361	1.10241e-29
784	Tpm3	11.6352	0.18081	1.10241e-29
785	Pkig	11.6328	0.187777	1.13187e-29
786	Nrn1	11.6324	0.187449	1.13653e-29
787	Gramd4	11.6263	0.189371	1.2195e-29
788	Ankrd28	11.6233	0.192999	1.2609e-29
789	Wdr43	11.6216	0.18469	1.28461e-29
790	Fmn2	11.6214	0.175603	1.2866e-29
791	Mga	11.62	0.176872	1.30535e-29
792	Herc4	11.6199	0.196089	1.30558e-29
793	Zc3h14	11.6179	0.199324	1.33467e-29
794	Mrps9	11.6158	0.180919	1.36561e-29
795	Dnajb6	11.6152	0.1891	1.37374e-29
796	Slc38a1	11.612	0.175896	1.42533e-29
797	Chaserr	11.6088	0.267805	1.47772e-29
798	Vwa8	11.606	0.189156	1.52382e-29
799	Map4k5	11.6053	0.185229	1.53473e-29
800	Aplp2	11.6042	0.180196	1.5537e-29
801	Nup160	11.5972	0.203989	1.68283e-29
802	Ddhd2	11.5946	0.18365	1.73391e-29
803	Kcnk9	11.5927	0.182032	1.77081e-29
804	Snap25	11.5885	0.130266	1.85678e-29
805	Mapk9	11.5866	0.176994	1.89612e-29
806	Parg	11.583	0.186523	1.97498e-29
807	Rbm27	11.5826	0.18563	1.98197e-29
808	Csnk1g1	11.5817	0.186713	2.00066e-29
809	Cacng7	11.5812	0.177446	2.00974e-29
810	Ercc6l2	11.5737	0.210327	2.1897e-29
811	Fcho2	11.5707	0.190691	2.26585e-29
812	Cbx1	11.5692	0.252264	2.30202e-29
813	Akap7	11.5657	0.176132	2.39586e-29
814	Rab11fip2	11.5646	0.181756	2.42526e-29
815	Napg	11.5627	0.182468	2.4761e-29
816	Vwa5b2	11.5609	0.172278	2.52482e-29
817	Stxbp4	11.5598	0.200433	2.55306e-29
818	Nsd2	11.5597	0.190746	2.55428e-29
819	Brms1l	11.5502	0.225877	2.84995e-29
820	Zfp664	11.55	0.176047	2.85211e-29
821	Smarcd3	11.5483	0.2054	2.9053e-29
822	Sanbr	11.5479	0.181706	2.91527e-29
823	Setdb1	11.5478	0.175524	2.91527e-29
824	Ccnc	11.5458	0.184603	2.97956e-29
825	Pcm1	11.5423	0.188453	3.10222e-29
826	Lrrc58	11.5379	0.198077	3.26006e-29
827	Arhgap17	11.5362	0.217001	3.32262e-29
828	Usp24	11.5333	0.183319	3.42973e-29
829	Baalc	11.5331	0.189391	3.43592e-29
830	Zfyve26	11.5304	0.203978	3.54012e-29
831	Zfp236	11.5282	0.169496	3.62835e-29
832	Mtch2	11.5279	0.190086	3.63372e-29
833	Lemd3	11.5243	0.170127	3.78487e-29
834	Ralgapb	11.5217	0.184699	3.8965e-29
835	Spopl	11.5213	0.217981	3.91049e-29
836	Fbxw2	11.5211	0.215316	3.91464e-29
837	Dennd4c	11.5194	0.215374	3.99024e-29
838	Tax1bp1	11.5185	0.178057	4.0277e-29
839	Slitrk5	11.5179	0.225929	4.05107e-29
840	Uimc1	11.5175	0.179376	4.06601e-29
841	Unk	11.5164	0.224949	4.11269e-29
842	Ephx4	11.5137	0.198015	4.2368e-29
843	Hipk3	11.5128	0.226051	4.27784e-29
844	Slf1	11.5124	0.179781	4.29134e-29
845	Micu2	11.5123	0.182569	4.29256e-29
846	Clcn4	11.5081	0.178788	4.49994e-29
847	Slc25a36	11.5066	0.245866	4.57631e-29
848	Zfp512	11.5052	0.16569	4.6414e-29
849	Ppp4r3a	11.5032	0.191871	4.74553e-29
850	Epn2	11.4999	0.181919	4.92622e-29
851	Tusc3	11.499	0.193206	4.97424e-29
852	Lims1	11.4973	0.188114	5.06342e-29
853	Cbx5	11.4951	0.17006	5.19213e-29
854	Fbxl16	11.4949	0.1715	5.19294e-29
855	Rtn4r	11.4923	0.182293	5.34751e-29
856	Cblb	11.4911	0.181957	5.41477e-29
857	1600020E01Rik	11.4894	0.180443	5.52079e-29
858	Zfp280c	11.4878	0.188158	5.61261e-29
859	Usp37	11.4859	0.179058	5.7321e-29
860	Dhx30	11.4779	0.174625	6.27501e-29
861	Taf15	11.4779	0.180427	6.27501e-29
862	Epg5	11.477	0.18318	6.3314e-29
863	Sp3	11.4765	0.179817	6.36529e-29
864	Rhot1	11.4755	0.177232	6.43021e-29
865	Bbip1	11.4754	0.201716	6.43277e-29
866	Ext2	11.4752	0.169838	6.44015e-29
867	Ppp2r2a	11.4732	0.177135	6.57796e-29
868	Tbc1d9	11.4719	0.194942	6.67236e-29
869	Glce	11.47	0.227508	6.81223e-29
870	Acbd5	11.4649	0.193352	7.21471e-29
871	Cept1	11.4629	0.210037	7.37443e-29
872	Rbfox2	11.4615	0.15074	7.48911e-29
873	Hif1a	11.46	0.251495	7.60852e-29
874	2210016L21Rik	11.4597	0.190851	7.62588e-29
875	Syngap1	11.4584	0.178594	7.73351e-29
876	Exph5	11.4582	0.217282	7.73912e-29
877	Unc5d	11.4582	0.175017	7.73912e-29
878	Kcnv1	11.4566	0.357255	7.87242e-29
879	Sec14l1	11.4561	0.184449	7.91315e-29
880	Abca8b	11.4549	0.190488	8.0101e-29
881	Celf1	11.4543	0.183724	8.0582e-29
882	Serinc5	11.4541	0.198848	8.06998e-29
883	Pus10	11.4514	0.180294	8.317e-29
884	Slc30a9	11.446	0.174484	8.83269e-29
885	Aplp1	11.4459	0.163085	8.83269e-29
886	Sil1	11.4431	0.183527	9.11561e-29
887	Cdk11b	11.443	0.169148	9.11561e-29
888	Slc4a10	11.4344	0.175373	1.00516e-28
889	Klhl24	11.4275	0.316773	1.08722e-28
890	Fam114a2	11.4271	0.216361	1.09159e-28
891	A330076H08Rik	11.4268	0.167607	1.09357e-28
892	Mapk4	11.4229	0.195558	1.14305e-28
893	Gm12353	11.4178	0.243259	1.21136e-28
894	Eif2a	11.4159	0.202139	1.23602e-28
895	Utrn	11.4112	0.254953	1.30346e-28
896	Rab14	11.4075	0.168821	1.35831e-28
897	Ino80d	11.4044	0.158727	1.40544e-28
898	Ccnt2	11.4025	0.183703	1.43507e-28
899	Larp4	11.3987	0.182614	1.4986e-28
900	Ugcg	11.3947	0.306081	1.56669e-28
901	Fmnl2	11.3927	0.192268	1.60084e-28
902	Slc20a2	11.3917	0.20429	1.61896e-28
903	Cul1	11.3905	0.181315	1.6384e-28
904	Fnip2	11.3852	0.1863	1.74e-28
905	Asxl3	11.3811	0.172704	1.82079e-28
906	Mink1	11.3787	0.173817	1.87076e-28
907	Zfx	11.378	0.245864	1.88268e-28
908	Commd10	11.3774	0.185589	1.894e-28
909	Cltb	11.3759	0.211331	1.92394e-28
910	Setd3	11.3732	0.166339	1.98221e-28
911	Tmod2	11.3717	0.181852	2.01438e-28
912	Cdc14b	11.3633	0.182223	2.21391e-28
913	Afg3l2	11.3633	0.178321	2.21391e-28
914	Dtnb	11.361	0.181412	2.26988e-28
915	Suco	11.3562	0.185635	2.39773e-28
916	Map2k4	11.3551	0.195859	2.42531e-28
917	Mpc2	11.3527	0.189874	2.48778e-28
918	Otud4	11.3517	0.188183	2.5149e-28
919	Ptpn11	11.3511	0.171491	2.52953e-28
920	Rprd1b	11.3398	0.221626	2.87636e-28
921	Prmt9	11.3381	0.173978	2.92728e-28
922	Vipr1	11.3363	0.185789	2.98619e-28
923	Slc41a2	11.336	0.173147	2.99462e-28
924	Xrcc4	11.3332	0.181224	3.08757e-28
925	Atn1	11.3317	0.214701	3.13775e-28
926	Cpd	11.3311	0.170125	3.15701e-28
927	Herc3	11.3253	0.187138	3.36864e-28
928	Rnf41	11.3245	0.237994	3.3962e-28
929	Galk2	11.3235	0.267725	3.43156e-28
930	Herc1	11.3234	0.156549	3.43228e-28
931	Gtf3c3	11.322	0.207145	3.4813e-28
932	Camkv	11.3201	0.179844	3.55387e-28
933	Wdfy2	11.3197	0.198993	3.56438e-28
934	Cdc25b	11.3197	0.231667	3.56438e-28
935	Pcbp2	11.3181	0.168505	3.62428e-28
936	Dnajc1	11.3165	0.176807	3.68781e-28
937	Cc2d2a	11.3137	0.172972	3.80448e-28
938	Cep85l	11.3135	0.178153	3.80725e-28
939	Stam	11.3124	0.20215	3.85245e-28
940	Kpna1	11.3082	0.168686	4.03908e-28
941	Hnrnpa1	11.2977	0.171696	4.54688e-28
942	Ppp4r1	11.2974	0.1971	4.55725e-28
943	Pdcd6ip	11.2966	0.181203	4.59104e-28
944	Nsmaf	11.2947	0.221558	4.68755e-28
945	Wdr45b	11.2946	0.208451	4.68755e-28
946	Fbh1	11.2944	0.282792	4.69392e-28
947	Bclaf1	11.2932	0.184422	4.75519e-28
948	Eef1akmt2	11.2913	0.2039	4.85344e-28
949	Iws1	11.2884	0.162111	5.01328e-28
950	Rnf217	11.2864	0.184084	5.12174e-28
951	Dstyk	11.282	0.170197	5.37963e-28
952	Gatad2b	11.2819	0.193541	5.37963e-28
953	Rnf10	11.2797	0.165832	5.50633e-28
954	Adam10	11.2788	0.174984	5.56029e-28
955	Tbc1d32	11.2756	0.209219	5.75723e-28
956	Rc3h1	11.2729	0.176264	5.93078e-28
957	Rad54l2	11.2718	0.165891	5.9996e-28
958	Ascc3	11.2705	0.188732	6.08395e-28
959	Avl9	11.2678	0.255679	6.26484e-28
960	Prkar2b	11.2672	0.179477	6.3032e-28
961	Clasp1	11.2643	0.19257	6.50898e-28
962	Iqgap1	11.2623	0.17366	6.65086e-28
963	Clpx	11.2599	0.204003	6.82428e-28
964	Shfl	11.258	0.170036	6.97014e-28
965	Myh9	11.2552	0.207406	7.18325e-28
966	Tspan13	11.254	0.191367	7.28204e-28
967	Atp2c1	11.2534	0.186036	7.32413e-28
968	Ggps1	11.249	0.175892	7.68381e-28
969	Rad51ap2	11.2486	0.329376	7.71471e-28
970	Tmx3	11.2464	0.187665	7.89838e-28
971	Cbarp	11.2441	0.19175	8.10176e-28
972	Gm48765	11.2439	0.174988	8.10596e-28
973	St13	11.2439	0.167497	8.10596e-28
974	Far1	11.2401	0.18349	8.44845e-28
975	Nipbl	11.2397	0.190712	8.48335e-28
976	Usp40	11.2364	0.16844	8.79462e-28
977	Fgfr1op2	11.2292	0.180525	9.53358e-28
978	2700049A03Rik	11.2287	0.204193	9.57852e-28
979	Usp16	11.2275	0.163718	9.70134e-28
980	Ccny	11.226	0.19046	9.85108e-28
981	Adk	11.2254	0.185019	9.91581e-28
982	Etf1	11.2215	0.208636	1.03476e-27
983	Usp12	11.2193	0.19618	1.06015e-27
984	Ift43	11.216	0.225059	1.0995e-27
985	Ccdc173	11.2154	0.241871	1.10529e-27
986	Cep95	11.2149	0.195572	1.11024e-27
987	Elp1	11.2143	0.158099	1.11705e-27
988	Sh3pxd2a	11.2122	0.219761	1.14267e-27
989	Dpf1	11.2083	0.164708	1.19351e-27
990	Ap3m1	11.2081	0.258531	1.19485e-27
991	Gm26660	11.2038	0.201451	1.25232e-27
992	Ogt	11.2032	0.197952	1.2597e-27
993	Dnm3	11.2012	0.183482	1.28716e-27
994	Flrt1	11.1998	0.17917	1.30677e-27
995	Suz12	11.1971	0.168462	1.34541e-27
996	Sgms1	11.1956	0.185679	1.36799e-27
997	Mtmr6	11.1948	0.184262	1.37833e-27
998	Med23	11.1937	0.226638	1.39462e-27
999	Jak2	11.1934	0.171988	1.39762e-27
1000	Nae1	11.1922	0.204942	1.41474e-27
1001	Srsf2	11.1859	0.183913	1.51761e-27
1002	Ywhae	11.1835	0.173511	1.55707e-27
1003	Tatdn1	11.1833	0.247387	1.56012e-27
1004	Rab30	11.1831	0.182992	1.56099e-27
1005	Letm2	11.1823	0.19426	1.57389e-27
1006	Ppp6r1	11.1793	0.190011	1.62679e-27
1007	Inpp5k	11.178	0.199657	1.64977e-27
1008	Specc1l	11.1774	0.174409	1.65928e-27
1009	Btbd10	11.1755	0.171732	1.69378e-27
1010	Brdt	11.1751	0.168652	1.69948e-27
1011	Prpf40a	11.1734	0.18112	1.73061e-27
1012	Wdr44	11.1732	0.202886	1.73214e-27
1013	Klc2	11.1727	0.160568	1.74072e-27
1014	Cep295	11.1726	0.167979	1.74109e-27
1015	Megf8	11.1601	0.161785	2.00272e-27
1016	C2cd3	11.1591	0.187047	2.02205e-27
1017	Cdip1	11.1556	0.166683	2.10242e-27
1018	Grm1	11.1487	0.19317	2.26979e-27
1019	Palm	11.1449	0.178296	2.36612e-27
1020	Wrn	11.1375	0.195442	2.56911e-27
1021	Ppp6r2	11.1333	0.184781	2.69082e-27
1022	Tbcel	11.1326	0.161915	2.70889e-27
1023	Rbbp7	11.1292	0.236774	2.80977e-27
1024	Cmtm4	11.1288	0.179193	2.81935e-27
1025	Dnajc13	11.1285	0.169876	2.82871e-27
1026	Pard3	11.128	0.198093	2.83925e-27
1027	Fxyd5	11.1276	0.160561	2.85176e-27
1028	Zfr	11.1251	0.184217	2.92904e-27
1029	Hnrnpd	11.1211	0.171154	3.06114e-27
1030	Trak1	11.1177	0.179961	3.17684e-27
1031	Rap1b	11.1165	0.208465	3.21553e-27
1032	Fhod3	11.1059	0.176045	3.61616e-27
1033	Vps35l	11.1045	0.171433	3.6695e-27
1034	Adora1	11.1025	0.192065	3.75082e-27
1035	Gdap1	11.1011	0.180775	3.80529e-27
1036	Hbs1l	11.099	0.183485	3.89262e-27
1037	Trappc12	11.0983	0.188888	3.9188e-27
1038	Klhdc2	11.0971	0.201532	3.9688e-27
1039	Caap1	11.0939	0.20662	4.11016e-27
1040	Hk1	11.0853	0.170459	4.51943e-27
1041	Dpm1	11.084	0.215091	4.58087e-27
1042	Osbpl3	11.0837	0.182834	4.59121e-27
1043	Ltn1	11.0822	0.183213	4.66688e-27
1044	Pik3c2a	11.0788	0.169174	4.84306e-27
1045	Uggt1	11.077	0.176328	4.93684e-27
1046	Plekha6	11.0766	0.186177	4.95549e-27
1047	Atp6v0e	11.0748	0.219368	5.04936e-27
1048	Slc3a2	11.0728	0.176174	5.15726e-27
1049	Slc7a1	11.072	0.216032	5.19746e-27
1050	Sipa1l1	11.072	0.17998	5.19746e-27
1051	Rybp	11.0716	0.208363	5.21232e-27
1052	Lats1	11.0715	0.20749	5.21353e-27
1053	Rnf121	11.0703	0.191752	5.27898e-27
1054	Atr	11.0691	0.187644	5.34508e-27
1055	C130071C03Rik	11.065	0.184333	5.59132e-27
1056	Vopp1	11.0646	0.166889	5.61276e-27
1057	Ncor2	11.0619	0.17345	5.77536e-27
1058	Smc5	11.0616	0.162968	5.78796e-27
1059	Arhgap35	11.0589	0.185099	5.96129e-27
1060	Cdkl2	11.0571	0.181031	6.07695e-27
1061	Snta1	11.0566	0.165657	6.10376e-27
1062	Creb1	11.0555	0.201988	6.17519e-27
1063	Kpna4	11.0549	0.172101	6.20892e-27
1064	Ngef	11.0543	0.168854	6.2466e-27
1065	Fbxl17	11.0526	0.170223	6.35687e-27
1066	Vcpip1	11.0512	0.164825	6.45477e-27
1067	Setd7	11.0505	0.172142	6.50036e-27
1068	Sez6	11.0497	0.186615	6.55309e-27
1069	Jph1	11.0493	0.172732	6.57218e-27
1070	Btrc	11.0489	0.188406	6.59422e-27
1071	Ypel4	11.0489	0.197684	6.59468e-27
1072	Zhx2	11.0482	0.323038	6.63579e-27
1073	Usf3	11.0454	0.16385	6.83847e-27
1074	Frrs1l	11.0396	0.165786	7.2926e-27
1075	Mbip	11.0364	0.240718	7.55154e-27
1076	Wsb2	11.0362	0.184817	7.55706e-27
1077	Sec23a	11.0307	0.22321	8.03114e-27
1078	Yme1l1	11.0298	0.160323	8.0979e-27
1079	Slc38a6	11.0296	0.171412	8.10972e-27
1080	Supt16	11.0281	0.184614	8.24217e-27
1081	Zc3h6	11.0273	0.168195	8.30399e-27
1082	Slc44a1	11.0271	0.187755	8.31284e-27
1083	Klhl12	11.0245	0.185061	8.55193e-27
1084	Lztr1	11.0243	0.191875	8.56653e-27
1085	Trappc8	11.0195	0.169772	9.02274e-27
1086	Cluap1	11.0183	0.155906	9.13289e-27
1087	Pigu	11.0171	0.164933	9.25494e-27
1088	Cbx6	11.0102	0.174094	9.97964e-27
1089	Ranbp9	11.0086	0.187318	1.01517e-26
1090	Ppme1	11.0062	0.169143	1.04099e-26
1091	Fbxo38	11.0055	0.186079	1.04877e-26
1092	Zfp652	10.9987	0.167412	1.13011e-26
1093	Otud5	10.9984	0.178869	1.13179e-26
1094	Fkbp15	10.9978	0.172632	1.13918e-26
1095	Pmm2	10.9941	0.2143	1.18492e-26
1096	Tsga10	10.9934	0.179362	1.19377e-26
1097	Syt14	10.993	0.176634	1.19838e-26
1098	Fgfr2	10.9917	0.15847	1.21426e-26
1099	Fktn	10.9887	0.181277	1.25348e-26
1100	Ttc39b	10.9877	0.188296	1.26637e-26
1101	Chuk	10.986	0.159189	1.2898e-26
1102	Dennd5a	10.9803	0.176323	1.3723e-26
1103	Rbms1	10.9794	0.185964	1.38478e-26
1104	Usp46	10.9784	0.186248	1.39925e-26
1105	Psme4	10.9768	0.181102	1.42264e-26
1106	Mapre2	10.9735	0.17162	1.47544e-26
1107	Dcx	10.9733	0.166163	1.4769e-26
1108	Mettl16	10.971	0.195966	1.51368e-26
1109	Lars2	10.9698	0.186801	1.53133e-26
1110	Scmh1	10.9698	0.186697	1.53133e-26
1111	Rab3gap1	10.9668	0.165064	1.58031e-26
1112	Klhl7	10.9666	0.179322	1.58277e-26
1113	Lpcat4	10.9655	0.188767	1.60079e-26
1114	Arnt	10.962	0.168172	1.66183e-26
1115	Pip5k1a	10.9581	0.175976	1.73463e-26
1116	Gpr162	10.9573	0.17777	1.74897e-26
1117	C2cd5	10.9571	0.187948	1.75152e-26
1118	Numb	10.9557	0.178141	1.77616e-26
1119	Pcdh1	10.9553	0.186347	1.78313e-26
1120	Helz	10.9542	0.179675	1.80251e-26
1121	Aff2	10.953	0.169911	1.82459e-26
1122	Myt1l	10.943	0.106671	2.0356e-26
1123	Phf21a	10.9429	0.186601	2.03618e-26
1124	Acadsb	10.9407	0.166363	2.08452e-26
1125	Daam1	10.9396	0.170274	2.1098e-26
1126	Rbm41	10.9371	0.222852	2.16472e-26
1127	Pcbp3	10.9344	0.163814	2.22992e-26
1128	Sh3bp5	10.9332	0.165808	2.25637e-26
1129	Larp4b	10.9288	0.179421	2.36725e-26
1130	Myo1b	10.9261	0.221744	2.43693e-26
1131	Pxk	10.9245	0.170127	2.47636e-26
1132	Tcea1	10.9229	0.154961	2.52042e-26
1133	Nup88	10.9228	0.227849	2.52067e-26
1134	Afg3l1	10.9195	0.187137	2.61036e-26
1135	Aqr	10.9153	0.175457	2.73238e-26
1136	Fyttd1	10.9136	0.162989	2.78254e-26
1137	Necab3	10.9117	0.183528	2.83761e-26
1138	Chmp3	10.9107	0.177	2.86597e-26
1139	Srsf3	10.9095	0.207954	2.90096e-26
1140	Plcb4	10.9078	0.180333	2.95291e-26
1141	Smurf2	10.9078	0.177493	2.95291e-26
1142	Wiz	10.9045	0.231091	3.0597e-26
1143	Rnf111	10.9034	0.159972	3.09389e-26
1144	Serinc1	10.8993	0.231367	3.23153e-26
1145	Rab11fip4	10.8991	0.173099	3.23765e-26
1146	Fam120c	10.8976	0.171058	3.28901e-26
1147	Oga	10.8971	0.170918	3.3044e-26
1148	Arpp19	10.8948	0.183061	3.38338e-26
1149	Usp8	10.893	0.173166	3.44907e-26
1150	Ralgps2	10.8893	0.163111	3.5884e-26
1151	Zfp462	10.8882	0.178972	3.62771e-26
1152	E130308A19Rik	10.8872	0.202898	3.66512e-26
1153	Igsf9b	10.885	0.177189	3.75492e-26
1154	Cers5	10.8839	0.160934	3.79427e-26
1155	Rnf103	10.8835	0.213136	3.80828e-26
1156	Zfp451	10.883	0.167034	3.8252e-26
1157	Raf1	10.8824	0.157863	3.84791e-26
1158	Runx1t1	10.8806	0.181818	3.92336e-26
1159	Ltbp4	10.8804	0.187403	3.92648e-26
1160	Uqcc1	10.8786	0.197945	4.00295e-26
1161	Ppp2ca	10.8782	0.213161	4.0169e-26
1162	Rnf20	10.8777	0.149497	4.03453e-26
1163	Ptpa	10.8767	0.184011	4.07559e-26
1164	Snd1	10.8744	0.170134	4.17642e-26
1165	Gm4876	10.8733	0.339074	4.22288e-26
1166	Thra	10.8715	0.174394	4.3035e-26
1167	Ivns1abp	10.8707	0.178027	4.33798e-26
1168	Xpo1	10.8645	0.16999	4.63771e-26
1169	Add1	10.8607	0.184894	4.83005e-26
1170	Tbc1d22a	10.8594	0.167611	4.89886e-26
1171	Cog4	10.8569	0.172211	5.02668e-26
1172	Nipal2	10.8545	0.165761	5.159e-26
1173	Naaladl2	10.8538	0.178972	5.19445e-26
1174	Mgat4a	10.8531	0.174813	5.22691e-26
1175	Dnajc6	10.8518	0.174118	5.30225e-26
1176	Arf4	10.8504	0.219952	5.37844e-26
1177	Kcmf1	10.8499	0.16882	5.40142e-26
1178	Mdm2	10.8492	0.197353	5.43887e-26
1179	Psmb2	10.8489	0.164353	5.45421e-26
1180	Gm39469	10.8488	0.191488	5.45421e-26
1181	Tasp1	10.8482	0.177808	5.48244e-26
1182	Mcu	10.8482	0.173589	5.48293e-26
1183	Gm13307	10.847	0.174324	5.5479e-26
1184	Dcun1d2	10.8449	0.154334	5.67042e-26
1185	Pi4kb	10.8438	0.163518	5.73412e-26
1186	Zfp182	10.8423	0.243285	5.82627e-26
1187	Pja2	10.8387	0.181244	6.05467e-26
1188	Scyl2	10.8345	0.228594	6.33179e-26
1189	AW554918	10.8342	0.171979	6.34947e-26
1190	Emc2	10.834	0.217139	6.35534e-26
1191	Dip2a	10.834	0.171766	6.35647e-26
1192	Ercc5	10.8322	0.215025	6.46996e-26
1193	Atp11a	10.8322	0.222861	6.46996e-26
1194	Hmgcll1	10.8304	0.174151	6.59056e-26
1195	Foxk2	10.8295	0.15989	6.65129e-26
1196	Emsy	10.8275	0.17138	6.79349e-26
1197	Nars	10.8264	0.163813	6.86738e-26
1198	Slc12a2	10.8258	0.191271	6.90438e-26
1199	Pdzd8	10.8257	0.250616	6.91087e-26
1200	Ist1	10.825	0.190813	6.95829e-26
1201	Fam149b	10.8246	0.179891	6.98041e-26
1202	Hdac4	10.8222	0.167074	7.16301e-26
1203	Btbd8	10.82	0.155342	7.32897e-26
1204	Copb1	10.8189	0.24549	7.41228e-26
1205	Cdon	10.8185	0.174426	7.43742e-26
1206	Ate1	10.8135	0.184446	7.84545e-26
1207	Asb7	10.8107	0.193037	8.08792e-26
1208	Stag1	10.8104	0.154693	8.10873e-26
1209	Tm9sf2	10.8071	0.220304	8.38382e-26
1210	Adam11	10.8066	0.15125	8.42642e-26
1211	Sema4d	10.8032	0.165355	8.74257e-26
1212	Tm9sf3	10.8015	0.215651	8.89613e-26
1213	Eps15	10.8013	0.177045	8.9066e-26
1214	Tnpo2	10.8008	0.212642	8.94796e-26
1215	Zfp407	10.797	0.176622	9.31885e-26
1216	Tmem135	10.7963	0.177987	9.38453e-26
1217	Mras	10.793	0.165558	9.71675e-26
1218	4930570G19Rik	10.7922	0.237998	9.79032e-26
1219	Mid1	10.7916	0.154946	9.85469e-26
1220	Zmiz1os1	10.7911	0.162247	9.89466e-26
1221	Dab2ip	10.7906	0.169569	9.94592e-26
1222	Prpf6	10.7882	0.150362	1.02007e-25
1223	Slc35b3	10.7855	0.243233	1.04934e-25
1224	Gm17066	10.7847	0.168049	1.05706e-25
1225	Wipi2	10.7785	0.16008	1.13091e-25
1226	Gabra1	10.7774	0.168034	1.14273e-25
1227	Exoc6	10.777	0.166177	1.14685e-25
1228	Bbx	10.7736	0.209478	1.1898e-25
1229	Ube2l3	10.7728	0.15747	1.1985e-25
1230	Arcn1	10.768	0.159714	1.26197e-25
1231	Zkscan16	10.7658	0.311122	1.29091e-25
1232	Cckbr	10.7622	0.233019	1.34157e-25
1233	Gtpbp2	10.7606	0.284375	1.3648e-25
1234	Gm4924	10.7605	0.18231	1.36508e-25
1235	Flnb	10.7546	0.167934	1.4534e-25
1236	Cand1	10.7503	0.223711	1.52121e-25
1237	Shoc2	10.7501	0.161593	1.52406e-25
1238	Ube2v2	10.748	0.208679	1.55792e-25
1239	Prnp	10.7477	0.224417	1.56075e-25
1240	Acer3	10.7477	0.17062	1.56075e-25
1241	Cdc40	10.7461	0.156937	1.58614e-25
1242	Tmed10	10.7441	0.188813	1.61965e-25
1243	Glyr1	10.7439	0.161965	1.62152e-25
1244	Atp11b	10.7434	0.180758	1.62882e-25
1245	Snx32	10.7434	0.155657	1.62882e-25
1246	Frs2	10.7428	0.150347	1.63711e-25
1247	B230307C23Rik	10.7374	0.186088	1.73486e-25
1248	Pcmtd2	10.7359	0.161921	1.76204e-25
1249	Wdr70	10.7353	0.161997	1.77119e-25
1250	Usp28	10.7324	0.157238	1.82638e-25
1251	Snx6	10.7273	0.163626	1.92836e-25
1252	Efl1	10.7271	0.201696	1.93078e-25
1253	Pea15a	10.7268	0.180043	1.93602e-25
1254	Vwa3a	10.7251	0.211629	1.97024e-25
1255	Supt6	10.7242	0.154778	1.98773e-25
1256	Tbc1d19	10.7233	0.164084	2.0071e-25
1257	Il17ra	10.7221	0.269885	2.03191e-25
1258	Zkscan3	10.7216	0.173797	2.04062e-25
1259	Pex14	10.7206	0.153299	2.06122e-25
1260	Taf1	10.7165	0.16157	2.15334e-25
1261	Pank2	10.7162	0.161879	2.15728e-25
1262	Pbrm1	10.7152	0.17965	2.18042e-25
1263	Ireb2	10.709	0.151088	2.32658e-25
1264	Nudcd3	10.709	0.166346	2.32658e-25
1265	Actr1a	10.7083	0.171547	2.34383e-25
1266	Lnx1	10.7076	0.206418	2.35752e-25
1267	Gpr107	10.7042	0.162464	2.4451e-25
1268	Kantr	10.7036	0.166048	2.4594e-25
1269	Lrrcc1	10.7016	0.150326	2.51052e-25
1270	Zfp266	10.7015	0.179882	2.5112e-25
1271	Sec24a	10.6995	0.164067	2.56316e-25
1272	Sytl2	10.6971	0.163746	2.63008e-25
1273	Eea1	10.6933	0.163742	2.73406e-25
1274	Zfp106	10.6932	0.150633	2.73485e-25
1275	Ttbk2	10.6927	0.152143	2.74792e-25
1276	Cracd	10.6908	0.169591	2.80221e-25
1277	Nub1	10.6905	0.166236	2.80983e-25
1278	Gm5468-1	10.6878	0.207975	2.8903e-25
1279	Xrn1	10.6865	0.180197	2.93067e-25
1280	Terf1	10.6826	0.185544	3.05257e-25
1281	Kcnh1	10.6808	0.175645	3.10924e-25
1282	Atf1	10.6762	0.172001	3.26448e-25
1283	Trrap	10.6731	0.160049	3.37573e-25
1284	Septin2-1	10.6726	0.256978	3.39092e-25
1285	Numa1	10.6717	0.163235	3.42014e-25
1286	Huwe1	10.6696	0.180613	3.49541e-25
1287	mt-Atp6	10.6673	0.195669	3.58088e-25
1288	Slc6a15	10.663	0.183011	3.74537e-25
1289	Trim33	10.6624	0.176216	3.76759e-25
1290	B830012L14Rik	10.6621	0.177003	3.77575e-25
1291	Pkd2	10.6612	0.198771	3.80919e-25
1292	Fbxo8	10.6605	0.231382	3.83364e-25
1293	Mrpl1	10.6561	0.17644	4.0195e-25
1294	Adnp	10.6507	0.164701	4.25389e-25
1295	Cops3	10.65	0.242117	4.28154e-25
1296	Rad17	10.646	0.160767	4.46843e-25
1297	Atg13	10.6457	0.180895	4.4785e-25
1298	Sars	10.6442	0.145403	4.54921e-25
1299	Slitrk1	10.6434	0.190279	4.5835e-25
1300	Xpo6	10.6425	0.159832	4.62264e-25
1301	Fmr1	10.642	0.212799	4.6447e-25
1302	Ppp4r2	10.6412	0.15901	4.68412e-25
1303	Glrb	10.6395	0.151149	4.76477e-25
1304	Kif21b	10.6386	0.155968	4.80557e-25
1305	Paip2	10.6342	0.160229	5.03393e-25
1306	Slc30a5	10.6336	0.204911	5.06396e-25
1307	Rsf1	10.6331	0.179544	5.08681e-25
1308	Ythdc1	10.6327	0.157243	5.10488e-25
1309	Dock9	10.6305	0.181646	5.22598e-25
1310	Ldlrad3	10.6287	0.187417	5.32118e-25
1311	Csnk2a2	10.6276	0.162225	5.38156e-25
1312	Fras1	10.6263	0.203073	5.45465e-25
1313	Nsg2	10.626	0.162127	5.46487e-25
1314	Dctn1	10.6245	0.200527	5.54846e-25
1315	Ddi2	10.6241	0.154345	5.57149e-25
1316	Rundc3a	10.6233	0.162909	5.61184e-25
1317	Ccdc112	10.6223	0.181417	5.66897e-25
1318	Nars2	10.6206	0.173048	5.76922e-25
1319	Sec22a	10.6187	0.178414	5.88131e-25
1320	Usp14	10.6183	0.157371	5.9019e-25
1321	Fam53b	10.6179	0.162532	5.92568e-25
1322	Smap2	10.6175	0.156214	5.94836e-25
1323	Usp15	10.6168	0.179869	5.98967e-25
1324	Cyth1	10.6147	0.16569	6.12099e-25
1325	Zfp704	10.614	0.173558	6.15755e-25
1326	Fggy	10.6138	0.168613	6.17101e-25
1327	Ttll4	10.6124	0.204243	6.25475e-25
1328	Pcmt1	10.6107	0.161655	6.3695e-25
1329	Nbas	10.6064	0.153441	6.65902e-25
1330	Nup205	10.6031	0.2498	6.89297e-25
1331	Hmgxb3	10.6025	0.198267	6.93685e-25
1332	Zbtb20	10.6022	0.176612	6.95487e-25
1333	Gtf2ird1	10.6017	0.156116	6.98401e-25
1334	Antxr1	10.6016	0.164617	6.98992e-25
1335	Usp53	10.6004	0.247394	7.07451e-25
1336	Magi3	10.599	0.175857	7.17722e-25
1337	Med13l	10.5981	0.181907	7.23814e-25
1338	Edem3	10.5969	0.161118	7.32227e-25
1339	Mark1	10.5945	0.180354	7.51334e-25
1340	Mcmbp	10.5939	0.160386	7.55401e-25
1341	Vps33a	10.5938	0.156738	7.5588e-25
1342	Ppip5k2	10.5884	0.174062	8.00168e-25
1343	Kcnc1	10.5851	0.153235	8.27831e-25
1344	Stx18	10.5849	0.18447	8.28854e-25
1345	Ica1l	10.5839	0.162896	8.37682e-25
1346	Gnai3	10.5833	0.204226	8.42381e-25
1347	Cramp1	10.5799	0.155305	8.72669e-25
1348	Kdsr	10.5776	0.213346	8.93847e-25
1349	Abca3	10.5774	0.149323	8.95393e-25
1350	Cisd2	10.5713	0.200691	9.5487e-25
1351	Vstm2a	10.5695	0.207982	9.71978e-25
1352	Rundc3b	10.5598	0.167074	1.07721e-24
1353	Ipo8	10.5593	0.176314	1.08262e-24
1354	Tada2a	10.5542	0.154689	1.14235e-24
1355	Gopc	10.5527	0.15073	1.15988e-24
1356	Heca	10.5524	0.191068	1.16176e-24
1357	Zcchc18	10.5519	0.166388	1.16757e-24
1358	Negr1	10.5515	0.0933259	1.17194e-24
1359	Sipa1l2	10.5509	0.216603	1.17791e-24
1360	Rfc1	10.5498	0.153558	1.19102e-24
1361	Ptpn4	10.5497	0.175648	1.1919e-24
1362	Mpdz	10.5418	0.181267	1.29541e-24
1363	Spin1	10.5404	0.206409	1.31436e-24
1364	Rab40b	10.5381	0.155202	1.34513e-24
1365	Gm5136	10.5374	0.47669	1.35485e-24
1366	Zmym2	10.5367	0.179474	1.36415e-24
1367	Actr10	10.5312	0.155221	1.44459e-24
1368	2700054A10Rik	10.5311	0.191726	1.44515e-24
1369	Arhgef4	10.5272	0.156238	1.50442e-24
1370	Ints7	10.5262	0.158685	1.52087e-24
1371	Atxn2l	10.5256	0.16833	1.52823e-24
1372	Dnm1l	10.5255	0.164278	1.52941e-24
1373	Ctcf	10.5253	0.151729	1.531e-24
1374	Cdkal1	10.5212	0.160219	1.59763e-24
1375	Pogz	10.5203	0.159698	1.61177e-24
1376	Nsd1	10.5177	0.173685	1.65667e-24
1377	Trp53bp1	10.511	0.156276	1.77791e-24
1378	Epb41	10.5083	0.153157	1.82689e-24
1379	Rnf13	10.507	0.170815	1.85179e-24
1380	Sh3gl2	10.504	0.158267	1.91083e-24
1381	Ammecr1	10.5038	0.206177	1.9136e-24
1382	Slc27a1	10.502	0.187977	1.948e-24
1383	Aebp2	10.5009	0.183682	1.96914e-24
1384	Gtf3c2	10.5001	0.149228	1.98574e-24
1385	Pdpr	10.4993	0.161397	2.00123e-24
1386	Adar	10.4992	0.174888	2.00177e-24
1387	Agtpbp1	10.499	0.18369	2.003e-24
1388	Tapt1	10.4973	0.211119	2.03823e-24
1389	Adss	10.4957	0.166145	2.07186e-24
1390	Mrpl48	10.4952	0.194551	2.0821e-24
1391	Sppl3	10.4948	0.165669	2.08934e-24
1392	Hnrnph3	10.4933	0.168151	2.12128e-24
1393	Dnmbp	10.4929	0.165639	2.12738e-24
1394	Vps53	10.4929	0.179829	2.12738e-24
1395	Gpd2	10.4925	0.204827	2.13404e-24
1396	Snap91	10.4912	0.183938	2.16283e-24
1397	Actn4	10.4902	0.169579	2.1845e-24
1398	Rab1a	10.4882	0.154395	2.23009e-24
1399	Tsc1	10.488	0.160937	2.23137e-24
1400	Snx5	10.4864	0.174249	2.26818e-24
1401	Nap1l1	10.4818	0.169072	2.37896e-24
1402	AU040320	10.4803	0.174178	2.41568e-24
1403	3110082I17Rik	10.479	0.16345	2.44641e-24
1404	Boc	10.4784	0.265841	2.46153e-24
1405	Slc16a2	10.4762	0.188994	2.51756e-24
1406	Snx29	10.4754	0.172603	2.53579e-24
1407	Rps6ka2	10.4698	0.174119	2.68781e-24
1408	Cpne1	10.4679	0.15082	2.74e-24
1409	H13	10.467	0.149953	2.76442e-24
1410	Nup93	10.4668	0.182773	2.77011e-24
1411	Cdc5l	10.4656	0.204666	2.80306e-24
1412	Nxf1	10.4654	0.16312	2.80822e-24
1413	Fam13c	10.4647	0.157464	2.82565e-24
1414	Ddx1	10.4644	0.196381	2.83163e-24
1415	Ppm1h	10.4624	0.172002	2.89198e-24
1416	Yaf2	10.4587	0.150555	3.00477e-24
1417	Rnf19a	10.4585	0.151731	3.00778e-24
1418	Agpat3	10.4517	0.16939	3.22941e-24
1419	Zfand6	10.4486	0.185263	3.33578e-24
1420	Smc3	10.4472	0.148666	3.38311e-24
1421	Clasp2	10.4455	0.162226	3.43983e-24
1422	Nbr1	10.4432	0.159232	3.52233e-24
1423	Mtrex	10.4431	0.167321	3.52283e-24
1424	Supt20	10.4426	0.181996	3.53921e-24
1425	Fbxo3	10.4411	0.1577	3.59314e-24
1426	Fnbp4	10.4393	0.159627	3.66154e-24
1427	Ipo7	10.4377	0.195266	3.72036e-24
1428	Cep83	10.4373	0.157633	3.73449e-24
1429	Snx13	10.4367	0.154631	3.75253e-24
1430	Zfp346	10.4302	0.187141	4.01752e-24
1431	Phyhipl	10.4291	0.162056	4.05926e-24
1432	Pcf11	10.4216	0.152567	4.39353e-24
1433	Phf21b	10.4215	0.266592	4.39391e-24
1434	Kat6b	10.4211	0.176748	4.40665e-24
1435	Herc6	10.4156	0.202952	4.66793e-24
1436	Ncoa6	10.4153	0.155432	4.67871e-24
1437	Ctsf	10.4147	0.243683	4.70351e-24
1438	Mtmr1	10.4112	0.187277	4.87768e-24
1439	Wdr33	10.4098	0.178287	4.94696e-24
1440	Ccnh	10.4084	0.188941	5.01609e-24
1441	Ensa	10.4082	0.170293	5.02396e-24
1442	Clstn1	10.4035	0.177739	5.27661e-24
1443	Arid2	10.4008	0.159705	5.42337e-24
1444	Cab39	10.3995	0.15266	5.48943e-24
1445	Lrig2	10.3995	0.149003	5.48943e-24
1446	Cdk7	10.398	0.185418	5.5751e-24
1447	Chpt1	10.3949	0.174073	5.75506e-24
1448	Map7d1	10.3938	0.140538	5.81551e-24
1449	Sdccag8	10.3933	0.167009	5.84207e-24
1450	Scn3b	10.393	0.248176	5.8558e-24
1451	Marchf4	10.3907	0.177453	5.99769e-24
1452	Dcaf8	10.3901	0.149347	6.0283e-24
1453	Bbs4	10.3867	0.152065	6.24277e-24
1454	Washc4	10.3824	0.143935	6.53087e-24
1455	Kdm2a	10.3816	0.173615	6.57751e-24
1456	Slc49a4	10.3794	0.203039	6.72766e-24
1457	Map3k13	10.3787	0.159084	6.77487e-24
1458	Tfrc	10.3758	0.202623	6.97814e-24
1459	Hectd2	10.3739	0.163413	7.11038e-24
1460	Acsl6	10.3718	0.146108	7.26293e-24
1461	Bclaf3	10.3713	0.155989	7.29735e-24
1462	Ywhab	10.3696	0.156468	7.4218e-24
1463	Snrk	10.369	0.181949	7.46959e-24
1464	Prex1	10.3646	0.187219	7.81388e-24
1465	Pacrg	10.3528	0.155801	8.83114e-24
1466	Mia3	10.351	0.149887	8.99788e-24
1467	Cdadc1	10.3497	0.140908	9.113e-24
1468	Patj	10.3471	0.161474	9.35379e-24
1469	Dpp8	10.3443	0.147363	9.62768e-24
1470	Ttc37	10.3407	0.167279	9.98128e-24
1471	Cog5	10.3407	0.161764	9.98128e-24
1472	Ckb	10.3387	0.162706	1.01871e-23
1473	Pdlim7	10.3346	0.146907	1.06196e-23
1474	Fam13b	10.3331	0.173564	1.07801e-23
1475	Atg3	10.3325	0.202523	1.08399e-23
1476	Chic1	10.3321	0.148139	1.08861e-23
1477	Nexmif	10.3319	0.167217	1.09008e-23
1478	Actl6b	10.3307	0.140989	1.10282e-23
1479	Lclat1	10.3303	0.147855	1.1069e-23
1480	Eif4e	10.3288	0.159683	1.12311e-23
1481	Vps39	10.3282	0.197971	1.12908e-23
1482	Jmjd1c	10.3242	0.161136	1.17619e-23
1483	Ppp1cb	10.3239	0.15079	1.17924e-23
1484	Cc2d1a	10.323	0.20661	1.18968e-23
1485	Ap4s1	10.3218	0.145999	1.20442e-23
1486	Tbc1d23	10.3197	0.143371	1.22981e-23
1487	Fam78b	10.3188	0.15627	1.24093e-23
1488	Arhgap21	10.3103	0.172751	1.35484e-23
1489	Rnpc3	10.31	0.147046	1.35736e-23
1490	Hdlbp	10.3097	0.155033	1.36086e-23
1491	Amn1	10.3089	0.161028	1.3712e-23
1492	Copz1	10.3056	0.17314	1.41936e-23
1493	Fxr1	10.3035	0.151686	1.44891e-23
1494	Dennd6a	10.3034	0.158927	1.44934e-23
1495	Hcfc2	10.3006	0.226581	1.49086e-23
1496	Pfdn1	10.2978	0.177313	1.53455e-23
1497	Ints6l	10.2973	0.146427	1.54138e-23
1498	Zbtb46	10.2966	0.272164	1.55217e-23
1499	Pisd	10.2923	0.153344	1.6208e-23
1500	Hspa9	10.2902	0.181963	1.65622e-23
1501	Senp1	10.2886	0.236051	1.68299e-23
1502	Acbd6	10.2884	0.163994	1.6858e-23
1503	Cdk8	10.2881	0.182477	1.68906e-23
1504	Nup214	10.2879	0.143706	1.69131e-23
1505	1810013L24Rik	10.2871	0.251268	1.70553e-23
1506	Rcan1	10.2835	0.161189	1.76769e-23
1507	Inpp4a	10.2824	0.167072	1.78695e-23
1508	Hdac5	10.2822	0.175413	1.79099e-23
1509	Lmna	10.281	0.17364	1.81241e-23
1510	Pdss1	10.2797	0.165145	1.83434e-23
1511	Tpd52	10.2797	0.160168	1.83434e-23
1512	Ncald	10.2768	0.165188	1.88929e-23
1513	P4ha1	10.2754	0.161272	1.9143e-23
1514	Fbxo33	10.2745	0.167341	1.93051e-23
1515	Selenoi	10.2743	0.291755	1.9344e-23
1516	Cystm1	10.2739	0.175659	1.94137e-23
1517	Tut4	10.2737	0.181007	1.94349e-23
1518	Tlk1	10.2732	0.169058	1.95192e-23
1519	Sec62	10.2711	0.15191	1.99405e-23
1520	Cbl	10.2707	0.156369	2.00101e-23
1521	Pola1	10.2702	0.191338	2.00976e-23
1522	Tmem63c	10.2688	0.14401	2.03774e-23
1523	Senp2	10.268	0.147415	2.0549e-23
1524	Smad2	10.2669	0.16774	2.07653e-23
1525	Rab2a	10.2664	0.161631	2.08468e-23
1526	Jph3	10.2659	0.195009	2.09497e-23
1527	Fam126b	10.2634	0.165461	2.14891e-23
1528	Stx7	10.2632	0.17852	2.15102e-23
1529	Ei24	10.2607	0.160947	2.20585e-23
1530	4833420G17Rik	10.2569	0.194316	2.29511e-23
1531	Klhl22	10.2541	0.149834	2.3601e-23
1532	Mb21d2	10.2513	0.172369	2.42715e-23
1533	Slc38a9	10.2484	0.156537	2.49897e-23
1534	Nup35	10.2475	0.191279	2.52133e-23
1535	Ranbp17	10.2471	0.162147	2.5306e-23
1536	Edrf1	10.2462	0.208968	2.55348e-23
1537	Cpeb1	10.2435	0.172155	2.62192e-23
1538	Fam169a	10.2407	0.224454	2.69846e-23
1539	Mtor	10.2406	0.143087	2.69919e-23
1540	Cacnb3	10.2347	0.149083	2.86818e-23
1541	Golga2	10.2341	0.143668	2.88275e-23
1542	Fam117b	10.2323	0.152375	2.93533e-23
1543	Atg16l2	10.2319	0.217686	2.94574e-23
1544	Ywhaq	10.2267	0.146795	3.10753e-23
1545	Eif2ak4	10.2248	0.144409	3.16617e-23
1546	Strn	10.2243	0.201843	3.17966e-23
1547	Cxadr	10.2209	0.147072	3.29318e-23
1548	Prelid3a	10.22	0.15864	3.31861e-23
1549	Nf1	10.2171	0.171023	3.41734e-23
1550	Actr1b	10.216	0.142894	3.45634e-23
1551	Mysm1	10.2141	0.14404	3.52141e-23
1552	Lin52	10.214	0.145827	3.52201e-23
1553	Pgbd5	10.2139	0.1595	3.52291e-23
1554	Git2	10.2135	0.145974	3.53578e-23
1555	Clptm1	10.2109	0.143378	3.63188e-23
1556	Dexi	10.2106	0.169623	3.63932e-23
1557	Pdcd10	10.2104	0.234482	3.64342e-23
1558	Cryl1	10.2068	0.253354	3.78128e-23
1559	Trmt13	10.2053	0.199802	3.83463e-23
1560	Eif3h	10.2053	0.261966	3.83463e-23
1561	Cog3	10.2052	0.216612	3.83463e-23
1562	4632427E13Rik	10.2051	0.147279	3.83827e-23
1563	Slc25a26	10.2033	0.181297	3.90477e-23
1564	Golga1	10.2005	0.146226	4.01794e-23
1565	Zmym4	10.1987	0.17723	4.09059e-23
1566	Gm42456	10.1964	0.159795	4.18792e-23
1567	Oip5os1	10.1961	0.281415	4.19833e-23
1568	Zfp277	10.1948	0.144936	4.25188e-23
1569	Sik3	10.1946	0.170376	4.2564e-23
1570	Rusc2	10.194	0.1661	4.28017e-23
1571	Runx2	10.1934	0.165738	4.30403e-23
1572	Cstf2	10.1933	0.148943	4.30666e-23
1573	Dars	10.1919	0.214994	4.36556e-23
1574	Ube2i	10.1906	0.197863	4.42159e-23
1575	Tnrc18	10.1894	0.15253	4.47276e-23
1576	Ube2n	10.1859	0.192713	4.63526e-23
1577	Anapc10	10.1838	0.14314	4.73196e-23
1578	ENSMUSG00000115115	10.1833	0.171924	4.75214e-23
1579	Msh3	10.1827	0.169477	4.77547e-23
1580	Hnrnpul1	10.1823	0.169615	4.79362e-23
1581	2610316D01Rik	10.1823	0.204074	4.79362e-23
1582	Gabpb2	10.1817	0.192047	4.8193e-23
1583	Gigyf2	10.1786	0.175096	4.97294e-23
1584	Mef2d	10.1773	0.148841	5.03408e-23
1585	Ubp1	10.1749	0.170525	5.15808e-23
1586	Frmpd3	10.1725	0.151609	5.28477e-23
1587	Map4k4	10.1696	0.152063	5.4335e-23
1588	Secisbp2	10.1696	0.135272	5.4335e-23
1589	Col25a1	10.1696	0.344933	5.4335e-23
1590	Atm	10.1673	0.184949	5.55998e-23
1591	Ube4a	10.1661	0.145739	5.62327e-23
1592	Tomm70a	10.1648	0.144892	5.69703e-23
1593	Reep3	10.1637	0.146521	5.75645e-23
1594	Gm46123	10.1634	0.249005	5.76798e-23
1595	Rif1	10.1632	0.143041	5.7793e-23
1596	Zfat	10.1623	0.18029	5.82695e-23
1597	N4bp1	10.1592	0.204296	6.01616e-23
1598	Dcp1a	10.1591	0.156594	6.01731e-23
1599	Ap1b1	10.159	0.148948	6.02132e-23
1600	Klc1	10.1551	0.172574	6.26235e-23
1601	Eif4g2	10.154	0.278446	6.32839e-23
1602	2810049E08Rik	10.1531	0.155035	6.38163e-23
1603	Rufy1	10.1518	0.158586	6.46354e-23
1604	Dkk3	10.1467	0.166692	6.80739e-23
1605	Pold3	10.1462	0.207619	6.83902e-23
1606	Cir1	10.1436	0.132129	7.01377e-23
1607	Fam120a	10.1426	0.152225	7.08141e-23
1608	Dipk1a	10.1419	0.146724	7.13311e-23
1609	Clstn2	10.1398	0.133862	7.2789e-23
1610	Kctd1	10.1388	0.167522	7.34846e-23
1611	Vps13c	10.1388	0.153109	7.35082e-23
1612	Zzef1	10.1385	0.174623	7.36392e-23
1613	Stk25	10.138	0.146886	7.39615e-23
1614	Tmod1	10.1371	0.145492	7.46126e-23
1615	Trim46	10.1356	0.142193	7.57012e-23
1616	Vps45	10.1351	0.175852	7.6108e-23
1617	Tecpr2	10.1337	0.154118	7.71067e-23
1618	Zwint	10.1326	0.161066	7.79159e-23
1619	Cstf3	10.1326	0.162171	7.79159e-23
1620	Chp1	10.128	0.151924	8.15956e-23
1621	Tex10	10.1271	0.247915	8.2321e-23
1622	Itfg1	10.1262	0.15365	8.30381e-23
1623	Fhl2	10.1241	0.15645	8.47475e-23
1624	Rnf144a	10.1235	0.146987	8.52086e-23
1625	Axin1	10.1227	0.150451	8.58919e-23
1626	Cep104	10.1221	0.17549	8.63417e-23
1627	Il1rap	10.121	0.158546	8.72754e-23
1628	Pcmtd1	10.1161	0.155165	9.1716e-23
1629	Phlpp2	10.1154	0.153907	9.23488e-23
1630	Ift88	10.1125	0.145992	9.503e-23
1631	Rilpl1	10.1119	0.159344	9.5595e-23
1632	Efcab6	10.1118	0.166698	9.5635e-23
1633	Taf2	10.1084	0.193332	9.89553e-23
1634	Eif4h	10.1082	0.276751	9.90898e-23
1635	Nme7	10.1061	0.152397	1.01152e-22
1636	Mapk1ip1	10.1052	0.237736	1.01981e-22
1637	Vps4b	10.1016	0.208503	1.05782e-22
1638	Cfap20	10.1002	0.152763	1.07246e-22
1639	Atrnl1	10.0997	0.147039	1.07758e-22
1640	Deaf1	10.0984	0.187308	1.09109e-22
1641	Pde3b	10.098	0.151078	1.09456e-22
1642	Arhgap33	10.0947	0.14293	1.13162e-22
1643	Inf2	10.0945	0.214606	1.13258e-22
1644	Mtmr7	10.0935	0.150649	1.14389e-22
1645	Uqcrc2	10.0931	0.148098	1.14768e-22
1646	Elmod1	10.0912	0.168652	1.17012e-22
1647	Mtch1	10.091	0.147162	1.17067e-22
1648	Fbrsl1	10.0871	0.155327	1.21773e-22
1649	Ewsr1	10.0867	0.161175	1.22112e-22
1650	Ercc6	10.0863	0.161119	1.22539e-22
1651	Septin3	10.0818	0.146297	1.28264e-22
1652	Miga2	10.0813	0.139544	1.28788e-22
1653	Pfkm	10.08	0.137518	1.30516e-22
1654	Rims4	10.0798	0.139649	1.30628e-22
1655	Rps6kl1	10.0763	0.132319	1.3528e-22
1656	Ppp1r16a	10.0763	0.247666	1.3528e-22
1657	Med27	10.0735	0.145319	1.38986e-22
1658	Nfx1	10.0724	0.144542	1.40571e-22
1659	Niban2	10.0695	0.229211	1.44674e-22
1660	Ddx3y	10.0692	0.280233	1.45061e-22
1661	Tro	10.0691	0.139554	1.45082e-22
1662	Srpr	10.069	0.250225	1.4509e-22
1663	Vcl	10.068	0.256505	1.46534e-22
1664	Carm1	10.0678	0.213405	1.46787e-22
1665	Inpp5b	10.0672	0.155889	1.47479e-22
1666	Meaf6	10.0647	0.151016	1.51325e-22
1667	Gtf2f2	10.0639	0.185248	1.52381e-22
1668	Psmd14	10.0618	0.168844	1.55645e-22
1669	Cdc42se2	10.0616	0.150462	1.5587e-22
1670	Gm44644	10.0602	0.351659	1.57982e-22
1671	Cnksr2	10.0589	0.100911	1.60029e-22
1672	Brd1	10.0555	0.136702	1.65546e-22
1673	Nup153	10.0542	0.173952	1.67511e-22
1674	Scg3	10.0532	0.148069	1.69136e-22
1675	Lyst	10.052	0.147605	1.71048e-22
1676	Mapre3	10.0519	0.143553	1.71048e-22
1677	Traf7	10.0498	0.202986	1.74707e-22
1678	Ldah	10.0481	0.16329	1.77724e-22
1679	Parp8	10.0471	0.161807	1.7944e-22
1680	E230029C05Rik	10.047	0.155337	1.79521e-22
1681	Coq8b	10.0458	0.154409	1.8148e-22
1682	Adam9	10.0447	0.238701	1.83461e-22
1683	Zcchc14	10.0446	0.13491	1.83585e-22
1684	Ikzf5	10.0443	0.202193	1.83964e-22
1685	Sec16a	10.0423	0.156246	1.8762e-22
1686	Ftx	10.0399	0.17092	1.92092e-22
1687	Ago4	10.0398	0.184021	1.92192e-22
1688	Xiap	10.0378	0.197064	1.96113e-22
1689	Plppr5	10.0345	0.153607	2.02568e-22
1690	Kmt2b	10.0335	0.150839	2.04475e-22
1691	Wasf2	10.0334	0.22229	2.04656e-22
1692	Wasl	10.0333	0.145752	2.04703e-22
1693	Rexo1	10.0312	0.160896	2.09077e-22
1694	Anapc4	10.0305	0.185904	2.10435e-22
1695	Ube2h	10.0275	0.169403	2.16731e-22
1696	Gm17482	10.0171	0.141354	2.40719e-22
1697	Fbxo41	10.0127	0.151821	2.51396e-22
1698	Cnnm2	10.0118	0.147901	2.53704e-22
1699	Mfsd6	10.0109	0.149819	2.55843e-22
1700	Arhgef10l	10.0092	0.17875	2.59968e-22
1701	Ube2e3	10.0081	0.231303	2.62907e-22
1702	Gtpbp4	10.006	0.166198	2.68248e-22
1703	Rsrp1	10.0041	0.16266	2.73224e-22
1704	Cep126	10.0028	0.138136	2.76698e-22
1705	Arfgef3	10.0023	0.169996	2.78128e-22
1706	Mob1b	10.0019	0.174896	2.78904e-22
1707	Chd1	10.0006	0.136462	2.82537e-22
1708	Pdhb	9.99902	0.164442	2.86889e-22
1709	Rnf24	9.99771	0.146061	2.90532e-22
1710	Ccdc186	9.99527	0.167513	2.97617e-22
1711	Coro7	9.99493	0.134567	2.9845e-22
1712	Phka2	9.99457	0.138781	2.99371e-22
1713	Hmg20a	9.99434	0.160565	2.9988e-22
1714	Foxn3	9.9935	0.163597	3.0228e-22
1715	Ankrd26	9.99326	0.173381	3.02816e-22
1716	Hipk1	9.99272	0.17729	3.04305e-22
1717	Susd6	9.99022	0.152143	3.1191e-22
1718	Lrrc8b	9.98967	0.136788	3.13463e-22
1719	Camta2	9.9876	0.135916	3.19899e-22
1720	Dnaja2	9.98503	0.222379	3.28101e-22
1721	Itpr1	9.98372	0.15982	3.32277e-22
1722	Wdr47	9.98329	0.152334	3.33534e-22
1723	Ube2b	9.98148	0.174698	3.39461e-22
1724	Ilf3	9.9814	0.14758	3.39543e-22
1725	Zfand5	9.98091	0.217137	3.41032e-22
1726	Guf1	9.97739	0.161016	3.53129e-22
1727	Ryk	9.9769	0.169877	3.54695e-22
1728	Wdfy3	9.97502	0.17824	3.61273e-22
1729	Rhoa	9.97362	0.192761	3.66169e-22
1730	Cpsf7	9.97325	0.144322	3.67342e-22
1731	Spire1	9.97088	0.171126	3.75997e-22
1732	Atpaf1	9.96482	0.209237	3.99432e-22
1733	Ttc8	9.96451	0.141585	4.00445e-22
1734	Sec11a	9.96427	0.164176	4.01199e-22
1735	Alkbh8	9.96399	0.169798	4.0207e-22
1736	Fam184a	9.96374	0.13512	4.02845e-22
1737	Cadps2	9.96222	0.171252	4.08837e-22
1738	Tspan3	9.95904	0.183158	4.21868e-22
1739	Spock1	9.95895	0.151446	4.22038e-22
1740	Micu1	9.95843	0.153871	4.24018e-22
1741	Anks1	9.95823	0.141338	4.24608e-22
1742	Hnrnpa3	9.95588	0.195944	4.34509e-22
1743	Slc7a14	9.95278	0.154432	4.48029e-22
1744	Dzank1	9.95092	0.137655	4.56216e-22
1745	Slc7a8	9.95028	0.151414	4.58892e-22
1746	Med24	9.9501	0.150914	4.59485e-22
1747	Rab11a	9.94427	0.355263	4.86924e-22
1748	Glod4	9.94032	0.138905	5.06349e-22
1749	Klf8	9.93892	0.1776	5.13206e-22
1750	Kat6a	9.93749	0.147761	5.20329e-22
1751	Gfm2	9.93654	0.136526	5.24869e-22
1752	Akap6	9.93651	0.121804	5.24869e-22
1753	Ptchd1	9.93635	0.149518	5.25415e-22
1754	Usp22	9.93566	0.164465	5.28804e-22
1755	Thoc1	9.93448	0.146559	5.34799e-22
1756	Zranb1	9.93412	0.139251	5.36421e-22
1757	Asah1	9.93234	0.16968	5.45756e-22
1758	Rnf146	9.93133	0.246963	5.50987e-22
1759	Bzw1	9.93104	0.213207	5.52322e-22
1760	Hlf	9.92987	0.157431	5.58501e-22
1761	Smg5	9.92975	0.146986	5.58899e-22
1762	Abcc1	9.92944	0.188972	5.60269e-22
1763	Nek9	9.92801	0.145819	5.68077e-22
1764	Cbfa2t2	9.92655	0.16058	5.76136e-22
1765	Stk3	9.92392	0.147601	5.90963e-22
1766	Hs3st2	9.9239	0.208989	5.90963e-22
1767	Fam118b	9.91992	0.190883	6.14692e-22
1768	Atp6v0c	9.91664	0.298436	6.34859e-22
1769	Spg11	9.9139	0.181366	6.51465e-22
1770	Slc23a2	9.91389	0.1741	6.51465e-22
1771	Dnajc10	9.91196	0.159788	6.6381e-22
1772	Zfp160	9.91165	0.125763	6.65514e-22
1773	Ubxn7	9.91129	0.137432	6.67542e-22
1774	Ip6k2	9.90695	0.184313	6.96808e-22
1775	BC005537	9.90658	0.14224	6.9896e-22
1776	Grk3	9.90554	0.139212	7.05895e-22
1777	Sap30bp	9.90398	0.219531	7.16618e-22
1778	Qser1	9.89906	0.132775	7.52368e-22
1779	Arih1	9.89885	0.171189	7.53523e-22
1780	Thoc7	9.89626	0.137404	7.7284e-22
1781	Polg	9.89404	0.166739	7.89769e-22
1782	Dzip1	9.89387	0.121139	7.90596e-22
1783	Stat3	9.89359	0.200184	7.92376e-22
1784	Fntb	9.8922	0.161429	8.03052e-22
1785	Naa25	9.89155	0.129496	8.07857e-22
1786	Vipas39	9.89065	0.164664	8.14687e-22
1787	Capza1	9.88949	0.138012	8.23691e-22
1788	Dip2c	9.88896	0.130134	8.27621e-22
1789	Ppm1l	9.88866	0.162945	8.2963e-22
1790	Nlgn3	9.88844	0.191189	8.30989e-22
1791	Pex3	9.88655	0.171787	8.46423e-22
1792	B3glct	9.8849	0.165097	8.59934e-22
1793	Man1c1	9.87831	0.160222	9.17942e-22
1794	Safb	9.87788	0.144998	9.21405e-22
1795	Bcl2l13	9.87569	0.181982	9.41241e-22
1796	Diaph1	9.87558	0.143306	9.4176e-22
1797	Gm10419	9.87334	0.140601	9.62483e-22
1798	Wwp1	9.87152	0.165547	9.79608e-22
1799	Pibf1	9.87098	0.149862	9.84283e-22
1800	Als2	9.87076	0.186344	9.85922e-22
1801	Arrb1	9.87068	0.140898	9.86157e-22
1802	Tmem184b	9.86994	0.162921	9.92912e-22
1803	Ogdh	9.86988	0.146857	9.93028e-22
1804	Rlf	9.86411	0.160275	1.05119e-21
1805	Rhobtb2	9.864	0.143749	1.05174e-21
1806	Pcsk7	9.85892	0.128987	1.10577e-21
1807	Ypel3	9.85886	0.18475	1.10582e-21
1808	Chpf2	9.85777	0.213293	1.11723e-21
1809	Carmil1	9.85516	0.160384	1.146e-21
1810	Gm50304	9.85496	0.148534	1.14774e-21
1811	Bmerb1	9.85452	0.165815	1.15207e-21
1812	Slain2	9.85375	0.142311	1.16034e-21
1813	Fam171a2	9.85369	0.143029	1.16035e-21
1814	Zfp532	9.85324	0.152151	1.165e-21
1815	Map3k7	9.85092	0.14674	1.19148e-21
1816	Dcun1d4	9.85078	0.146634	1.19251e-21
1817	Olfm2	9.85073	0.16558	1.19252e-21
1818	Gtf2a1	9.85041	0.139889	1.19568e-21
1819	Sema4a	9.84873	0.197786	1.21511e-21
1820	Rasgef1c	9.84858	0.23894	1.21609e-21
1821	Rbm33	9.84854	0.150727	1.21609e-21
1822	Faim2	9.84849	0.137994	1.21609e-21
1823	Prdm2	9.84651	0.140695	1.23963e-21
1824	Dennd1a	9.84597	0.146961	1.24559e-21
1825	Agk	9.84588	0.136981	1.2458e-21
1826	Lhfpl4	9.84584	0.139255	1.2458e-21
1827	Sdc2	9.84503	0.22226	1.25526e-21
1828	Nudt3	9.8436	0.140224	1.27254e-21
1829	Pitpna	9.84353	0.17207	1.27269e-21
1830	Znfx1	9.8432	0.129364	1.27622e-21
1831	Eif3a	9.84103	0.126383	1.30327e-21
1832	Agpat5	9.83977	0.160593	1.31908e-21
1833	Atp6ap2	9.83952	0.183664	1.32162e-21
1834	Lrba	9.8379	0.169829	1.34171e-21
1835	Hexdc	9.83789	0.146727	1.34171e-21
1836	Fam120b	9.83553	0.139802	1.37287e-21
1837	Ccdc6	9.83544	0.177452	1.37334e-21
1838	Kdm6b	9.83513	0.147227	1.37686e-21
1839	Prpf18	9.83372	0.171363	1.39552e-21
1840	Slx4ip	9.8326	0.203835	1.41032e-21
1841	Yars	9.83151	0.155163	1.42489e-21
1842	Gm33228	9.82931	0.162188	1.45565e-21
1843	Cdh4	9.82775	0.267854	1.47756e-21
1844	Med25	9.82619	0.174255	1.49987e-21
1845	Ptms	9.82561	0.184094	1.50764e-21
1846	Ip6k1	9.82206	0.173319	1.56096e-21
1847	Psma3	9.82093	0.139853	1.57765e-21
1848	Rnf11	9.81988	0.204626	1.5933e-21
1849	Stard7	9.81853	0.139062	1.61395e-21
1850	Phrf1	9.81841	0.12522	1.61502e-21
1851	Clta	9.81766	0.164737	1.62612e-21
1852	Ybx1	9.81622	0.143514	1.64874e-21
1853	Sugt1	9.81364	0.172117	1.69049e-21
1854	Rab10	9.81312	0.16231	1.69838e-21
1855	Usp4	9.81049	0.142553	1.74225e-21
1856	Kctd20	9.80983	0.183426	1.75271e-21
1857	Slc16a7	9.80941	0.168609	1.75911e-21
1858	Col6a1	9.80341	0.33734	1.86583e-21
1859	Fancl	9.80323	0.254909	1.86817e-21
1860	Sh3kbp1	9.80292	0.15276	1.87297e-21
1861	Blmh	9.80127	0.187113	1.90271e-21
1862	Clcn3	9.7998	0.151995	1.92964e-21
1863	Tafazzin	9.79719	0.134122	1.97903e-21
1864	Rrnad1	9.79539	0.197755	2.01364e-21
1865	Phtf1	9.79482	0.131826	2.02394e-21
1866	Sgk1	9.79073	0.153696	2.10643e-21
1867	Fam110b	9.78817	0.1528	2.1593e-21
1868	Ice1	9.78756	0.162549	2.17112e-21
1869	Rufy2	9.78553	0.15949	2.21406e-21
1870	Cpeb3	9.78501	0.164738	2.22424e-21
1871	Pcnp	9.78331	0.137233	2.26085e-21
1872	Gdi2	9.78223	0.142411	2.28384e-21
1873	Prrc2b	9.77813	0.165811	2.37707e-21
1874	Carf	9.77688	0.194259	2.40531e-21
1875	Lrrn2	9.77604	0.14209	2.42389e-21
1876	Cul2	9.77597	0.142136	2.42433e-21
1877	Gabra3	9.77556	0.148536	2.43306e-21
1878	Gm15997	9.77262	0.1775	2.50318e-21
1879	Ndufs4	9.76652	0.149503	2.6573e-21
1880	Gm49797	9.76609	0.147352	2.66708e-21
1881	Dennd5b	9.76371	0.162785	2.72906e-21
1882	Zadh2	9.76316	0.183099	2.74233e-21
1883	Memo1	9.76125	0.156923	2.79321e-21
1884	Mon2	9.76104	0.145572	2.79749e-21
1885	Gnl3	9.76051	0.171668	2.81056e-21
1886	mt-Co3	9.75868	0.139608	2.86045e-21
1887	Arhgap1	9.75861	0.261692	2.8607e-21
1888	Dpysl2	9.75649	0.160358	2.91964e-21
1889	Mpc1	9.75641	0.146886	2.92051e-21
1890	Ints2	9.75218	0.173275	3.04314e-21
1891	Vps33b	9.74966	0.259486	3.11794e-21
1892	Arl15	9.7493	0.163633	3.12743e-21
1893	Gcc2	9.74583	0.12956	3.23456e-21
1894	Hdac7	9.74441	0.149765	3.27825e-21
1895	Arhgap5	9.74253	0.149828	3.33783e-21
1896	Senp3	9.74122	0.240513	3.37932e-21
1897	Usp3	9.73901	0.147738	3.45175e-21
1898	Ino80dos	9.73879	0.170093	3.45772e-21
1899	Hps5	9.73851	0.23467	3.46539e-21
1900	Mapk8ip1	9.7383	0.141923	3.47064e-21
1901	Dlat	9.73462	0.142691	3.59672e-21
1902	Ubr2	9.73321	0.138349	3.6451e-21
1903	Nol11	9.73257	0.224391	3.66615e-21
1904	Dpy19l1	9.73188	0.138312	3.68918e-21
1905	Cables1	9.73178	0.171101	3.69086e-21
1906	Fbxl2	9.73168	0.147076	3.69264e-21
1907	Orc2	9.73042	0.146226	3.73688e-21
1908	Atp6v1d	9.72805	0.132383	3.82288e-21
1909	Slc4a8	9.72413	0.13287	3.97072e-21
1910	Siae	9.7209	0.17081	4.09667e-21
1911	Rnf32	9.71935	0.18665	4.15755e-21
1912	Glt1d1	9.71928	0.134509	4.15831e-21
1913	Lrrc4b	9.71716	0.136767	4.24355e-21
1914	Ap3s2	9.71369	0.176788	4.38809e-21
1915	Slit2	9.71346	0.169308	4.39574e-21
1916	Fbf1	9.71191	0.126402	4.46099e-21
1917	Vkorc1l1	9.71184	0.143513	4.46167e-21
1918	Dzip1l	9.71075	0.182623	4.5074e-21
1919	Ablim1	9.71046	0.15409	4.51794e-21
1920	B3galt1	9.7077	0.111538	4.63943e-21
1921	Klf13	9.70676	0.12954	4.67983e-21
1922	Ripor1	9.70662	0.130034	4.68419e-21
1923	Lrrc4	9.70646	0.191702	4.68884e-21
1924	Hnrnpul2	9.70508	0.193521	4.75065e-21
1925	Slc4a4	9.70453	0.151438	4.7736e-21
1926	Kat7	9.70054	0.161198	4.96142e-21
1927	Clpb	9.69969	0.132733	5.00051e-21
1928	Ankib1	9.69895	0.147987	5.03425e-21
1929	Pomgnt1	9.69829	0.189816	5.06431e-21
1930	Ttll5	9.6977	0.157248	5.09085e-21
1931	Gmcl1	9.6967	0.139869	5.1387e-21
1932	Add3	9.69632	0.141039	5.15539e-21
1933	Drp2	9.68908	0.128259	5.53126e-21
1934	Eif2s3y	9.68615	0.188524	5.6894e-21
1935	Gpatch2l	9.68562	0.147457	5.71592e-21
1936	Etfa	9.68459	0.147168	5.77083e-21
1937	Trim3	9.68278	0.12597	5.87088e-21
1938	Dcun1d5	9.68029	0.172146	6.01235e-21
1939	Katnal1	9.67982	0.188539	6.03741e-21
1940	Crppa	9.67945	0.142239	6.05602e-21
1941	Gm43696	9.67842	0.21945	6.11408e-21
1942	Elp4	9.67724	0.160344	6.18208e-21
1943	Hibadh	9.67503	0.197904	6.31352e-21
1944	Erc1	9.67442	0.16621	6.34815e-21
1945	Tmem87b	9.67415	0.155117	6.36212e-21
1946	Ccsap	9.67352	0.281187	6.39792e-21
1947	Abi3bp	9.67279	0.279911	6.44047e-21
1948	Fer	9.67244	0.160617	6.45942e-21
1949	Pcgf5	9.67213	0.145794	6.4759e-21
1950	Caskin1	9.67151	0.122579	6.51144e-21
1951	L3mbtl3	9.67042	0.167116	6.57786e-21
1952	Pitpnm2	9.66805	0.161917	6.72852e-21
1953	Ero1b	9.66699	0.215738	6.79536e-21
1954	Stx5a	9.6661	0.135371	6.85087e-21
1955	Phc1	9.66587	0.159133	6.86298e-21
1956	Fbxl3	9.66535	0.186433	6.89465e-21
1957	Mios	9.66526	0.220408	6.89751e-21
1958	Rap1gds1	9.66508	0.165951	6.90551e-21
1959	Arl8a	9.66386	0.182283	6.98515e-21
1960	Rsbn1l	9.66367	0.136496	6.99426e-21
1961	Astn1	9.66225	0.148283	7.08843e-21
1962	Eif4e3	9.66029	0.13906	7.22175e-21
1963	Lyzl4	9.6583	0.150853	7.36001e-21
1964	Ccdc39	9.65793	0.128066	7.38277e-21
1965	Plxna4	9.65657	0.154695	7.47736e-21
1966	Clk2	9.65599	0.13009	7.51642e-21
1967	Cyp7b1	9.65565	0.171087	7.5372e-21
1968	Magi1	9.65541	0.171078	7.55122e-21
1969	Firre	9.65517	0.135996	7.5649e-21
1970	Mei1	9.65492	0.200292	7.57986e-21
1971	Ppil2	9.65457	0.144768	7.6017e-21
1972	Slc4a1ap	9.65372	0.131415	7.66184e-21
1973	Tbck	9.65337	0.141918	7.68378e-21
1974	Rbpj	9.65258	0.139585	7.73938e-21
1975	Gm49336	9.64822	0.20498	8.07173e-21
1976	Ap3s1	9.647	0.163145	8.16e-21
1977	Qtrt1	9.647	0.141468	8.16e-21
1978	Gm49223	9.64545	0.158926	8.27972e-21
1979	Ik	9.64533	0.177547	8.28557e-21
1980	Ezh1	9.64506	0.176771	8.30333e-21
1981	Gm13299	9.64311	0.189394	8.45845e-21
1982	G3bp2	9.64272	0.146133	8.48599e-21
1983	Mir9-3hg	9.64223	0.165033	8.52287e-21
1984	Pantr1	9.64211	0.152879	8.52832e-21
1985	Serp2	9.64202	0.20492	8.53156e-21
1986	Arhgef17	9.64126	0.17298	8.59091e-21
1987	Eef2k	9.63681	0.128938	8.96709e-21
1988	Csf2ra	9.63337	0.171225	9.2674e-21
1989	Wwc2	9.63171	0.150119	9.41367e-21
1990	Abhd18	9.62997	0.152443	9.56991e-21
1991	Ranbp10	9.62919	0.132195	9.63788e-21
1992	Zfp426	9.6291	0.15579	9.6419e-21
1993	Wdr37	9.62735	0.134417	9.80265e-21
1994	Rgs9	9.62672	0.249217	9.85789e-21
1995	Slc39a14	9.62565	0.148929	9.95618e-21
1996	Tsc22d2	9.62554	0.149648	9.96212e-21
1997	Dido1	9.62416	0.13164	1.00917e-20
1998	Dpy19l4	9.62372	0.149979	1.01298e-20
[truncated: 30,228 more rows]

## Sheet: wilcox_INTN
	KO_n	KO_s	KO_l	KO_p
0	Pde10a	9.8553	0.288913	1.04771e-18
1	Peak1	9.59783	0.503352	6.57816e-18
2	Spidr	8.37439	0.399263	3.57798e-13
3	Ube3a	8.34675	0.426196	3.76887e-13
4	Zfp638	7.97891	0.342931	6.7969e-12
5	Rps6ka3	7.94179	0.400217	8.02772e-12
6	Ptbp2	7.64682	0.378385	7.37699e-11
7	2610035D17Rik	7.4584	0.411119	2.82233e-10
8	Scn3a	7.4273	0.390355	3.04494e-10
9	Zswim6	7.4243	0.357788	3.04494e-10
10	Ftx	7.23177	0.319921	1.15227e-09
11	Ric8b	7.22515	0.435845	1.15227e-09
12	Cdr1os	7.17538	0.273184	1.54916e-09
13	Ophn1	7.01701	0.325241	4.56547e-09
14	Gfod1	6.97753	0.343469	5.69516e-09
15	Rbm33	6.91455	0.336741	8.40333e-09
16	Robo2	6.87134	0.188016	1.03507e-08
17	Ctdspl2	6.86992	0.370601	1.03507e-08
18	Rpgr	6.81129	0.357089	1.46237e-08
19	Tcf12	6.80675	0.290903	1.46237e-08
20	Setd3	6.72434	0.365633	2.47153e-08
21	Pcgf5	6.69582	0.332655	2.87987e-08
22	Fhl1	6.6728	0.393334	3.11066e-08
23	Bmpr1a	6.67191	0.39273	3.11066e-08
24	Atp6v1h	6.66727	0.356417	3.11066e-08
25	Pik3r3	6.651	0.325074	3.35065e-08
26	Med14	6.59482	0.362705	4.73155e-08
27	Neo1	6.58775	0.377376	4.7969e-08
28	Maml3	6.57239	0.338328	5.00083e-08
29	Gtdc1	6.57139	0.307323	5.00083e-08
30	Akap11	6.56707	0.332666	5.00083e-08
31	Sesn3	6.56293	0.324429	5.00083e-08
32	Caap1	6.52788	0.453846	6.14229e-08
33	Timm44	6.49812	0.324814	7.2806e-08
34	Rb1cc1	6.4887	0.292087	7.54112e-08
35	Mapk8	6.45865	0.309353	8.9592e-08
36	Lrif1	6.44076	0.375822	9.82333e-08
37	Stag2	6.4153	0.330597	1.13234e-07
38	Ctnnd2	6.4071	0.126508	1.16581e-07
39	Smyd3	6.3729	0.274495	1.42327e-07
40	Dmxl1	6.3659	0.304906	1.45502e-07
41	Kcnt1	6.35031	0.301169	1.54166e-07
42	2610316D01Rik	6.34709	0.363196	1.54166e-07
43	Atrx	6.34556	0.210524	1.54166e-07
44	Adcy5	6.34334	0.56821	1.54166e-07
45	B230209E15Rik	6.33207	0.360035	1.62407e-07
46	Matr3	6.32886	0.304191	1.62441e-07
47	Ppp4r3b	6.32319	0.335977	1.65147e-07
48	Srsf7	6.31739	0.461969	1.681e-07
49	Ube2h	6.31273	0.283834	1.69909e-07
50	Ppp3cb	6.26177	0.308392	2.26439e-07
51	Cpsf6	6.26102	0.291231	2.26439e-07
52	Ddx50	6.2594	0.288667	2.26439e-07
53	Sp3	6.25615	0.393594	2.27083e-07
54	Tmtc1	6.24891	0.346705	2.33692e-07
55	Pcdhga12	6.23797	0.343569	2.46306e-07
56	Syn3	6.22705	0.295132	2.59622e-07
57	Rgs20	6.22362	0.48833	2.60938e-07
58	Sos1	6.19011	0.298685	3.14547e-07
59	Ago2	6.18909	0.35613	3.14547e-07
60	Lnpk	6.1783	0.385489	3.31452e-07
61	Pals2	6.16478	0.292865	3.554e-07
62	Pdcd4	6.1594	0.355382	3.62045e-07
63	Ckb	6.15252	0.28623	3.72382e-07
64	Chd1	6.14623	0.305914	3.8165e-07
65	Serbp1	6.121	0.315245	4.40708e-07
66	Mga	6.10519	0.286194	4.79554e-07
67	Bhlhb9	6.08684	0.290856	5.30181e-07
68	Impact	6.08428	0.285387	5.31132e-07
69	Tada2a	6.07972	0.310594	5.31499e-07
70	Zfp207	6.05896	0.284573	5.9666e-07
71	Kcnk2	6.04185	0.364948	6.54688e-07
72	Btaf1	6.03704	0.289318	6.65587e-07
73	Nsg2	6.03471	0.342401	6.66498e-07
74	Zer1	6.02486	0.324833	6.99307e-07
75	Bcl11b	6.0225	0.306027	7.00607e-07
76	Ddx42	6.01744	0.285212	7.13817e-07
77	Snx27	5.98171	0.297934	8.78487e-07
78	Atf7ip	5.97437	0.30252	9.07792e-07
79	Nup98	5.95409	0.287838	1.01543e-06
80	Elavl1	5.94511	0.302677	1.05992e-06
81	Nr2c2	5.93733	0.333012	1.09673e-06
82	Srsf1	5.93566	0.345282	1.09673e-06
83	Nap1l1	5.93263	0.282533	1.1043e-06
84	Rictor	5.91929	0.287686	1.18408e-06
85	Zfp280d	5.90519	0.284077	1.2755e-06
86	Hectd1	5.90073	0.287902	1.29586e-06
87	Tbl1xr1	5.87446	0.331286	1.50235e-06
88	Sema3a	5.85788	0.429525	1.6422e-06
89	Cdc73	5.85381	0.28934	1.65132e-06
90	Spred1	5.85339	0.321347	1.65132e-06
91	Cbfa2t3	5.84452	0.651778	1.72341e-06
92	Pja2	5.8197	0.284042	1.97908e-06
93	Togaram1	5.81614	0.293457	1.99393e-06
94	Dnm1l	5.815	0.274969	1.99393e-06
95	Rfx3	5.80864	0.289796	2.01284e-06
96	Ddx6	5.80832	0.281338	2.01284e-06
97	Braf	5.80707	0.249902	2.01284e-06
98	Cdk17	5.80624	0.294818	2.01284e-06
99	Cdk13	5.80509	0.280233	2.01284e-06
100	Cenpc1	5.79935	0.305366	2.06292e-06
101	Rev1	5.78986	0.275305	2.16219e-06
102	Myef2	5.78162	0.312547	2.2494e-06
103	Sec16a	5.77306	0.341456	2.31196e-06
104	5330434G04Rik	5.77236	0.226887	2.31196e-06
105	Kpna1	5.7723	0.291657	2.31196e-06
106	Sclt1	5.76997	0.260075	2.32287e-06
107	Dennd4c	5.76535	0.334213	2.36594e-06
108	Eif4a2	5.74934	0.369655	2.57789e-06
109	Ptpro	5.74548	0.347497	2.61404e-06
110	Foxp1	5.73841	0.326999	2.68997e-06
111	A330076H08Rik	5.73767	0.202977	2.68997e-06
112	Phf3	5.72954	0.273854	2.79779e-06
113	Tmem130	5.72799	0.320558	2.79921e-06
114	Pum2	5.70026	0.282928	3.26707e-06
115	Canx	5.69287	0.28224	3.36925e-06
116	4932438A13Rik	5.69214	0.261453	3.36925e-06
117	Cep126	5.68034	0.339577	3.58034e-06
118	Plppr1	5.6663	0.2663	3.85449e-06
119	Ankrd10	5.66029	0.276552	3.95942e-06
120	Zmat1	5.65797	0.288765	3.98086e-06
121	Acbd5	5.65474	0.267112	4.00463e-06
122	Pdzd2	5.6542	0.288425	4.00463e-06
123	Cnot6l	5.63081	0.292488	4.55139e-06
124	Mib1	5.62822	0.268645	4.57785e-06
125	Pspc1	5.62712	0.27464	4.57785e-06
126	Picalm	5.6252	0.282093	4.59331e-06
127	Cyld	5.61391	0.360613	4.86604e-06
128	Kdm5b	5.6101	0.267435	4.93684e-06
129	Gpm6a	5.6052	0.222999	5.03139e-06
130	Ap4s1	5.60421	0.265536	5.03139e-06
131	Smarcad1	5.60189	0.288143	5.06134e-06
132	Yes1	5.58934	0.326233	5.40105e-06
133	Ythdf3	5.58786	0.271145	5.40776e-06
134	Smarca5	5.58534	0.320817	5.41956e-06
135	Pcnx	5.58496	0.277718	5.41956e-06
136	Tafazzin	5.56339	0.254826	6.09063e-06
137	Shprh	5.55564	0.269358	6.32194e-06
138	Sf3b1	5.55184	0.257635	6.4051e-06
139	Rab11fip4	5.55081	0.305897	6.4051e-06
140	Ppp1cc	5.54918	0.27714	6.4051e-06
141	Kras	5.54847	0.277708	6.4051e-06
142	Chic1	5.54021	0.280598	6.66847e-06
143	Anapc1	5.53162	0.31098	6.93611e-06
144	Zfp292	5.53093	0.265826	6.93611e-06
145	Lats1	5.51911	0.346703	7.34841e-06
146	Camk2n1	5.51844	0.32458	7.34841e-06
147	Tcea1	5.51715	0.268889	7.3535e-06
148	Prelid3a	5.51253	0.373067	7.4871e-06
149	Cfap36	5.51166	0.299946	7.4871e-06
150	Ascc2	5.50678	0.294495	7.64761e-06
151	Hnrnpll	5.50292	0.289935	7.76655e-06
152	Kantr	5.49821	0.25524	7.88108e-06
153	Zfr	5.49808	0.248124	7.88108e-06
154	Thra	5.48811	0.250673	8.2406e-06
155	Ap1g1	5.48797	0.293515	8.2406e-06
156	Ranbp17	5.48508	0.251616	8.3242e-06
157	Nr1d2	5.48344	0.304031	8.34944e-06
158	Diaph2	5.48172	0.277366	8.37906e-06
159	Ecpas	5.47923	0.248486	8.44593e-06
160	Pcmtd1	5.47802	0.270289	8.45181e-06
161	Mafg	5.47694	0.276512	8.4523e-06
162	Shfl	5.47361	0.27743	8.56055e-06
163	Wdr26	5.46962	0.257844	8.70349e-06
164	Armc8	5.46631	0.276291	8.78629e-06
165	Rps6ka5	5.46583	0.268234	8.78629e-06
166	Marchf6	5.46318	0.268379	8.83241e-06
167	Chm	5.46281	0.263347	8.83241e-06
168	Dyrk1a	5.45514	0.270897	9.16886e-06
169	Garem1	5.4483	0.308233	9.47315e-06
170	Rab28	5.44212	0.265257	9.62663e-06
171	Akap10	5.4421	0.254034	9.62663e-06
172	Podxl2	5.44166	0.259432	9.62663e-06
173	D130040H23Rik	5.44137	0.268614	9.62663e-06
174	Ip6k1	5.43156	0.262698	1.01142e-05
175	Stx7	5.42185	0.333145	1.06196e-05
176	Tardbp	5.4199	0.261406	1.06744e-05
177	Taf1	5.41894	0.244716	1.06744e-05
178	Lancl1	5.41187	0.257765	1.1007e-05
179	Adcyap1r1	5.40349	0.349685	1.14471e-05
180	Ddx10	5.38637	0.299284	1.25241e-05
181	Dhx36	5.37556	0.24687	1.32278e-05
182	Pcbp2	5.36192	0.265449	1.41839e-05
183	Dph6	5.36104	0.281006	1.41839e-05
184	Far1	5.36006	0.2634	1.41854e-05
185	E130307A14Rik	5.35791	0.251955	1.42803e-05
186	Rubcn	5.34841	0.256361	1.49711e-05
187	Fam110b	5.34662	0.266918	1.50411e-05
188	Dnm3	5.3392	0.224251	1.55887e-05
189	Inpp5f	5.33069	0.284386	1.62528e-05
190	Relch	5.32837	0.255897	1.63774e-05
191	Srcap	5.32458	0.253863	1.65826e-05
192	Map3k2	5.32425	0.255794	1.65826e-05
193	Sptb	5.32271	0.288828	1.66395e-05
194	Cacng4	5.32154	0.552307	1.66628e-05
195	Cxadr	5.31835	0.281511	1.67892e-05
196	Ywhaz	5.31835	0.32034	1.67892e-05
197	Lrch2	5.31549	0.262744	1.69704e-05
198	Gm47591	5.31382	0.273755	1.7042e-05
199	Spopl	5.30971	0.352644	1.73085e-05
200	Usp3	5.30921	0.319935	1.73085e-05
201	Elmod1	5.30521	0.255165	1.76063e-05
202	Setd5	5.30166	0.240905	1.78656e-05
203	Edem3	5.29648	0.288928	1.82912e-05
204	Lurap1l	5.29285	0.303553	1.85695e-05
205	Exoc5	5.29168	0.260764	1.85993e-05
206	Kdm3b	5.28969	0.255773	1.87141e-05
207	Rnf14	5.28544	0.255632	1.89921e-05
208	Kansl1l	5.28526	0.260613	1.89921e-05
209	Zfp664	5.27317	0.257612	2.01924e-05
210	Suco	5.26875	0.276654	2.0589e-05
211	Hsp90b1	5.26722	0.252038	2.06643e-05
212	Ssbp2	5.26517	0.236084	2.08009e-05
213	1700016P03Rik	5.26351	0.389985	2.08899e-05
214	Chordc1	5.2627	0.281031	2.08899e-05
215	Ubac2	5.26004	0.24542	2.10608e-05
216	Uty	5.25897	0.287476	2.10608e-05
217	Brwd3	5.25793	0.31262	2.10608e-05
218	Asph	5.25787	0.274121	2.10608e-05
219	Neto1	5.2455	0.254669	2.23517e-05
220	Abi2	5.24527	0.258436	2.23517e-05
221	Chn2	5.24313	0.269873	2.2513e-05
222	Tmem161b	5.23954	0.233598	2.28537e-05
223	Rexo1	5.23156	0.360932	2.37577e-05
224	Ankrd13c	5.23003	0.25968	2.38516e-05
225	Rad54l2	5.22187	0.273851	2.48188e-05
226	Rars2	5.21782	0.23552	2.52574e-05
227	Atg16l1	5.21582	0.25883	2.53189e-05
228	Fndc3a	5.21577	0.237439	2.53189e-05
229	Trank1	5.21332	0.247291	2.55462e-05
230	Cep120	5.2083	0.240766	2.61352e-05
231	Cops3	5.2027	0.381251	2.68011e-05
232	Zfx	5.20205	0.425551	2.68011e-05
233	Pds5b	5.20078	0.234316	2.68722e-05
234	Mtx2	5.18506	0.338815	2.9119e-05
235	Bbx	5.18219	0.278741	2.94463e-05
236	Atg13	5.17737	0.299749	3.00793e-05
237	C130071C03Rik	5.17668	0.226063	3.00793e-05
238	Usp40	5.1731	0.240874	3.0459e-05
239	Vamp4	5.1728	0.310361	3.0459e-05
240	Ipo9	5.16924	0.247438	3.09177e-05
241	Nbeal1	5.16668	0.247316	3.12173e-05
242	Pde3b	5.16472	0.252327	3.14184e-05
243	Agps	5.16362	0.279377	3.14764e-05
244	Syn2	5.16098	0.205932	3.17944e-05
245	Vstm2a	5.16002	0.24515	3.18304e-05
246	Ap2b1	5.15876	0.246709	3.19185e-05
247	Glrb	5.15001	0.252206	3.33105e-05
248	Zkscan2	5.14739	0.294199	3.36462e-05
249	Strn4	5.1461	0.24482	3.3744e-05
250	Nfx1	5.14456	0.244817	3.38881e-05
251	Rmnd5a	5.14096	0.281168	3.44093e-05
252	Tfdp2	5.13609	0.239284	3.4947e-05
253	Trip12	5.13598	0.246126	3.4947e-05
254	N4bp2l2	5.13586	0.24207	3.4947e-05
255	Tef	5.12897	0.241515	3.61101e-05
256	Rgs9	5.12592	0.732882	3.65252e-05
257	Slc25a36	5.12538	0.313774	3.65252e-05
258	Tspyl2	5.12449	0.236145	3.65582e-05
259	Edc4	5.12092	0.332524	3.71154e-05
260	Lrrc8d	5.11886	0.263375	3.72782e-05
261	Zdhhc21	5.11804	0.256491	3.72782e-05
262	2810049E08Rik	5.11797	0.246121	3.72782e-05
263	Uba6	5.11521	0.250475	3.75486e-05
264	Ttll4	5.11503	0.303143	3.75486e-05
265	Sec63	5.11449	0.253921	3.75486e-05
266	Syt14	5.11106	0.267694	3.8084e-05
267	Clstn1	5.11043	0.240251	3.8084e-05
268	Psmd1	5.10342	0.240528	3.93768e-05
269	Vkorc1l1	5.09753	0.249423	4.04456e-05
270	Strn	5.09658	0.486479	4.04456e-05
271	Usp32	5.09628	0.252454	4.04456e-05
272	Exoc2	5.09495	0.25687	4.05845e-05
273	Riok3	5.09382	0.22647	4.06795e-05
274	Rc3h2	5.09208	0.246706	4.09089e-05
275	Top2b	5.0882	0.266317	4.16042e-05
276	Negr1	5.08473	0.159537	4.21237e-05
277	Tab2	5.0845	0.257466	4.21237e-05
278	Glyr1	5.07696	0.23809	4.34746e-05
279	Taok1	5.07654	0.232501	4.34746e-05
280	Alms1	5.07649	0.267299	4.34746e-05
281	Cacna1e	5.07228	0.252657	4.42938e-05
282	Tmx3	5.06861	0.24997	4.4998e-05
283	Slc30a5	5.06767	0.309531	4.50643e-05
284	Rprd1b	5.06432	0.294612	4.57036e-05
285	Hook1	5.05799	0.239636	4.70836e-05
286	Vps8	5.0565	0.239269	4.72917e-05
287	Ipo7	5.05311	0.277632	4.79739e-05
288	Psme4	5.0491	0.235684	4.88241e-05
289	Catsperd	5.04316	0.414855	5.01944e-05
290	Fam120b	5.03712	0.240507	5.16287e-05
291	Tub	5.03255	0.338834	5.24917e-05
292	Zbtb20	5.03233	0.238652	5.24917e-05
293	Orc3	5.032	0.302806	5.24917e-05
294	Jakmip3	5.03058	0.243408	5.26897e-05
295	Mfn2	5.03	0.328881	5.26897e-05
296	Aqr	5.02896	0.273084	5.27994e-05
297	Zc3h6	5.02642	0.234584	5.33259e-05
298	Sppl3	5.02329	0.238378	5.40239e-05
299	Sh3gl3	5.01337	0.335242	5.66973e-05
300	Ube2w	5.01274	0.237318	5.66973e-05
301	Rapgef6	5.00985	0.239947	5.73419e-05
302	Zmym5	5.00931	0.251895	5.73419e-05
303	Usp28	5.00627	0.297781	5.80671e-05
304	G3bp2	5.00338	0.244423	5.87531e-05
305	Rab2a	5.00159	0.229192	5.91103e-05
306	Tmem87a	4.99781	0.300963	6.00866e-05
307	2210016L21Rik	4.98596	0.26394	6.36832e-05
308	Ptprn	4.98245	0.241078	6.4428e-05
309	Gopc	4.98243	0.233148	6.4428e-05
310	Ide	4.98145	0.233749	6.4428e-05
311	Cep170	4.98125	0.232731	6.4428e-05
312	Pdxdc1	4.97807	0.235453	6.52902e-05
313	Cnnm2	4.97476	0.247686	6.62047e-05
314	Cul3	4.97331	0.282638	6.64941e-05
315	Atg4c	4.9726	0.318609	6.65311e-05
316	Eipr1	4.97027	0.283328	6.7123e-05
317	Nbr1	4.96928	0.239428	6.72595e-05
318	Rasa2	4.96796	0.239324	6.7509e-05
319	Gspt1	4.96535	0.275428	6.82118e-05
320	Nrd1	4.96226	0.236005	6.90932e-05
321	Pdzd4	4.95962	0.229431	6.98235e-05
322	Eml4	4.95656	0.25062	7.0715e-05
323	Agfg1	4.95563	0.242851	7.08366e-05
324	Fchsd2	4.9545	0.232228	7.10333e-05
325	Kif2a	4.95191	0.24045	7.17671e-05
326	Scmh1	4.95045	0.234341	7.20885e-05
327	Ddi2	4.94904	0.215633	7.21853e-05
328	Ube2r2	4.94902	0.229403	7.21853e-05
329	Trpc1	4.948	0.251377	7.23479e-05
330	Adk	4.94653	0.252533	7.26761e-05
331	Tent2	4.9441	0.256032	7.33696e-05
332	Nucks1	4.94318	0.238582	7.34964e-05
333	Tlk2	4.94261	0.22834	7.34964e-05
334	AI480526	4.93989	0.256995	7.43086e-05
335	Eif4h	4.93875	0.443413	7.45267e-05
336	Pcdhac2	4.93664	0.236474	7.51155e-05
337	Pcnp	4.9344	0.248156	7.57575e-05
338	Ttc8	4.93215	0.223889	7.6373e-05
339	Ppp1r2	4.93169	0.295804	7.6373e-05
340	Fam171a1	4.93007	0.249406	7.67204e-05
341	Morf4l2	4.92967	0.391834	7.67204e-05
342	Btbd10	4.92749	0.255382	7.73566e-05
343	Uri1	4.92618	0.229637	7.76547e-05
344	Ago4	4.92382	0.301785	7.82739e-05
345	Slc4a10	4.9235	0.220045	7.82739e-05
346	Mnat1	4.92185	0.24352	7.8507e-05
347	Septin11	4.92181	0.23693	7.8507e-05
348	Fam214a	4.92062	0.240081	7.87604e-05
349	Esco1	4.91904	0.28538	7.91754e-05
350	Tmem191c	4.91775	0.23699	7.94721e-05
351	Trrap	4.91582	0.239071	7.98377e-05
352	Tbc1d1	4.91575	0.291307	7.98377e-05
353	Slc25a27	4.91258	0.237495	8.09151e-05
354	Adgrl1	4.91121	0.233891	8.09258e-05
355	Wdr45b	4.9111	0.312727	8.09258e-05
356	Hibadh	4.91092	0.278772	8.09258e-05
357	Bcl11a	4.90959	0.233916	8.12491e-05
358	Cnot2	4.9082	0.224399	8.13975e-05
359	Ppargc1b	4.90815	0.238938	8.13975e-05
360	Qser1	4.90533	0.227867	8.21297e-05
361	Tle4	4.90532	0.29562	8.21297e-05
362	Ctnnd1	4.90315	0.259467	8.28154e-05
363	Rnf144b	4.90065	0.249893	8.36505e-05
364	Slc2a3	4.89944	0.238168	8.3833e-05
365	Ybx1	4.89916	0.266649	8.3833e-05
366	Fbn1	4.89617	0.297785	8.48869e-05
367	Rusc1	4.89511	0.249736	8.5105e-05
368	Nexmif	4.89454	0.25114	8.5105e-05
369	C78859	4.89408	0.254323	8.5105e-05
370	Ndfip2	4.88904	0.278213	8.70314e-05
371	Bbs9	4.8886	0.260423	8.70314e-05
372	Cop1	4.8881	0.235581	8.70314e-05
373	Dido1	4.88707	0.221616	8.72571e-05
374	Rab6a	4.88517	0.236246	8.78702e-05
375	Ndfip1	4.8833	0.242938	8.84746e-05
376	Csnk1g3	4.88091	0.231538	8.93214e-05
377	Nsd2	4.87925	0.234809	8.98391e-05
378	Abi1	4.87827	0.231683	9.00518e-05
379	Guf1	4.87434	0.264443	9.16231e-05
380	Mia2	4.87305	0.226997	9.19817e-05
381	Ivns1abp	4.87118	0.393535	9.26185e-05
382	Atad1	4.87014	0.247383	9.26561e-05
383	Gm48286	4.87008	0.223317	9.26561e-05
384	Dennd5a	4.86923	0.226134	9.28154e-05
385	Ip6k2	4.86406	0.30809	9.50319e-05
386	Cpeb2	4.85882	0.23544	9.69935e-05
387	Ddx3y	4.85862	0.391137	9.69935e-05
388	Akt3	4.8585	0.239	9.69935e-05
389	Meaf6	4.85256	0.290185	9.96904e-05
390	Nedd4l	4.85158	0.209822	9.99318e-05
391	Gabrb3	4.84985	0.177179	0.000100521
392	Pura	4.84941	0.223896	0.000100521
393	Mark2	4.84869	0.232473	0.00010063
394	Evi5l	4.84545	0.213059	0.00010203
395	Nptn	4.84131	0.227573	0.000103922
396	Hdac5	4.83778	0.241006	0.000105519
397	Stx6	4.83083	0.244823	0.000109001
398	Parg	4.82906	0.245314	0.000109699
399	Fsd1l	4.82455	0.271859	0.000111932
400	Fam149b	4.81996	0.265584	0.000114092
401	Fnip1	4.81975	0.232849	0.000114092
402	Cnbp	4.81892	0.348924	0.000114174
403	Actr3b	4.81853	0.320981	0.000114174
404	Wac	4.81814	0.223369	0.000114174
405	Mef2a	4.81591	0.228773	0.000115176
406	Dpm1	4.81458	0.353195	0.000115667
407	Mxd4	4.81122	0.338086	0.000117339
408	Vapa	4.81071	0.249086	0.000117357
409	Marchf7	4.80995	0.222154	0.000117516
410	Dtnb	4.80753	0.228154	0.000118405
411	Zfp532	4.80748	0.212979	0.000118405
412	Klhl18	4.80683	0.270709	0.000118506
413	Homer1	4.80595	0.245791	0.000118745
414	Ccnd2	4.80517	0.247295	0.000118927
415	Tspoap1	4.8045	0.220626	0.000119039
416	Ccnh	4.80338	0.266483	0.000119426
417	Caprin1	4.79974	0.243564	0.000121324
418	Hipk3	4.7965	0.389763	0.000122719
419	Npas2	4.79087	0.268937	0.000125917
420	Smurf1	4.788	0.240202	0.000127329
421	B3glct	4.7877	0.303503	0.000127329
422	Cyria	4.78444	0.229888	0.000129106
423	Acbd6	4.78331	0.218547	0.00012949
424	Cenpv	4.78291	0.247948	0.00012949
425	Eef1d	4.77962	0.312268	0.000131318
426	Bcr	4.77305	0.233128	0.000135368
427	Lrrc4b	4.7714	0.237722	0.00013612
428	Sos2	4.77096	0.219406	0.00013612
429	Cdh4	4.77054	0.258377	0.00013612
430	Gad2	4.76954	0.20773	0.000136485
431	Nsd3	4.76786	0.213163	0.000137308
432	3110039M20Rik	4.7671	0.262431	0.000137511
433	Cpd	4.76564	0.270304	0.000138201
434	Fam120a	4.76512	0.231384	0.00013824
435	H3f3a	4.76398	0.409506	0.000138706
436	Xrcc4	4.76221	0.247259	0.000139615
437	Jak1	4.76106	0.23661	0.000140097
438	Clip4	4.7606	0.230817	0.000140102
439	Dcaf7	4.75912	0.336072	0.000140814
440	Gm26935	4.75802	0.35199	0.000141048
441	Vti1b	4.75788	0.314038	0.000141048
442	Lemd3	4.75575	0.210733	0.00014222
443	Larp4b	4.75514	0.233329	0.000142333
444	Adamts3	4.75361	0.514792	0.000143098
445	Hmbox1	4.75053	0.221131	0.000144973
446	Cdk19	4.74698	0.313512	0.000147215
447	Dagla	4.74552	0.252715	0.000147956
448	Bcl9	4.74489	0.226388	0.000148086
449	Septin5	4.74283	0.272062	0.000148866
450	Usp15	4.7425	0.231926	0.000148866
451	Dmtn	4.73698	0.214849	0.000152636
452	Sdha	4.73318	0.218696	0.000155005
453	Lyst	4.73298	0.236157	0.000155005
454	Mtus2	4.72603	0.20019	0.000159736
455	Erbin	4.72599	0.221207	0.000159736
456	Camkv	4.72499	0.240996	0.000160183
457	Ttyh1	4.72324	0.256555	0.000161216
458	Stox2	4.72231	0.205675	0.000161609
459	Cacna1c	4.72004	0.155877	0.000162927
460	Ap2a1	4.71978	0.216695	0.000162927
461	Brd8	4.71782	0.209297	0.000164157
462	Cry2	4.71563	0.283856	0.000165576
463	Brd1	4.715	0.222461	0.000165736
464	Deaf1	4.7123	0.406295	0.000167594
465	Cbarp	4.70797	0.318667	0.000170827
466	Maged1	4.70679	0.211025	0.000171455
467	Slc6a6	4.70341	0.228615	0.00017395
468	Sec22a	4.70161	0.311576	0.000175122
469	Lrp6	4.70109	0.231653	0.0001752
470	Rnf165	4.69827	0.23064	0.000176947
471	Fnbp1l	4.69821	0.216688	0.000176947
472	Phf8	4.69629	0.231388	0.000178244
473	Katnbl1	4.69455	0.26992	0.000179395
474	Arid1a	4.68827	0.211591	0.000182963
475	Fam120c	4.68789	0.216162	0.000182963
476	Gnl3	4.68772	0.261973	0.000182963
477	Sp4	4.68742	0.236095	0.000182963
478	Chmp3	4.6874	0.281729	0.000182963
479	Clk1	4.68672	0.225484	0.000182963
480	Psen1	4.68646	0.254246	0.000182963
481	Gdap1	4.68642	0.22847	0.000182963
482	Zfp654	4.68629	0.24434	0.000182963
483	Slc20a2	4.68588	0.303706	0.000182963
484	Mb21d2	4.6849	0.297109	0.000183181
485	Pola1	4.68481	0.226894	0.000183181
486	Agap1	4.68397	0.216822	0.00018356
487	Eml5	4.68096	0.21932	0.000185896
488	Uck2	4.67991	0.270634	0.00018648
489	Vegfa	4.67938	0.29543	0.000186578
490	Hspa4	4.67804	0.204676	0.00018713
491	Pde2a	4.67786	0.232095	0.00018713
492	Mtch2	4.67683	0.249991	0.000187408
493	Mysm1	4.67603	0.221191	0.000187764
494	Ythdc2	4.67317	0.215133	0.000190018
495	Gpatch2l	4.67069	0.269586	0.000191733
496	Reps1	4.66977	0.220698	0.000191733
497	Filip1	4.66953	0.300449	0.000191733
498	Atp6ap2	4.66908	0.300708	0.000191733
499	Pwwp2a	4.66897	0.261206	0.000191733
500	Tle1	4.66889	0.274028	0.000191733
501	Zkscan3	4.66765	0.219487	0.000192166
502	Timm9	4.66748	0.225316	0.000192166
503	Ddb2	4.66722	0.267712	0.000192166
504	Gm41804	4.66586	0.597194	0.000193069
505	Vps50	4.66153	0.217689	0.000196338
506	Atf7	4.66152	0.226108	0.000196338
507	Lin52	4.6612	0.223267	0.000196338
508	Emc2	4.65884	0.306667	0.000198223
509	Fbxl2	4.65818	0.223816	0.000198279
510	Ppp2r2a	4.65799	0.26503	0.000198279
511	Tbc1d22b	4.65719	0.25137	0.000198667
512	Fam184a	4.65659	0.237891	0.000198864
513	Dixdc1	4.6556	0.229139	0.000199437
514	Mkln1	4.65462	0.223602	0.000200002
515	Dok6	4.65404	0.221418	0.000200183
516	Smg5	4.65356	0.235429	0.000200274
517	Pard3	4.65144	0.23293	0.000201958
518	St13	4.64875	0.210692	0.000203833
519	Wrn	4.64875	0.230402	0.000203833
520	Sesn1	4.64531	0.21707	0.00020687
521	Sidt2	4.64383	0.263199	0.000207958
522	Tm9sf3	4.64339	0.321671	0.00020801
523	Pnpla8	4.64038	0.214058	0.000210464
524	Zfp652	4.64019	0.213355	0.000210464
525	Ahcyl1	4.6383	0.224448	0.000211899
526	Foxj3	4.63784	0.242981	0.000211899
527	Tpp2	4.63763	0.234801	0.000211899
528	Stau1	4.63383	0.255444	0.000215421
529	Ints8	4.63194	0.236174	0.000216418
530	Unc79	4.63184	0.215408	0.000216418
531	Prkar2b	4.62841	0.278806	0.000219502
532	Pkn2	4.62716	0.216531	0.000220429
533	Nup160	4.62555	0.260926	0.000221736
534	Rprd1a	4.62345	0.223466	0.00022358
535	Khdc4	4.62171	0.217489	0.000224747
536	Map4k5	4.62161	0.223351	0.000224747
537	Ypel2	4.62041	0.228469	0.000225506
538	Nars2	4.62015	0.263015	0.000225506
539	Lclat1	4.61946	0.214904	0.000225641
540	Uvssa	4.61914	0.288217	0.000225641
541	Wwp2	4.61857	0.227519	0.000225641
542	Wapl	4.61818	0.216348	0.000225641
543	Zfp644	4.61814	0.223882	0.000225641
544	Faf2	4.61486	0.210823	0.000228825
545	Gpbp1	4.61306	0.280587	0.000230377
546	Tmem132b	4.61271	0.180902	0.000230377
547	Ccnl1	4.61123	0.249373	0.000231605
548	Rbbp7	4.60808	0.385386	0.000234713
549	Hnrnph1	4.60353	0.22293	0.000239477
550	Atp6v1d	4.60258	0.24916	0.00024014
551	Zfp445	4.60001	0.221841	0.000242694
552	Carf	4.59551	0.323579	0.000247543
553	Fut9	4.5941	0.207413	0.000248778
554	Usp11	4.59063	0.311758	0.000252511
555	Gm5577	4.58807	0.378554	0.000255167
556	Ptpn4	4.58764	0.223141	0.000255244
557	Krba1	4.58657	0.344245	0.000255671
558	Eef1akmt2	4.58655	0.256361	0.000255671
559	Nufip2	4.5841	0.212028	0.000258233
560	Abca2	4.58218	0.233818	0.000259703
561	Ece1	4.58218	0.251098	0.000259703
562	Ube2f	4.58072	0.272194	0.000261069
563	Trmt13	4.5793	0.254659	0.000262185
564	Btbd7	4.5791	0.213615	0.000262185
565	Lmbr1	4.57732	0.21967	0.00026396
566	Ablim3	4.5752	0.208302	0.000266188
567	Exd2	4.57478	0.237152	0.000266256
568	Txndc16	4.5742	0.235235	0.000266534
569	Herc3	4.57142	0.216536	0.000269632
570	Aftph	4.56676	0.219417	0.000275041
571	Etf1	4.56653	0.311584	0.000275041
572	Ski	4.56339	0.20864	0.000278715
573	Gmds	4.56269	0.225294	0.000279172
574	Rab7	4.56147	0.219021	0.000280306
575	Neurl1a	4.55875	0.273327	0.000283479
576	Lrrc28	4.55681	0.253884	0.000285627
577	Kirrel3	4.55574	0.23407	0.000286591
578	Cbfa2t2	4.55455	0.215261	0.000287736
579	Mark1	4.55133	0.207009	0.000291678
580	Ece2	4.5503	0.210666	0.000292602
581	Creb1	4.54938	0.27536	0.000292984
582	Aplp1	4.54932	0.244502	0.000292984
583	Srsf5	4.54667	0.229057	0.000296187
584	Clcn4	4.54547	0.226931	0.000297386
585	Srpk1	4.54453	0.197944	0.000298217
586	Zcchc8	4.5427	0.199566	0.000299818
587	Cul1	4.54246	0.214961	0.000299818
588	Orc4	4.54234	0.249833	0.000299818
589	Rsf1	4.54109	0.21539	0.000301091
590	Ube2i	4.53931	0.33101	0.000302416
591	Ipo8	4.53911	0.238024	0.000302416
592	Nav2	4.53802	0.255949	0.000303442
593	Wsb1	4.5377	0.213704	0.000303442
594	Dgcr8	4.53644	0.255864	0.000304747
595	Ilf2	4.53465	0.23772	0.000306591
596	Ubap2l	4.53448	0.220406	0.000306591
597	Ift88	4.53188	0.223979	0.000309602
598	Uqcrc2	4.53172	0.247501	0.000309602
599	Mef2d	4.53134	0.201804	0.000309654
600	Ctcf	4.52752	0.214732	0.000314779
601	Tbc1d12	4.52714	0.20984	0.000314833
602	Psd	4.52608	0.232417	0.000315894
603	Phc3	4.52416	0.214335	0.000317842
604	Eif4g2	4.52409	0.353379	0.000317842
605	Actl6b	4.52173	0.20667	0.000320895
606	Tbc1d23	4.51943	0.214129	0.000323869
607	Ift172	4.51422	0.212687	0.000331394
608	Rab11fip3	4.5136	0.218394	0.000331835
609	Adgrb2	4.51286	0.319886	0.000332457
610	Ascc3	4.51118	0.222085	0.00033412
611	Nup88	4.51112	0.292025	0.00033412
612	Heatr3	4.51066	0.195798	0.00033431
613	Ipo11	4.50974	0.205776	0.000334344
614	Atp6v1e1	4.50942	0.254346	0.000334344
615	Smchd1	4.50934	0.212354	0.000334344
616	Rab14	4.50928	0.193926	0.000334344
617	Slc43a2	4.50855	0.205776	0.000334953
618	Atp1b1	4.50683	0.216672	0.000337152
619	Nova1	4.50504	0.271953	0.000339227
620	Zdhhc17	4.50466	0.20549	0.000339227
621	Gabra4	4.50436	0.230119	0.000339227
622	Septin7	4.50418	0.214507	0.000339227
623	Zfp236	4.50304	0.230058	0.000340516
624	Hdgf	4.50217	0.252929	0.000341363
625	Rnf111	4.5005	0.216279	0.000343526
626	Stat3	4.49875	0.253273	0.000345816
627	Copa	4.49717	0.216007	0.000347844
628	Agk	4.49493	0.241173	0.000350979
629	Zfp451	4.49354	0.205528	0.000351475
630	Zfyve27	4.49346	0.273297	0.000351475
631	Dtx3	4.49301	0.292593	0.000351475
632	Arhgap5	4.49297	0.206776	0.000351475
633	Ift81	4.49181	0.208228	0.000352849
634	Zfyve28	4.49004	0.221772	0.000354817
635	Hectd2	4.48981	0.229708	0.000354817
636	Oga	4.48964	0.21515	0.000354817
637	Hnrnpa1	4.48895	0.20541	0.000354888
638	Snx13	4.48864	0.224667	0.000354888
639	Adss	4.48855	0.254949	0.000354888
640	Lrba	4.48828	0.219365	0.000354888
641	Cept1	4.48723	0.248347	0.000355611
642	Etv5	4.4872	0.248475	0.000355611
643	Celf1	4.48649	0.22216	0.000356244
644	Epha3	4.48559	0.227259	0.000356535
645	Dock11	4.4852	0.21677	0.000356535
646	Snx32	4.48514	0.197924	0.000356535
647	Xiap	4.48477	0.263054	0.000356535
648	Pip5k1a	4.48374	0.200568	0.000357606
649	Rims2	4.48334	0.119265	0.000357722
650	Cipc	4.48293	0.391517	0.000357881
651	Fubp3	4.4821	0.243967	0.000358733
652	Cbx5	4.47841	0.203172	0.000364432
653	Zhx3	4.47776	0.212966	0.000365003
654	Trpc4ap	4.47527	0.220543	0.000368729
655	Ergic2	4.47431	0.192527	0.000369839
656	Klhl15	4.47126	0.244071	0.000374586
657	Palm	4.46938	0.365264	0.00037732
658	Arid4b	4.46114	0.199713	0.000391549
659	Mlf2	4.45745	0.299918	0.000397165
660	Eps15	4.45381	0.218695	0.000403364
661	Gm26691	4.45313	0.217311	0.000404044
662	Pcbp3	4.45207	0.225561	0.000405437
663	Epc2	4.45069	0.293252	0.000406949
664	Gm1604b	4.45064	0.220788	0.000406949
665	Tra2b	4.44943	0.206124	0.000408647
666	Fnbp4	4.44762	0.203099	0.000411499
667	Rundc3b	4.44715	0.200476	0.000411787
668	Araf	4.44388	0.211074	0.000417484
669	Tbl1x	4.4409	0.205765	0.000422034
670	Adnp	4.44083	0.209519	0.000422034
671	Frs2	4.44025	0.208066	0.000422034
672	Gm20754	4.43976	0.231293	0.000422034
673	Stk4	4.43972	0.261182	0.000422034
674	Cntln	4.43967	0.206537	0.000422034
675	Galnt13	4.43655	0.215592	0.000427564
676	Plekhh2	4.43479	0.238215	0.000430449
677	Taf1b	4.43424	0.206481	0.000430936
678	Lncpint	4.43163	0.178875	0.000435046
679	Rasgrp2	4.43157	0.395187	0.000435046
680	Cep95	4.4291	0.222863	0.000437869
681	Zbtb4	4.42893	0.201723	0.000437869
682	Dek	4.42868	0.287632	0.000437869
683	Tnpo3	4.42842	0.204723	0.000437869
684	Med23	4.42833	0.278254	0.000437869
685	Arih2	4.42831	0.191876	0.000437869
686	Rad17	4.4264	0.216887	0.000440825
687	Smarca1	4.42624	0.197858	0.000440825
688	Zmat3	4.42308	0.395572	0.000446698
689	Mau2	4.42059	0.199429	0.000451234
690	Ric1	4.41991	0.204616	0.000452012
691	Farsb	4.41835	0.216223	0.000454646
692	Pfkm	4.4175	0.220045	0.000455777
693	Ccny	4.41701	0.218423	0.000456167
694	Mcts1	4.41596	0.217819	0.000457753
695	Usp45	4.4155	0.204417	0.000458073
696	Brd7	4.41246	0.184751	0.000463891
697	Fbxo3	4.41174	0.210513	0.000464415
698	Pxk	4.41146	0.20773	0.000464415
699	Fbxw11	4.4112	0.211906	0.000464415
700	Dot1l	4.41099	0.204952	0.000464415
701	Wdr35	4.41067	0.327625	0.000464415
702	Mpp2	4.40984	0.278546	0.000464415
703	Fcho2	4.40969	0.2083	0.000464415
704	Arfgef3	4.40951	0.205585	0.000464415
705	Zc3h7a	4.40949	0.197917	0.000464415
706	Adcy3	4.4075	0.214213	0.000468059
707	8030462N17Rik	4.40638	0.225918	0.000469823
708	Smarcc1	4.40599	0.195951	0.000470021
709	Lrrc58	4.40555	0.241357	0.000470328
710	Crebzf	4.40451	0.20668	0.000471941
711	Sdad1	4.40367	0.32636	0.000473105
712	Smc5	4.40109	0.200441	0.000478117
713	Git2	4.39913	0.196373	0.00048179
714	Ptpn11	4.39783	0.187153	0.000483464
715	Gng7	4.39778	0.322405	0.000483464
716	Npat	4.39656	0.241713	0.000485522
717	Ttc37	4.39623	0.234288	0.000485601
718	Gucy1b1	4.39519	0.332741	0.000487258
719	Ppp4r3a	4.39409	0.224785	0.000488888
720	Cplx2	4.39368	0.348349	0.000488888
721	Grm4	4.39334	0.477688	0.000488888
722	Csnk1a1	4.39328	0.220573	0.000488888
723	Virma	4.39292	0.18501	0.000489039
724	Zc3h12c	4.39197	0.306245	0.00049051
725	Pccb	4.38758	0.337797	0.00049916
726	Syne1	4.38666	0.160049	0.000500604
727	Cpne5	4.38443	0.361464	0.000505083
728	Gm12353	4.38003	0.306278	0.000513852
729	Plxnc1	4.3798	0.204306	0.000513852
730	Hnrnpa2b1	4.37866	0.205477	0.000515448
731	Tgs1	4.37854	0.19106	0.000515448
732	Umad1	4.3763	0.198644	0.000519988
733	Tox4	4.37604	0.243691	0.000519988
734	Ddx3x	4.37574	0.329175	0.000520016
735	Rasa1	4.37324	0.210435	0.000525309
736	Ddhd2	4.37164	0.198503	0.000527942
737	Agpat3	4.37157	0.259883	0.000527942
738	Fbxo8	4.37042	0.242817	0.000529579
739	St7	4.37031	0.205122	0.000529579
740	Pcmtd2	4.37001	0.196452	0.000529624
741	Serinc5	4.36821	0.277924	0.000533303
742	Cpeb4	4.3641	0.201742	0.000541878
743	Ewsr1	4.36385	0.211672	0.000541878
744	Med15	4.36362	0.203969	0.000541878
745	Susd6	4.36357	0.213059	0.000541878
746	Ephx4	4.36282	0.283924	0.000543011
747	Mir124-2hg	4.36215	0.207166	0.000543963
748	Nin	4.36	0.213795	0.000548623
749	Lsm14a	4.35894	0.264057	0.000549707
750	Nnt-1	4.35875	0.293529	0.000549707
751	Mier1	4.35871	0.229645	0.000549707
752	Ppp2r2c	4.35705	0.213697	0.000553106
753	Mbtps2	4.35679	0.227709	0.000553106
754	Gnal	4.35506	0.247196	0.000556771
755	Atxn10	4.35356	0.213202	0.000559877
756	Lmbrd1	4.35316	0.195219	0.000560165
757	Snx25	4.35234	0.207097	0.000561534
758	Etnk1	4.35063	0.204397	0.000565113
759	Upf3b	4.35014	0.193868	0.000565113
760	Asxl3	4.3501	0.203558	0.000565113
761	Runx1t1	4.34891	0.205073	0.000567458
762	Ensa	4.34646	0.299199	0.000573094
763	Abca8b	4.34499	0.267981	0.0005762
764	Fam168b	4.34213	0.409009	0.000583025
765	Actn1	4.34177	0.264879	0.000583213
766	Morf4l1	4.33957	0.193326	0.000588348
767	Mamld1	4.33762	0.207833	0.000592818
768	Marchf4	4.33733	0.208829	0.00059285
769	Ttc13	4.33694	0.1936	0.000593138
770	Esyt2	4.335	0.207705	0.000597644
771	Ubr1	4.33065	0.200648	0.000608247
772	Ccdc47	4.33057	0.236633	0.000608247
773	Atpif1	4.32921	0.267067	0.000610818
774	Commd10	4.32885	0.212706	0.000610818
775	Phyhipl	4.3288	0.20113	0.000610818
776	Crocc	4.32767	0.233273	0.000613187
777	Prkd1	4.32578	0.295198	0.000616329
778	Sipa1l2	4.32578	0.21531	0.000616329
779	Agpat5	4.32571	0.23063	0.000616329
780	Kmt2d	4.32453	0.242219	0.000618682
781	Eepd1	4.32432	0.20307	0.000618682
782	Rps6kl1	4.32394	0.227813	0.000618964
783	Prkacb	4.32344	0.197692	0.0006191
784	Kctd1	4.32334	0.302335	0.0006191
785	Rbm41	4.3216	0.283187	0.000623094
786	Gm16076	4.32137	0.227447	0.000623094
787	Las1l	4.32109	0.195437	0.000623116
788	Tbc1d8	4.32064	0.356956	0.000623616
789	Kdm4a	4.31904	0.476405	0.000627366
790	Adap1	4.31772	0.189449	0.00063033
791	Phip	4.31563	0.204267	0.000635559
792	Gid4	4.31478	0.263505	0.000636612
793	Atp11c	4.31471	0.212582	0.000636612
794	Wwc1	4.31429	0.287903	0.000637041
795	Ralgapb	4.31349	0.204389	0.000638289
796	Insr	4.31332	0.208409	0.000638289
797	Grin1	4.31182	0.173732	0.000641839
798	Abl2	4.31152	0.215565	0.0006419
799	Scamp5	4.31095	0.218123	0.000642769
800	Mdm2	4.31043	0.240946	0.000643509
801	Mtmr7	4.30968	0.209674	0.000644902
802	Ireb2	4.30674	0.192115	0.000652736
803	Tnpo1	4.30605	0.204176	0.000653973
804	Epn2	4.3049	0.239506	0.00065658
805	Sirpa	4.30361	0.230254	0.000659296
806	Per1	4.30344	0.29422	0.000659296
807	Kif13a	4.30269	0.208442	0.000660726
808	Fyttd1	4.30173	0.199055	0.000662797
809	Clk4	4.30122	0.205612	0.000663522
810	Psmc1	4.30035	0.243761	0.000665215
811	Prpf6	4.29989	0.187897	0.000665215
812	Sarnp	4.29985	0.194971	0.000665215
813	Thy1	4.2983	0.280172	0.000669083
814	Zfp407	4.29711	0.206297	0.000670879
815	Sik3	4.29708	0.186582	0.000670879
816	Gna11	4.29689	0.38855	0.000670879
817	Xrn2	4.29664	0.18876	0.000670879
818	Rhobtb2	4.29261	0.228964	0.000682336
819	Lgi1	4.29232	0.202185	0.000682418
820	Cdkl2	4.29141	0.218822	0.00068441
821	Mapk9	4.29102	0.194262	0.000684784
822	Stat5b	4.28886	0.209351	0.00069066
823	Rev3l	4.28629	0.200703	0.00069786
824	Pdcd6ip	4.28545	0.219107	0.000699663
825	Snx10	4.28431	0.208347	0.000702427
826	Ddx5	4.27995	0.205111	0.000714944
827	Gm19938	4.27948	0.205187	0.000714944
828	Dus3l	4.27936	0.233212	0.000714944
829	Tulp4	4.27933	0.208434	0.000714944
830	Tfrc	4.27906	0.264956	0.000714959
831	Rnpc3	4.27807	0.185841	0.000717304
832	Trim37	4.2773	0.21269	0.000717648
833	Ino80d	4.27717	0.188933	0.000717648
834	Synj2bp	4.27706	0.19535	0.000717648
835	Spop	4.27691	0.194467	0.000717648
836	Kdm1a	4.27621	0.197505	0.000718489
837	Pdpr	4.27613	0.211917	0.000718489
838	Slx4ip	4.2754	0.245547	0.000720001
839	Csde1	4.27461	0.215932	0.000721693
840	Crebrf	4.27204	0.2024	0.000729209
841	Mvb12b	4.27107	0.210644	0.000731541
842	Ppp1r16b	4.27079	0.200084	0.000731599
843	Spred2	4.26999	0.214806	0.000733401
844	Strn3	4.26048	0.211593	0.000764406
845	Lin28b	4.25991	0.204673	0.00076547
846	Nup35	4.25616	0.285928	0.000777513
847	Ddb1	4.25506	0.381582	0.000780059
848	Uhrf2	4.25491	0.206084	0.000780059
849	Slmap	4.25374	0.200308	0.000783244
850	Ube2d3	4.25312	0.251276	0.000784527
851	Kif17	4.2525	0.193975	0.000785779
852	Tcte2	4.25022	0.251621	0.000792
853	Slc6a15	4.2499	0.215919	0.000792211
854	Bzw1	4.24878	0.361198	0.000795254
855	Elf2	4.24426	0.224006	0.000810554
856	Atn1	4.24377	0.263317	0.000811382
857	Stard13	4.24347	0.27029	0.000811548
858	Gpc1	4.24217	0.272471	0.00081533
859	Heca	4.2416	0.303321	0.000816473
860	Scaper	4.241	0.203339	0.000817726
861	Fbxl5	4.23915	0.217292	0.000823555
862	Kmt5b	4.23793	0.197749	0.000827082
863	Fubp1	4.23693	0.204187	0.000829444
864	Pcm1	4.23678	0.207015	0.000829444
865	Cacul1	4.23611	0.194697	0.000830995
866	Gripap1	4.23563	0.20109	0.000831815
867	Stk25	4.23382	0.200389	0.000837517
868	Dnajc1	4.23359	0.208174	0.000837517
869	Mmp17	4.23231	0.338407	0.000841348
870	Dtd1	4.23012	0.197955	0.000848595
871	Asic1	4.22949	0.290939	0.000850035
872	Gtf2h1	4.22915	0.269368	0.000850278
873	Sys1	4.22892	0.253511	0.000850278
874	Gnb5	4.22839	0.236011	0.000850731
875	Zbtb11	4.22829	0.212344	0.000850731
876	Zfp354c	4.22556	0.218975	0.00086014
877	Tut7	4.22144	0.203492	0.000875045
878	Iglon5	4.22078	0.207426	0.000876649
879	Dnajb6	4.22052	0.208952	0.000876692
880	Ndufs4	4.21804	0.202501	0.000885362
881	Rnf38	4.21605	0.196314	0.000891255
882	Dcc	4.21539	0.231747	0.000892872
883	Naa16	4.21474	0.198883	0.000894452
884	Kctd20	4.21226	0.268662	0.000903331
885	Fbf1	4.21082	0.192959	0.000908076
886	Gm40841	4.20993	0.205913	0.000910644
887	Inpp4a	4.2089	0.193846	0.00091382
888	Xpo4	4.2068	0.197635	0.000921305
889	Rab3b	4.20465	0.205808	0.000929112
890	Dars	4.20335	0.211495	0.00093257
891	Plppr4	4.20312	0.194347	0.00093257
892	Mtch1	4.20306	0.198801	0.00093257
893	Evi5	4.20038	0.203652	0.00094183
894	Avl9	4.20033	0.302919	0.00094183
895	Rab40b	4.20007	0.342379	0.00094185
896	Kdm5d	4.19721	0.290282	0.000951743
897	Slitrk3	4.19324	0.217893	0.000966441
898	Tmeff1	4.19253	0.256528	0.000968434
899	Lpgat1	4.19213	0.198186	0.000969074
900	Cdc42	4.19072	0.191233	0.000974073
901	Zcwpw2	4.18734	0.229388	0.000986793
902	Kdm6a	4.18728	0.208664	0.000986793
903	Cox6b1	4.18597	0.266294	0.000991447
904	Zfp950	4.18564	0.196249	0.000991803
905	Elp4	4.18482	0.198853	0.000994307
906	Eogt	4.18258	0.422551	0.00100308
907	Sytl5	4.18118	0.309899	0.00100819
908	Stambpl1	4.18061	0.195168	0.00100963
909	Cbx1	4.18036	0.241433	0.00100964
910	Zfp788	4.17948	0.204845	0.00101246
911	Stx12	4.17854	0.19987	0.00101557
912	Narf	4.17794	0.343785	0.00101671
913	Dpysl5	4.1778	0.199451	0.00101671
914	Dlx6os1	4.17719	0.197872	0.00101826
915	Zc3h15	4.17696	0.191045	0.00101826
916	Eif4e3	4.17459	0.187791	0.00102783
917	Sec24a	4.17058	0.186023	0.00104496
918	Pde7b	4.17026	0.377538	0.00104532
919	Stxbp4	4.16758	0.2331	0.00105655
920	Rab11fip2	4.16703	0.230362	0.00105658
921	Uba2	4.16694	0.18419	0.00105658
922	Rcor3	4.16685	0.237245	0.00105658
923	Trp53bp1	4.16612	0.183737	0.00105776
924	Rnf150	4.16611	0.21296	0.00105776
925	Apc2	4.16375	0.191539	0.00106764
926	Lpin1	4.16151	0.211199	0.00107618
927	Dennd2a	4.16145	0.245708	0.00107618
928	Ints6	4.16043	0.20138	0.00107984
929	Vgf	4.15923	0.484092	0.00108334
930	Rab3gap2	4.15921	0.187135	0.00108334
931	Pdpk1	4.1586	0.185775	0.00108507
932	Dstyk	4.15765	0.198241	0.00108848
933	Stx5a	4.15565	0.178956	0.00109689
934	Mthfs	4.15469	0.206435	0.00110034
935	Gm10862	4.15437	0.237939	0.00110074
936	Cask	4.15337	0.20782	0.00110439
937	Rb1	4.15052	0.197694	0.00111623
938	ENSMUSG00000107877	4.15045	0.193189	0.00111623
939	Cand1	4.15018	0.230775	0.00111639
940	Cabp1	4.14917	0.20004	0.00112017
941	Pip4p2	4.14846	0.208684	0.0011225
942	Ssb	4.14662	0.181625	0.00113033
943	Mgat5b	4.14613	0.279509	0.00113044
944	Ube2e1	4.14592	0.232293	0.00113044
945	Arap2	4.14589	0.192248	0.00113044
946	Kdm4c	4.14527	0.202018	0.00113153
947	Acat1	4.1451	0.180451	0.00113153
948	Faxc	4.14496	0.21594	0.00113153
949	Letm2	4.14443	0.195674	0.00113298
950	Wdr37	4.14192	0.200351	0.00114359
951	Ubxn4	4.14182	0.202209	0.00114359
952	Slc27a1	4.14143	0.226234	0.00114437
953	Mbnl1	4.13987	0.187516	0.00115098
954	Map2k4	4.13912	0.205117	0.00115282
955	Khdrbs1	4.13903	0.186159	0.00115282
956	Lmo3	4.1382	0.348799	0.00115583
957	Zfp280c	4.13787	0.202102	0.0011563
958	Syngr1	4.13645	0.188105	0.0011623
959	Dusp11	4.13583	0.193239	0.00116423
960	Sike1	4.13419	0.227398	0.00117139
961	Ttyh3	4.13275	0.276926	0.00117757
962	Epb41l2	4.13103	0.217717	0.00118398
963	Fmnl1	4.12947	0.257228	0.00119054
964	Pank3	4.12929	0.313466	0.00119054
965	Rad23b	4.12675	0.207021	0.00120256
966	Gm9801	4.12593	0.186807	0.0012056
967	Ago1	4.12469	0.341891	0.00121013
968	Abcd3	4.1246	0.280197	0.00121013
969	Tmem181a	4.12401	0.198267	0.00121206
970	Cluap1	4.12246	0.210033	0.00121901
971	Shc3	4.12186	0.199171	0.00122023
972	Cpsf7	4.12158	0.201852	0.00122023
973	Scamp1	4.12153	0.210463	0.00122023
974	Gabpb2	4.12084	0.221935	0.00122266
975	Ilrun	4.12001	0.192787	0.00122583
976	Cdadc1	4.11923	0.190892	0.00122769
977	Grk6	4.11919	0.272219	0.00122769
978	Zfp846	4.11897	0.262038	0.00122769
979	Ythdc1	4.11846	0.187416	0.00122918
980	Gm17066	4.11822	0.183295	0.00122925
981	Pde1b	4.11735	0.618103	0.00123266
982	Cfap69	4.11639	0.240711	0.00123655
983	Dpf2	4.11597	0.350602	0.00123755
984	Sfxn4	4.11568	0.24872	0.00123792
985	Cdc5l	4.11341	0.211871	0.00124887
986	Afg3l2	4.11257	0.18676	0.00125223
987	Lhfpl4	4.10961	0.200506	0.00126714
988	Arl13b	4.10798	0.30213	0.0012748
989	Btbd1	4.10721	0.183179	0.00127781
990	Peli2	4.10559	0.369334	0.00128551
991	Rap1gds1	4.1041	0.208291	0.00129254
992	Zeb1	4.10086	0.188672	0.00130953
993	Diaph1	4.10003	0.177592	0.00131293
994	Cmss1	4.09774	0.190236	0.00132378
995	Ppp4r2	4.09761	0.178911	0.00132378
996	Traf3	4.09744	0.191689	0.00132378
997	Actr2	4.09445	0.174252	0.00133967
998	Asb7	4.09405	0.207693	0.00134062
999	2700054A10Rik	4.09306	0.199809	0.00134508
1000	Ppm1a	4.09265	0.187658	0.00134609
1001	Gkap1	4.09237	0.182487	0.00134644
1002	Micu1	4.08785	0.196676	0.00137134
1003	Rhobtb3	4.08767	0.237666	0.00137134
1004	Slc30a7	4.08571	0.251515	0.00138161
1005	Zfp462	4.08525	0.188444	0.00138295
1006	Rab27b	4.08435	0.194316	0.00138702
1007	Tsga10	4.08279	0.21994	0.00139496
1008	Asxl1	4.08257	0.186528	0.00139498
1009	Klhdc10	4.08128	0.20781	0.00140035
1010	Fnip2	4.08122	0.199612	0.00140035
1011	Nr3c2	4.08041	0.195826	0.00140368
1012	Vipas39	4.08022	0.20417	0.00140368
1013	Ccpg1	4.07644	0.161483	0.0014253
1014	Dlx1	4.07599	0.314915	0.00142669
1015	Usp9x	4.0749	0.210979	0.00143069
1016	B230334C09Rik	4.07489	0.181635	0.00143069
1017	Nup214	4.0725	0.183428	0.00144404
1018	Elmo1	4.07212	0.199551	0.00144498
1019	Pacs2	4.0717	0.205179	0.00144624
1020	Tomm40	4.07101	0.180417	0.00144914
1021	St3gal4	4.06871	0.18039	0.00146212
1022	Rps6ka2	4.06813	0.178465	0.00146433
1023	Senp7	4.06758	0.197953	0.00146639
1024	Rnf11	4.0671	0.244576	0.00146801
1025	Tmod2	4.06494	0.192721	0.00148024
1026	Sec14l1	4.0641	0.204624	0.00148418
1027	Fbxl16	4.0623	0.20353	0.00149422
1028	Grina	4.06167	0.206373	0.00149683
1029	Gprasp1	4.06008	0.193771	0.00150561
1030	Erlec1	4.05896	0.190048	0.00151145
1031	Ist1	4.05733	0.188297	0.0015206
1032	Spg11	4.05546	0.238135	0.00153136
1033	Gm10125	4.05393	0.181988	0.00153994
1034	Wasf1	4.05317	0.189166	0.00154348
1035	Phlpp2	4.05152	0.231613	0.00155164
1036	Psmb2	4.05149	0.189881	0.00155164
1037	Uxs1	4.05125	0.19762	0.00155179
1038	Zmynd11	4.04981	0.20916	0.00155992
1039	Tasp1	4.04702	0.191445	0.00157708
1040	Zfp512	4.04657	0.203061	0.00157864
1041	Arid5b	4.04566	0.195795	0.00158327
1042	St7l	4.04514	0.193362	0.00158506
1043	Kctd3	4.04496	0.297367	0.00158506
1044	Mei4	4.04472	0.313951	0.00158518
1045	Pptc7	4.0436	0.204953	0.00159129
1046	Appbp2	4.04241	0.187881	0.00159643
1047	C030017B01Rik	4.04241	0.234247	0.00159643
1048	Rab15	4.04103	0.256038	0.00160434
1049	Ctnnal1	4.04042	0.249489	0.00160702
1050	Bcap29	4.03878	0.326083	0.00161676
1051	Pdss1	4.03793	0.177555	0.00162111
1052	Rbm26	4.03679	0.209833	0.00162749
1053	Snx2	4.03613	0.203289	0.00163055
1054	Tial1	4.03496	0.191016	0.00163718
1055	Cep170b	4.03376	0.333646	0.00164407
1056	Spats2l	4.03186	0.181781	0.00165585
1057	Osbpl8	4.03097	0.198606	0.00166058
1058	Zmym2	4.03063	0.183452	0.00166128
1059	Isy1	4.03044	0.33428	0.00166128
1060	Atp5pb	4.02861	0.320764	0.00167268
1061	Ywhae	4.02827	0.184197	0.00167357
1062	Slc38a1	4.02799	0.193282	0.00167404
1063	Nxf1	4.02734	0.21474	0.00167712
1064	Uggt1	4.02665	0.199455	0.00168046
1065	Ercc6l2	4.02621	0.193342	0.00168207
1066	Lrrc1	4.02599	0.40815	0.00168208
1067	Selenow	4.0198	0.186096	0.00172531
1068	Clptm1	4.01953	0.176189	0.00172568
1069	Nup153	4.01918	0.256104	0.00172672
1070	Kxd1	4.01819	0.341057	0.00173237
1071	Rprd2	4.01745	0.181298	0.00173622
1072	Foxk2	4.01688	0.183218	0.00173844
1073	Usp22	4.01663	0.226439	0.00173844
1074	Wdr43	4.0165	0.178047	0.00173844
1075	Stxbp5l	4.0152	0.193602	0.00174649
1076	Mthfd1	4.01289	0.219069	0.00176208
1077	Rccd1	4.01219	0.276008	0.00176406
1078	Safb	4.01219	0.182111	0.00176406
1079	Zmym3	4.01062	0.176962	0.00177419
1080	B230216N24Rik	4.01004	0.20093	0.00177695
1081	Dhx9	4.00953	0.270473	0.00177922
1082	Septin3	4.00864	0.182195	0.0017843
1083	Klhl24	4.00744	0.245138	0.00179173
1084	Cdyl2	4.00644	0.239902	0.00179775
1085	Vps53	4.00614	0.237531	0.00179839
1086	Top1	4.00585	0.199254	0.00179899
1087	Mtf2	4.00562	0.189161	0.0017991
1088	Jarid2	4.00509	0.188593	0.00179994
1089	Naa60	4.00508	0.515021	0.00179994
1090	Gfpt1	4.00326	0.248884	0.00181222
1091	Arfgef1	4.00251	0.203458	0.00181637
1092	Usp4	4.00148	0.165771	0.00182267
1093	Mms19	4.00117	0.182911	0.00182344
1094	Atp6v0e	4.00024	0.245489	0.00182896
1095	Cep135	3.99989	0.187215	0.00182997
1096	Suclg1	3.99892	0.241045	0.00183396
1097	Pitpnb	3.99888	0.322621	0.00183396
1098	Usp47	3.99874	0.187258	0.00183396
1099	Zscan26	3.99738	0.20685	0.00184246
1100	Klhl12	3.99723	0.202779	0.00184246
1101	Med1	3.99509	0.230103	0.00185751
1102	Gm45847	3.99413	0.268945	0.00186341
1103	Zfp277	3.99379	0.234881	0.00186436
1104	Stxbp5	3.99293	0.198065	0.0018695
1105	Glt1d1	3.99259	0.196695	0.00187054
1106	Yme1l1	3.99181	0.174754	0.00187482
1107	Glce	3.99163	0.207416	0.00187482
1108	Ryk	3.98934	0.228599	0.0018913
1109	Rerg	3.98813	0.230281	0.00189926
1110	Gdi1	3.98699	0.226245	0.00190672
1111	Gm14204	3.98552	0.17122	0.0019169
1112	Heatr6	3.98516	0.196093	0.0019172
1113	Washc4	3.98506	0.171409	0.0019172
1114	Ugdh	3.98391	0.1838	0.00192485
1115	Nub1	3.98354	0.200705	0.00192613
1116	Mtmr3	3.98152	0.204764	0.0019396
1117	Qtrt1	3.98147	0.19919	0.0019396
1118	Atcay	3.98111	0.17487	0.00194081
1119	Nsmaf	3.98016	0.206929	0.00194555
1120	Galnt11	3.98011	0.193728	0.00194555
1121	Exoc6	3.97918	0.21605	0.00195149
1122	Cltc	3.97853	0.192412	0.00195512
1123	Nfrkb	3.97811	0.214467	0.00195684
1124	Pkig	3.97731	0.196992	0.00196178
1125	Arcn1	3.97542	0.187773	0.00197566
1126	B230307C23Rik	3.97491	0.240039	0.00197818
1127	Maco1	3.9746	0.18859	0.00197901
1128	Clvs1	3.97352	0.197317	0.0019863
1129	9930021J03Rik	3.97314	0.193963	0.00198775
1130	Pou2f2	3.97187	0.212191	0.00199665
1131	Ubtf	3.97152	0.219826	0.00199782
1132	Wasf3	3.97047	0.175972	0.00200492
1133	Iqce	3.96831	0.158635	0.00202141
1134	Ints3	3.96474	0.197974	0.00204995
1135	Trim23	3.96436	0.347868	0.00204995
1136	Nebl	3.96435	0.156404	0.00204995
1137	Ubp1	3.9641	0.190775	0.00205032
1138	Dzank1	3.96033	0.17438	0.00207958
1139	Ercc6	3.96031	0.221017	0.00207958
1140	Pten	3.95966	0.190409	0.00208345
1141	Jade3	3.95887	0.503626	0.00208854
1142	St3gal5	3.95821	0.206565	0.00209247
1143	Szt2	3.95778	0.311207	0.00209446
1144	Dzip1	3.95703	0.190494	0.00209923
1145	St6gal2	3.95645	0.169983	0.00210257
1146	Rrnad1	3.95526	0.239243	0.00211126
1147	Tcaim	3.95358	0.276179	0.00212425
1148	Csnk1g1	3.95335	0.195955	0.0021245
1149	Scaf11	3.95189	0.208504	0.00213567
1150	Wdr70	3.95099	0.177995	0.00214196
1151	Cisd2	3.94826	0.197999	0.00216462
1152	Ahctf1	3.94736	0.243203	0.00217089
1153	Golga3	3.94637	0.277365	0.00217805
1154	Glg1	3.94599	0.205023	0.00217971
1155	Ogt	3.94462	0.197472	0.00219029
1156	Upf2	3.94438	0.167233	0.00219061
1157	Ptpn1	3.94387	0.171223	0.00219342
1158	Sfxn3	3.94337	0.241765	0.00219614
1159	Azi2	3.94214	0.215021	0.00220557
1160	Ccdc57	3.94136	0.171389	0.00221087
1161	Arsb	3.93992	0.183777	0.00222225
1162	Cnnm1	3.93973	0.183919	0.00222225
1163	Ppp1r10	3.93828	0.211533	0.00223381
1164	Sh3kbp1	3.93779	0.188538	0.0022355
1165	Jmy	3.9376	0.201856	0.0022355
1166	Fip1l1	3.93749	0.169359	0.0022355
1167	Xpnpep1	3.93723	0.199475	0.00223602
1168	Camk1d	3.93695	0.197955	0.00223677
1169	Ankrd13a	3.93424	0.208475	0.00226024
1170	Clpx	3.93338	0.187889	0.00226643
1171	Cetn3	3.93308	0.210438	0.00226733
1172	Ajap1	3.93207	0.238276	0.00227337
1173	Snx4	3.93204	0.187205	0.00227337
1174	Arhgef9	3.93103	0.206739	0.00228069
1175	Spata5	3.93087	0.173296	0.00228069
1176	Stim2	3.93003	0.221203	0.0022867
1177	Peli1	3.92901	0.210699	0.00229452
1178	Raph1	3.9281	0.180661	0.00230132
1179	Neto2	3.92732	0.196705	0.00230686
1180	Zfp608	3.92615	0.176591	0.00231618
1181	Glb1	3.92535	0.178147	0.0023219
1182	Snrk	3.92469	0.207028	0.00232638
1183	Retreg3	3.92348	0.213109	0.00233612
1184	Alcam	3.92219	0.190788	0.00234626
1185	Ylpm1	3.92204	0.178394	0.00234626
1186	Tasor	3.91996	0.170964	0.00236446
1187	Gm9866	3.91965	0.247344	0.00236446
1188	Ppwd1	3.91958	0.296103	0.00236446
1189	Med13l	3.91911	0.199853	0.00236713
1190	Setd7	3.91851	0.175031	0.00237107
1191	Ndrg4	3.91814	0.187983	0.00237273
1192	Fbxo22	3.91785	0.371056	0.00237365
1193	AU040320	3.91727	0.1664	0.00237741
1194	Idh2	3.91579	0.249698	0.00238937
1195	Nipal2	3.91566	0.179361	0.00238937
1196	Ogdhl	3.91511	0.173671	0.00239291
1197	B3galnt2	3.9143	0.243924	0.00239892
1198	Tbc1d16	3.91284	0.348462	0.00241148
1199	Prnp	3.91172	0.393997	0.00242072
1200	Phf24	3.9114	0.187649	0.00242202
1201	Chuk	3.91111	0.179056	0.00242292
1202	Tax1bp1	3.90952	0.171368	0.0024369
1203	Pigu	3.90914	0.154038	0.00243871
1204	E230029C05Rik	3.90843	0.176826	0.00244389
1205	Pias2	3.90712	0.176689	0.00245526
1206	Slc7a1	3.90573	0.223304	0.00246739
1207	Zfp157	3.90522	0.224077	0.0024697
1208	Aco2	3.90511	0.178064	0.0024697
1209	Zswim5	3.90432	0.190831	0.00247576
1210	Atp11b	3.90396	0.192882	0.00247745
1211	Ube3c	3.90362	0.195288	0.00247884
1212	Specc1l	3.90173	0.167471	0.00249631
1213	Zmiz1	3.90112	0.313414	0.00250053
1214	Uchl3	3.90089	0.205025	0.00250096
1215	Gcc2	3.90055	0.178382	0.00250242
1216	Gpm6b	3.89975	0.197658	0.00250866
1217	Tnik	3.89752	0.143587	0.00252985
1218	Rnf13	3.8967	0.172375	0.00253499
1219	Focad	3.89663	0.196396	0.00253499
1220	Efl1	3.89581	0.223222	0.00254157
1221	Rnf10	3.89289	0.179448	0.00256536
1222	Idh3b	3.89277	0.221766	0.00256536
1223	Ankrd44	3.89272	0.184176	0.00256536
1224	Csnk2a1	3.89258	0.172017	0.00256536
1225	Drp2	3.89189	0.19607	0.0025706
1226	Tbc1d9b	3.89097	0.170471	0.00257828
1227	Chst15	3.89061	0.376493	0.00258001
1228	Ccdc82	3.88957	0.199791	0.00258904
1229	Hmgn3	3.88889	0.169068	0.00259422
1230	Slc9a8	3.88858	0.207575	0.00259549
1231	Vps33a	3.88818	0.201555	0.00259766
1232	Dennd6a	3.88791	0.181541	0.00259851
1233	Coq5	3.88738	0.271484	0.00260207
1234	Hspa9	3.88716	0.167881	0.00260238
1235	Vps54	3.88657	0.174259	0.00260563
1236	Atl2	3.88647	0.219167	0.00260563
1237	Smap2	3.88599	0.18247	0.00260788
1238	Gpr137c	3.88587	0.181586	0.00260788
1239	Bcorl1	3.88549	0.261358	0.00260991
1240	1700123O21Rik	3.88518	0.183843	0.0026112
1241	Galnt16	3.88479	0.192074	0.00261197
1242	Atp13a3	3.88472	0.180713	0.00261197
1243	Phc2	3.8844	0.195899	0.00261343
1244	Ripor2	3.88419	0.177654	0.0026136
1245	1600020E01Rik	3.88386	0.20577	0.00261511
1246	Mbd5	3.88285	0.176482	0.0026239
1247	Ppip5k2	3.88194	0.182964	0.00263129
1248	Plekha1	3.88178	0.169363	0.00263129
1249	Mpzl1	3.88061	0.199204	0.00264191
1250	2700049A03Rik	3.87971	0.250554	0.00264965
1251	Zfp426	3.87886	0.154656	0.00265681
1252	Copb1	3.87535	0.238129	0.00269216
1253	Dennd10	3.87517	0.219039	0.00269216
1254	Fam117b	3.87507	0.173282	0.00269216
1255	Bbip1	3.87339	0.218332	0.00270863
1256	Slc6a17	3.8671	0.180635	0.00277725
1257	Samd8	3.86638	0.196178	0.00278206
1258	Cep85l	3.8663	0.229948	0.00278206
1259	Fam13c	3.86527	0.177325	0.00279161
1260	Kcna2	3.86219	0.175525	0.00282165
1261	Rps6kb1	3.86214	0.168005	0.00282165
1262	Per3	3.86209	0.21615	0.00282165
1263	Zfp346	3.86155	0.167978	0.00282565
1264	Dmxl2	3.86064	0.208192	0.00283408
1265	Dgkb	3.85957	0.228406	0.0028442
1266	Stard7	3.85913	0.166062	0.00284713
1267	Dgkq	3.85842	0.161513	0.00285325
1268	Cyfip1	3.85683	0.161511	0.00286954
1269	Bbs4	3.85665	0.169087	0.00286954
1270	Dpy19l4	3.85524	0.191813	0.00288382
1271	Golga2	3.85485	0.163539	0.00288531
1272	Cnot6	3.85431	0.203565	0.00288531
1273	Rlf	3.85424	0.187131	0.00288531
1274	Ctsf	3.85409	0.277867	0.00288531
1275	Nipsnap1	3.85408	0.200071	0.00288531
1276	Ap3s2	3.85398	0.225275	0.00288531
1277	Babam2	3.85358	0.190959	0.00288789
1278	Far2	3.85329	0.181376	0.002889
1279	Ubap1	3.85283	0.223643	0.00289113
1280	Kirrel	3.85266	0.258663	0.00289113
1281	Kdm2a	3.85255	0.2021	0.00289113
1282	Zfyve26	3.85133	0.19504	0.0029034
1283	Srpr	3.85106	0.278714	0.00290435
1284	Pkm	3.85068	0.185131	0.0029066
1285	Atp2a2	3.84987	0.1884	0.00291302
1286	Adamts20	3.84971	0.370312	0.00291302
1287	Camsap2	3.84949	0.169412	0.00291302
1288	Mink1	3.84939	0.159628	0.00291302
1289	Cnot9	3.84812	0.257455	0.00292593
1290	Dgcr2	3.84729	0.233323	0.00293366
1291	Slc16a7	3.84561	0.17798	0.00295154
1292	Dapk1	3.84495	0.183158	0.0029573
1293	Brcc3	3.84377	0.347911	0.00296925
1294	Ccnt1	3.84343	0.167489	0.00297108
1295	Septin8	3.84301	0.161372	0.00297399
1296	Asb3	3.84222	0.170962	0.0029813
1297	Xndc1	3.84156	0.216902	0.00298706
1298	Mcc	3.83962	0.20361	0.00300575
1299	Pds5a	3.8396	0.187133	0.00300575
1300	Sdccag8	3.83947	0.169287	0.00300575
1301	Pgap1	3.83856	0.224415	0.00301466
1302	Tacc2	3.8381	0.162913	0.00301798
1303	Pde1c	3.83714	0.43728	0.00302748
1304	Tut4	3.83623	0.198314	0.00303646
1305	Arhgap35	3.83592	0.196448	0.00303803
1306	Stag1	3.83557	0.180523	0.0030401
1307	Cdc37l1	3.83328	0.155149	0.0030662
1308	Gm3892	3.83248	0.215784	0.00307393
1309	Trim33	3.83161	0.178587	0.00308241
1310	Dcaf6	3.82952	0.186251	0.00310642
1311	Rbm28	3.82895	0.176774	0.00311129
1312	Gm20646	3.82848	0.248325	0.00311491
1313	Cxxc4	3.8279	0.165014	0.00311993
1314	Arl15	3.82697	0.190129	0.0031293
1315	Bcl7a	3.82626	0.242578	0.00313604
1316	Rsrc2	3.82502	0.180245	0.00314951
1317	N4bp2l1	3.82418	0.184837	0.00315789
1318	Kcnq2	3.82398	0.192398	0.00315807
1319	Rnf168	3.82352	0.275845	0.00316054
1320	Msrb3	3.82342	0.203515	0.00316054
1321	Fam171b	3.82249	0.166205	0.00317016
1322	Klhl2	3.82182	0.166318	0.00317648
1323	Pcdha11	3.82055	0.312053	0.00319045
1324	Agrn	3.82017	0.155749	0.00319161
1325	Gm14634	3.82009	0.309637	0.00319161
1326	Zcchc18	3.8188	0.151495	0.00320602
1327	Hlcs	3.81727	0.170961	0.00322361
1328	Casc3	3.81625	0.170946	0.00323445
1329	Synrg	3.81454	0.17476	0.00325454
1330	Usp48	3.81422	0.180097	0.00325645
1331	Man2a2	3.81318	0.190103	0.00326772
1332	Dcaf1	3.8127	0.171895	0.00327161
1333	Trim24	3.81185	0.16671	0.0032805
1334	Gas5	3.81127	0.150624	0.00328168
1335	Arhgef3	3.81122	0.174601	0.00328168
1336	Rnft1	3.81122	0.26868	0.00328168
1337	Pou2f1	3.81029	0.178531	0.00329153
1338	Paxbp1	3.80947	0.167526	0.00329765
1339	Tmem184b	3.80922	0.191197	0.00329861
1340	Slc8a2	3.80857	0.293345	0.00330486
1341	Map3k13	3.80743	0.179617	0.0033177
1342	Prpf39	3.80602	0.172825	0.00333414
1343	Myt1l	3.80545	0.142042	0.00333945
1344	Cdk12	3.80507	0.188757	0.00334203
1345	Arhgap15	3.80401	0.18668	0.00335175
1346	Immp1l	3.80399	0.213108	0.00335175
1347	Itfg1	3.80254	0.171474	0.00336902
1348	Atp2b1	3.80143	0.175094	0.00338164
1349	Ap3b1	3.80088	0.165484	0.00338669
1350	Hivep1	3.8	0.233299	0.00339624
1351	Smurf2	3.79955	0.170155	0.00339995
1352	Gap43	3.79935	0.251856	0.00340027
1353	Zxdc	3.79908	0.330493	0.00340154
1354	Capn7	3.79817	0.269598	0.00341154
1355	Rfc1	3.79658	0.167452	0.00342797
1356	Gnptg	3.79654	0.276294	0.00342797
1357	Dzip1l	3.79644	0.156294	0.00342797
1358	Stam	3.79584	0.180485	0.00343379
1359	Prrt1	3.7956	0.219472	0.00343396
1360	Tmem65	3.79544	0.182546	0.00343396
1361	Gdi2	3.79529	0.168305	0.00343396
1362	Frrs1l	3.79259	0.157195	0.00346899
1363	Arhgap12	3.79237	0.180585	0.00346946
1364	Tmem167	3.7922	0.234899	0.00346946
1365	Tfcp2	3.79192	0.177769	0.00347085
1366	Ctnnbl1	3.79148	0.17443	0.00347452
1367	Kcnip3	3.79128	0.311203	0.00347473
1368	Vps37a	3.7904	0.15958	0.0034798
1369	Rnf138	3.79029	0.181664	0.0034798
1370	Syncrip	3.79028	0.178281	0.0034798
1371	Wdr47	3.79021	0.163186	0.0034798
1372	Sorcs2	3.78997	0.182383	0.00348058
1373	D5Ertd579e	3.78979	0.18531	0.00348072
1374	Retreg1	3.78928	0.172715	0.00348532
1375	Elp2	3.78827	0.171213	0.00349697
1376	Reck	3.78717	0.316156	0.00350999
1377	Zfp933	3.7869	0.200799	0.00351127
1378	Sfxn5	3.78361	0.174916	0.00355561
1379	Lgi2	3.78342	0.199174	0.0035557
1380	Irs2	3.78272	0.259414	0.00356317
1381	Ncoa7	3.78081	0.186182	0.00358586
1382	Afg3l1	3.78079	0.153543	0.00358586
1383	Hnrnpc	3.78034	0.160661	0.00358974
1384	Nrf1	3.7792	0.167875	0.00360374
1385	Scfd1	3.77857	0.158218	0.0036103
1386	Sema4g	3.77833	0.157852	0.00361119
1387	Vwa5b2	3.77758	0.177334	0.00361909
1388	Dpysl2	3.77743	0.185681	0.00361909
1389	Nckap1	3.7771	0.206216	0.00362135
1390	Noct	3.7764	0.268791	0.00362889
1391	Unk	3.77587	0.185484	0.00363413
1392	Tdp1	3.77548	0.28871	0.00363727
1393	Celf3	3.7751	0.181528	0.00364013
1394	Fus	3.77406	0.201015	0.00365279
1395	Cx3cl1	3.77351	0.15575	0.00365746
1396	Ascc1	3.77339	0.310895	0.00365746
1397	Hnrnpul2	3.77302	0.302602	0.00366041
1398	Hlf	3.77248	0.276365	0.00366563
1399	Mob1b	3.77195	0.186605	0.00366915
1400	Thoc7	3.77189	0.149092	0.00366915
1401	Myo5a	3.77152	0.188281	0.00367204
1402	Atp6v0c	3.77052	0.383709	0.00368423
1403	Pmepa1	3.76949	0.28967	0.00369682
1404	Qrich1	3.7692	0.18924	0.00369864
1405	Slc41a2	3.76762	0.188687	0.00371948
1406	Dync1li1	3.76451	0.156444	0.00376282
1407	Phrf1	3.76437	0.169464	0.00376282
1408	Kdm5a	3.76395	0.169161	0.00376662
1409	Lima1	3.76316	0.216253	0.00377581
1410	Usp8	3.7617	0.181415	0.0037954
1411	Tmf1	3.76107	0.221212	0.00380232
1412	Abce1	3.76059	0.298835	0.00380683
1413	Mir100hg	3.76028	0.146495	0.00380901
1414	Tmem87b	3.75949	0.196658	0.00381838
1415	Ppfia1	3.7591	0.163017	0.00382171
1416	Rab1a	3.75866	0.160407	0.00382367
1417	Ranbp9	3.75862	0.165896	0.00382367
1418	Ogfod1	3.75817	0.193106	0.00382784
1419	Cystm1	3.75727	0.288729	0.00383901
1420	Apex2	3.75452	0.182563	0.00387875
1421	Eri3	3.75434	0.172793	0.00387876
1422	Tcf20	3.75409	0.189409	0.00388007
1423	Slf1	3.75328	0.159169	0.00388992
1424	Ap3m1	3.75166	0.232823	0.00391247
1425	Aktip	3.75041	0.227426	0.00392923
1426	Supt20	3.75008	0.199448	0.00393165
1427	Kifap3	3.74952	0.1822	0.00393773
1428	Mff	3.74914	0.164395	0.00394109
1429	Ppcdc	3.74808	0.263311	0.003955
1430	Sh3pxd2a	3.7469	0.164782	0.00397084
1431	Arpc1a	3.74585	0.149945	0.00398477
1432	Prune2	3.74299	0.203076	0.00402768
1433	Elovl4	3.74281	0.375902	0.00402778
1434	Npepps	3.74252	0.192743	0.00402893
1435	Acvr1	3.74239	0.154586	0.00402893
1436	Zfp1	3.7422	0.189637	0.00402927
1437	Tnrc6c	3.74107	0.180536	0.00404468
1438	Trappc8	3.74015	0.171749	0.00405677
1439	Gm12905	3.73986	0.358048	0.00405864
1440	Nopchap1	3.73894	0.203532	0.00407078
1441	Rnf112	3.73757	0.167252	0.00409021
1442	Wdr82	3.73625	0.370822	0.00410891
1443	Cdk7	3.7356	0.227482	0.00411673
1444	Grb2	3.73526	0.174581	0.00411944
1445	Ap3d1	3.73478	0.161851	0.00412451
1446	Rrp1b	3.7343	0.14592	0.00412959
1447	Acsl3	3.73387	0.200356	0.00413126
1448	Cr1l	3.73381	0.254954	0.00413126
1449	Hnrnpk	3.73368	0.329688	0.00413126
1450	Pex3	3.73339	0.230285	0.00413326
1451	Ebf4	3.73292	0.219135	0.00413811
1452	Tspan3	3.73257	0.226895	0.00414109
1453	Tspan7	3.7318	0.184958	0.00415094
1454	Ppp2ca	3.72982	0.218606	0.00418085
1455	Kif21b	3.7292	0.171414	0.0041884
1456	Sh3gl2	3.72802	0.190561	0.00420522
1457	Atxn2l	3.7278	0.179046	0.0042061
1458	Herpud2	3.72735	0.237545	0.00421071
1459	Mcmbp	3.727	0.166461	0.00421265
1460	Ptk7	3.72689	0.309653	0.00421265
1461	Megf8	3.72488	0.144799	0.00423968
1462	Rit2	3.72477	0.184734	0.00423968
1463	Agap2	3.72368	0.167926	0.00425511
1464	Noc2l	3.72322	0.185912	0.00425876
1465	Lrrfip2	3.72313	0.160431	0.00425876
1466	Zfp266	3.72217	0.183815	0.00427216
1467	Pfkp	3.7218	0.179156	0.00427542
1468	Atp9a	3.72121	0.172221	0.00428045
1469	Tpst1	3.72117	0.205904	0.00428045
1470	Vps45	3.7208	0.207545	0.00428389
1471	Eif3j1	3.72041	0.133345	0.0042875
1472	Tfe3	3.72015	0.294724	0.00428918
1473	Mpped1	3.71992	0.168709	0.00429011
1474	Prkar2a	3.71864	0.171091	0.00430911
1475	Csnk2a2	3.71803	0.187009	0.00431664
1476	Micu2	3.71568	0.170188	0.00435408
1477	Ppp6r3	3.71459	0.176722	0.00436991
1478	Med27	3.7138	0.182114	0.00437834
1479	Serinc3	3.71376	0.236662	0.00437834
1480	Xrn1	3.7136	0.186334	0.00437834
1481	Cc2d1a	3.71238	0.203569	0.00439658
1482	Actr10	3.71135	0.168514	0.00441153
1483	Gak	3.71105	0.149208	0.00441379
1484	Igf1	3.7104	0.198485	0.0044222
1485	Pcmt1	3.70982	0.155547	0.00442917
1486	Ythdf2	3.70967	0.182124	0.00442917
1487	Ywhaq	3.70825	0.159001	0.00445119
1488	Tvp23a	3.70718	0.26559	0.00446701
1489	Prrt2	3.70469	0.158405	0.00450814
1490	Pcdha7	3.70301	0.307165	0.00453506
1491	Dhx32	3.70261	0.180956	0.00453925
1492	Slc25a33	3.70204	0.259587	0.00454656
1493	Tomm70a	3.70117	0.169885	0.00455913
1494	Rufy1	3.70011	0.149967	0.00457514
1495	Serac1	3.69845	0.28329	0.00460216
1496	Fam76a	3.69726	0.225319	0.00462066
1497	Sfxn2	3.6963	0.343309	0.00463515
1498	Mtrex	3.69592	0.187984	0.00463712
1499	Exoc1	3.69586	0.228766	0.00463712
1500	Marf1	3.69445	0.173102	0.00465646
1501	Arl8a	3.69433	0.246288	0.00465646
1502	Arid2	3.6943	0.160261	0.00465646
1503	Casd1	3.69277	0.388728	0.00468156
1504	Gpcpd1	3.69234	0.179087	0.00468635
1505	Pam	3.69162	0.149534	0.00469655
1506	Npc1	3.69058	0.262234	0.00471274
1507	Tbc1d32	3.68987	0.214071	0.00472291
1508	Pikfyve	3.68899	0.176852	0.00473527
1509	Aatf	3.68887	0.185498	0.00473527
1510	Slc38a2	3.68868	0.167185	0.00473578
1511	Ccz1	3.68832	0.150711	0.00473934
1512	Cdc23	3.68745	0.246913	0.0047499
1513	Clock	3.68742	0.185359	0.0047499
1514	Gm4924	3.68647	0.1931	0.00476401
1515	Slc25a51	3.68634	0.166603	0.00476401
1516	Mmp24	3.68586	0.177049	0.00476832
1517	Ndufaf4	3.68578	0.234204	0.00476832
1518	Ica1l	3.68488	0.206676	0.00478205
1519	Gpr107	3.68464	0.161467	0.00478352
1520	Dusp26	3.68268	0.355983	0.00481732
1521	Csrnp3	3.68216	0.180055	0.00482387
1522	Zfp871	3.68083	0.266324	0.00484614
1523	Ppp1r37	3.68052	0.199937	0.00484885
1524	Pdcd10	3.67968	0.261758	0.00485966
1525	Slc7a14	3.67959	0.178946	0.00485966
1526	Atp6v0d1	3.67946	0.163262	0.00485966
1527	Pcf11	3.67837	0.151547	0.00487725
1528	Morc2a	3.67764	0.255672	0.00488806
1529	Rasa3	3.67623	0.187797	0.00491098
1530	Snx16	3.67596	0.238628	0.00491098
1531	Ldah	3.67595	0.16418	0.00491098
1532	Nol8	3.67552	0.25088	0.00491497
1533	Gpr155	3.67542	0.317584	0.00491497
1534	Ash1l	3.67481	0.182896	0.0049228
1535	U2af1	3.67468	0.208137	0.0049228
1536	Mapk1	3.67342	0.184138	0.00494408
1537	A730060N03Rik	3.673	0.137526	0.00494821
1538	Grb10	3.67282	0.181611	0.00494821
1539	Actb	3.67272	0.15068	0.00494821
1540	Ep300	3.67208	0.166084	0.00495735
1541	Chmp4b	3.67034	0.259547	0.00498796
1542	Pcsk7	3.66933	0.155004	0.00500252
1543	Psma3	3.66927	0.155684	0.00500252
1544	Snx8	3.66901	0.187418	0.00500447
1545	Iws1	3.66849	0.152328	0.00501054
1546	Cstf3	3.6683	0.174922	0.00501054
1547	Magi3	3.66821	0.172733	0.00501054
1548	Cbx3	3.66776	0.21947	0.00501359
1549	Shoc2	3.66773	0.178746	0.00501359
1550	Nudcd3	3.66715	0.164354	0.00501879
1551	Cox7b	3.66714	0.186325	0.00501879
1552	Arhgef1	3.66615	0.158271	0.0050351
1553	Lztr1	3.66451	0.19422	0.00506275
1554	Hnrnpm	3.66442	0.167657	0.00506275
1555	Clvs2	3.66419	0.161446	0.00506415
1556	Clta	3.66351	0.190982	0.0050743
1557	Cstf2	3.66194	0.160659	0.00510233
1558	Akap17b	3.66163	0.159853	0.00510523
1559	Spin1	3.66105	0.243118	0.00511368
1560	C2cd3	3.65987	0.179293	0.00513395
1561	Rnmt	3.65941	0.311757	0.00513996
1562	Crem	3.65899	0.36641	0.00514342
1563	Ei24	3.65892	0.184504	0.00514342
1564	Lcorl	3.65713	0.171534	0.00517591
1565	Cic	3.65688	0.369905	0.00517591
1566	Kcnk1	3.65682	0.272606	0.00517591
1567	Eef2	3.65644	0.248902	0.00517791
1568	Uimc1	3.6564	0.153528	0.00517791
1569	Ttc4	3.65601	0.152394	0.00518237
1570	C2cd5	3.65456	0.195899	0.00520865
1571	Gnptab	3.65377	0.159623	0.00522131
1572	Psmc6	3.65211	0.309912	0.00525182
1573	Prrc2b	3.65102	0.160215	0.00527089
1574	Atp1a1	3.65084	0.230077	0.00527136
1575	Nt5c2	3.65057	0.181627	0.00527301
1576	Sun1	3.65044	0.240877	0.00527301
1577	2510009E07Rik	3.65019	0.213686	0.00527481
1578	Dcp1b	3.64979	0.181768	0.00527821
1579	Nek9	3.6497	0.155629	0.00527821
1580	Bod1l	3.64841	0.179916	0.00530146
1581	Dop1a	3.64781	0.172534	0.00531055
1582	Dip2c	3.64656	0.139498	0.00533322
1583	Rhbdl3	3.6464	0.241272	0.00533329
1584	Ppp1r7	3.64611	0.26247	0.00533489
1585	Nfs1	3.646	0.187845	0.00533489
1586	Dus2	3.64539	0.191683	0.00534414
1587	Adcy9	3.64469	0.177959	0.00535547
1588	Spock3	3.64307	0.14125	0.0053859
1589	Xpo7	3.64281	0.175078	0.00538796
1590	Actr3	3.64194	0.205748	0.00539966
1591	Cnot4	3.64173	0.183177	0.00539966
1592	Lrp8	3.64171	0.158483	0.00539966
1593	Nme7	3.64162	0.232716	0.00539966
1594	Spen	3.64106	0.153912	0.00540798
1595	Btbd8	3.64074	0.171824	0.00540849
1596	Strada	3.64072	0.16267	0.00540849
1597	Msl2	3.64009	0.277322	0.00541839
1598	Rfx7	3.63896	0.197733	0.0054369
1599	Glod4	3.6389	0.156351	0.0054369
1600	Hbs1l	3.63706	0.178565	0.00547229
1601	Pdhb	3.63646	0.134368	0.00548
1602	Cpsf3	3.63639	0.172287	0.00548
1603	Ptch1	3.63623	0.215787	0.00548
1604	Smpd3	3.63542	0.199827	0.00549374
1605	Sestd1	3.63496	0.161281	0.00549926
1606	Tbk1	3.63485	0.214179	0.00549926
1607	Elapor1	3.63342	0.178514	0.00552452
1608	Sub1	3.63335	0.220539	0.00552452
1609	Ptpn23	3.6329	0.193805	0.00553081
1610	Gpsm1	3.63035	0.212516	0.00557933
1611	Gm14391	3.63033	0.304124	0.00557933
1612	Klf8	3.62765	0.272995	0.00563396
1613	Tango6	3.62748	0.262067	0.00563441
1614	Hdgfl3	3.62657	0.151394	0.00564995
1615	Ptpa	3.62645	0.157096	0.00564995
1616	Vps13c	3.62622	0.169387	0.0056515
1617	Ppme1	3.62576	0.139164	0.00565804
1618	Snx12	3.62554	0.203845	0.00565959
1619	Zup1	3.62379	0.16157	0.00569448
1620	Gtf3c3	3.62343	0.20698	0.005699
1621	Cdip1	3.62307	0.1542	0.0057018
1622	Bdp1	3.62299	0.164507	0.0057018
1623	Atf2	3.62222	0.173945	0.0057152
1624	Ccnk	3.62202	0.282266	0.00571622
1625	Dock7	3.62166	0.19774	0.00572065
1626	Rchy1	3.61923	0.313512	0.00576843
1627	E430024P14Rik	3.6192	0.170186	0.00576843
1628	Lnpep	3.61842	0.174786	0.00578231
1629	Mid1	3.61796	0.14923	0.00578912
1630	Pibf1	3.6172	0.159991	0.0058026
1631	Bnip2	3.61535	0.260724	0.00584067
1632	Galnt18	3.61442	0.182718	0.00585808
1633	Bmt2	3.61367	0.145648	0.00587161
1634	Snca	3.61312	0.2323	0.00588054
1635	Gtf2h2	3.61159	0.16501	0.00591163
1636	Lmbrd2	3.61096	0.177328	0.00592255
1637	Gigyf2	3.61034	0.196383	0.00593315
1638	Snd1	3.61006	0.159146	0.00593594
1639	Ngly1	3.60945	0.372763	0.00594634
1640	Traf7	3.60844	0.269539	0.00596445
1641	Styx	3.60835	0.167182	0.00596445
1642	Slc25a42	3.60763	0.197449	0.00597742
1643	Rfx5	3.60747	0.269347	0.00597749
1644	Plppr5	3.60709	0.18968	0.0059827
1645	Agtpbp1	3.60674	0.179788	0.00598712
1646	Fkbp1a	3.60572	0.251372	0.00600434
1647	Crtc1	3.60568	0.212687	0.00600434
1648	Cers5	3.60448	0.155376	0.00602549
1649	Trim44	3.60438	0.167305	0.00602549
1650	Spaca6	3.60431	0.148754	0.00602549
1651	Zfp64	3.60387	0.151313	0.00602699
1652	Shank3	3.60378	0.156537	0.00602699
1653	Rnf180	3.60366	0.151636	0.00602699
1654	Rnf170	3.60362	0.275871	0.00602699
1655	Ccdc186	3.60181	0.180211	0.00606563
1656	Cdc42se2	3.59989	0.168498	0.00610667
1657	Ccdc91	3.5996	0.235533	0.00610667
1658	Usp14	3.59959	0.161842	0.00610667
1659	Clpp	3.59891	0.171841	0.00611889
1660	Ttc39b	3.59873	0.193225	0.00611958
1661	Rnf121	3.59737	0.173154	0.00614574
1662	Cwc22	3.59731	0.298577	0.00614574
1663	Zfp609	3.59692	0.181383	0.00615147
1664	Slk	3.59631	0.153363	0.00616202
1665	Gm17167	3.59541	0.176994	0.00617989
1666	Kif5b	3.59476	0.166254	0.00619155
1667	Synj1	3.59282	0.175862	0.00623415
1668	Cep70	3.59033	0.150285	0.00629029
1669	Macroh2a1	3.5898	0.144134	0.00629951
1670	Ralbp1	3.58909	0.134986	0.00631295
1671	Gnai1	3.58887	0.207522	0.0063145
1672	Tmed10	3.58868	0.194394	0.00631547
1673	Coro2b	3.58816	0.168129	0.00632424
1674	Uba3	3.58771	0.39414	0.00633147
1675	Phtf1	3.58686	0.163123	0.00634847
1676	Cdc27	3.58612	0.150395	0.00636105
1677	Ccdc39	3.58603	0.166449	0.00636105
1678	Dnajc2	3.58556	0.242409	0.00636893
1679	Cltb	3.58456	0.155554	0.00638955
1680	Ncor2	3.58431	0.155479	0.00639187
1681	Dennd4a	3.58258	0.158646	0.0064305
1682	Cacng3	3.58234	0.171067	0.00643284
1683	Secisbp2	3.58193	0.153778	0.00643909
1684	Sms	3.58081	0.147672	0.00646288
1685	Vdac3	3.58051	0.209714	0.00646658
1686	Tpm3	3.58001	0.144966	0.00647508
1687	Col25a1	3.57982	0.199437	0.00647609
1688	Trim7	3.57964	0.584075	0.00647685
1689	Sybu	3.57926	0.187964	0.00648023
1690	Ttc19	3.5792	0.180469	0.00648023
1691	Sgk1	3.57808	0.17222	0.00650383
1692	Helz	3.57794	0.176529	0.00650383
1693	Acox1	3.57702	0.15127	0.00652302
1694	Csnk1g2	3.57559	0.279079	0.00655198
1695	Pik3cb	3.57556	0.215585	0.00655198
1696	Pan3	3.57526	0.192255	0.0065555
1697	Setdb1	3.57448	0.138952	0.00657123
1698	Ranbp2	3.57431	0.159097	0.00657177
1699	Man2a1	3.57407	0.177057	0.00657406
1700	Rnf41	3.57338	0.214897	0.00658745
1701	Dcx	3.57302	0.151796	0.00659275
1702	Pdk3	3.57274	0.318115	0.00659523
1703	Srsf12	3.57262	0.1809	0.00659523
1704	Usp24	3.57217	0.155516	0.00659897
1705	Zmym6	3.57174	0.156573	0.00660591
1706	Paip2	3.57125	0.151142	0.00661436
1707	Ptcd3	3.57088	0.206682	0.00662006
1708	Cog4	3.56992	0.152299	0.00664047
1709	Pdhx	3.56975	0.220356	0.00664104
1710	Zc3h14	3.5695	0.201585	0.00664337
1711	Gtf2a1	3.5692	0.165189	0.00664722
1712	Washc5	3.56902	0.26877	0.00664805
1713	Vps9d1	3.5688	0.155463	0.00664963
1714	Sugp1	3.56811	0.161208	0.00666125
1715	Rundc3a	3.56805	0.15527	0.00666125
1716	Pfkfb2	3.5672	0.234411	0.00667888
1717	Ccnl2	3.56634	0.167018	0.00669693
1718	Lars2	3.56613	0.149334	0.00669866
1719	Max	3.56571	0.234934	0.0067034
1720	Ppp1r9a	3.56564	0.18842	0.0067034
1721	Stx18	3.56487	0.183806	0.00671923
1722	Ubr3	3.56391	0.204396	0.00673994
1723	Gprin3	3.56293	0.717139	0.00676135
1724	Ankrd55	3.56261	0.159265	0.00676579
1725	Adgrl3	3.56224	0.0900373	0.00676816
1726	Nap1l4	3.56222	0.202709	0.00676816
1727	Iqcb1	3.56179	0.169488	0.00677258
1728	Sec24c	3.56175	0.321753	0.00677258
1729	Gdap1l1	3.56088	0.199049	0.00679101
1730	Ccser2	3.56045	0.135603	0.00679275
1731	Herc1	3.56041	0.149466	0.00679275
1732	Ints6l	3.56037	0.171751	0.00679275
1733	Fstl5	3.55985	0.160603	0.00680237
1734	Nelfb	3.55958	0.197963	0.00680544
1735	Erp44	3.55902	0.197448	0.00681275
1736	N4bp2	3.559	0.287219	0.00681275
1737	Pex14	3.55794	0.143761	0.00683645
1738	Gas2	3.55747	0.170271	0.00684238
1739	Sec61a2	3.55741	0.145639	0.00684238
1740	Klhl29	3.55627	0.167885	0.00686825
1741	Hnrnpdl	3.55579	0.151175	0.00687694
1742	Fyco1	3.55549	0.168989	0.00688096
1743	Nt5c3b	3.55346	0.196469	0.00693033
1744	Adam10	3.5529	0.158644	0.00694106
1745	Ncl	3.55237	0.22579	0.00695128
1746	Dennd5b	3.55214	0.181992	0.00695338
1747	Tsc1	3.55123	0.167912	0.00697347
1748	Ssrp1	3.55073	0.134468	0.00698269
1749	Wdr44	3.55006	0.189265	0.00699653
1750	Ddx55	3.5498	0.144445	0.0069997
1751	Napg	3.54757	0.157681	0.00705518
1752	Rab11a	3.54574	0.459771	0.00709359
1753	Ube2j2	3.54569	0.170394	0.00709359
1754	Banp	3.5453	0.137615	0.00709843
1755	Gm13380	3.54522	0.230654	0.00709843
1756	Klhdc2	3.54483	0.156531	0.00710487
1757	Gas7	3.54441	0.158054	0.00711212
1758	Hace1	3.54425	0.166268	0.00711255
1759	Ccm2	3.54209	0.149514	0.00716296
1760	Srsf3	3.54106	0.251694	0.00718714
1761	Fam163b	3.53939	0.318538	0.00722849
1762	Tsen2	3.53867	0.160211	0.0072443
1763	Spg7	3.53849	0.170221	0.00724529
1764	Phtf2	3.53824	0.164242	0.00724805
1765	Zfat	3.53798	0.21938	0.00725099
1766	Fntb	3.53784	0.161089	0.00725099
1767	Ext2	3.53768	0.147981	0.0072513
1768	Ulk4	3.53735	0.177756	0.00725625
1769	Gm49223	3.53698	0.151339	0.00726036
1770	9530059O14Rik	3.53687	0.195218	0.00726036
1771	Atg10	3.53676	0.158737	0.00726036
1772	Elp1	3.53598	0.127321	0.00727774
1773	Lzts3	3.53475	0.310844	0.00730765
1774	Smarcd3	3.53296	0.136063	0.00735338
1775	Wdr11	3.53134	0.246081	0.00739424
1776	Sgsm2	3.53034	0.160215	0.00741832
1777	Cog3	3.52968	0.252506	0.00743272
1778	Sugp2	3.52777	0.145863	0.0074772
1779	Mllt10	3.52775	0.174678	0.0074772
1780	Spast	3.52766	0.147442	0.0074772
1781	Pcgf6	3.52724	0.160836	0.00748049
1782	Clcn3	3.52719	0.162414	0.00748049
1783	Srgap1	3.5271	0.194398	0.00748049
1784	Adam19	3.52637	0.223878	0.00749712
1785	Brd4	3.52587	0.175333	0.00750717
1786	Pnck	3.52547	0.184083	0.00751414
1787	Rab11b	3.52504	0.22702	0.00752238
1788	Zfp62	3.52483	0.227685	0.00752401
1789	Epc1	3.52443	0.157328	0.00753142
1790	Cd2ap	3.52286	0.151095	0.00757194
1791	Anks3	3.52216	0.139721	0.00758777
1792	P4htm	3.52126	0.165318	0.00760946
1793	Foxo3	3.51848	0.159908	0.00768535
1794	Ift140	3.51781	0.175366	0.00770068
1795	A230077H06Rik	3.51746	0.219711	0.00770619
1796	Brinp1	3.51733	0.178497	0.00770619
1797	Gm10754	3.51606	0.98379	0.00773028
1798	Mxi1	3.51576	0.155366	0.00773207
1799	Ncaph2	3.51571	0.174236	0.00773207
1800	Ints2	3.51505	0.196625	0.00773962
1801	Mindy2	3.51502	0.149542	0.00773962
1802	Camta2	3.51501	0.187512	0.00773962
1803	Syt16	3.51478	0.168695	0.00774219
1804	Cdyl	3.51462	0.229767	0.00774259
1805	Smyd2	3.51413	0.176978	0.00775269
1806	Tsc22d1	3.51297	0.174943	0.00778225
1807	Ppp2r3c	3.51238	0.219435	0.0077947
1808	Trim8	3.51226	0.162084	0.0077947
1809	Dnajc5	3.51091	0.13906	0.00783025
1810	Rbbp4	3.51065	0.171278	0.00783359
1811	Mdm4	3.50979	0.1814	0.00785464
1812	Nars	3.50854	0.138867	0.00788736
1813	P3h2	3.50829	0.205527	0.00789058
1814	B930095G15Rik	3.5079	0.321277	0.00789778
1815	Nploc4	3.50532	0.133963	0.00797052
1816	Fscn1	3.50442	0.208726	0.00799296
1817	Chaserr	3.50395	0.208913	0.00800278
1818	Atl1	3.50366	0.150035	0.00800709
1819	Ints10	3.50119	0.153945	0.00807746
1820	St8sia4	3.50082	0.203957	0.00808285
1821	Cryzl1	3.50068	0.157314	0.00808285
1822	Nrip3	3.50058	0.17485	0.00808285
1823	Appl2	3.50024	0.221502	0.00808285
1824	Lonrf2	3.50017	0.169524	0.00808285
1825	Epg5	3.50015	0.162326	0.00808285
1826	Ric8a	3.49962	0.460266	0.0080946
1827	Ly6h	3.49875	0.220917	0.00811647
1828	Lrrc49	3.49826	0.151392	0.00812705
1829	Sppl2a	3.49666	0.162824	0.00816813
1830	Srsf4	3.49663	0.147018	0.00816813
1831	Dcun1d4	3.49602	0.200959	0.00818243
1832	Dennd11	3.49493	0.221373	0.00821154
1833	Ncapd2	3.49412	0.168467	0.00823203
1834	Plxna1	3.49389	0.340286	0.00823464
1835	Cyb5b	3.49361	0.147405	0.00823895
1836	Chic2	3.49202	0.16276	0.00828103
1837	Ggps1	3.49196	0.165306	0.00828103
1838	Kcmf1	3.49133	0.162421	0.008292
1839	Pbx4	3.49132	0.178589	0.008292
1840	Dpp6	3.49057	0.111118	0.00831098
1841	Fbxw2	3.49024	0.181795	0.00831277
1842	Dzip3	3.49009	0.17743	0.00831277
1843	Actn4	3.49008	0.153608	0.00831277
1844	Zfc3h1	3.48977	0.163275	0.0083179
1845	Fars2	3.48927	0.175507	0.00832906
1846	Galnt1	3.4881	0.134293	0.00836115
1847	Rab5b	3.4866	0.183403	0.0084038
1848	Sez6	3.48534	0.250126	0.00843897
1849	Uhrf1bp1l	3.48409	0.146414	0.00847397
1850	Cdin1	3.4832	0.15574	0.00849776
1851	Zfp286	3.48238	0.325937	0.00851925
1852	Dnajc24	3.48219	0.166824	0.00852087
1853	Igf1r	3.48126	0.171988	0.00854574
1854	Sin3a	3.48098	0.281981	0.00855006
1855	Ift74	3.48076	0.189733	0.00855048
1856	Ttc5	3.48069	0.46495	0.00855048
1857	Mrpl3	3.48046	0.171562	0.00855308
1858	Srsf6	3.48016	0.138893	0.00855836
1859	Sema3e	3.47957	0.161515	0.00856895
1860	Gnb2	3.47954	0.177608	0.00856895
1861	Thsd7a	3.47923	0.184457	0.00857425
1862	Atraid	3.47908	0.179025	0.00857448
1863	Nup205	3.47862	0.247531	0.00858471
1864	Ubl3	3.47814	0.179139	0.00859312
1865	Gm26638	3.47808	0.477017	0.00859312
1866	Kcnip1	3.47785	0.1412	0.0085959
1867	Dctn4	3.47719	0.154486	0.00861254
1868	Hexb	3.47671	0.22257	0.0086233
1869	Tmem214	3.4762	0.151772	0.00863353
1870	Brms1l	3.47606	0.14556	0.00863353
1871	Tmcc3	3.47584	0.193748	0.00863353
1872	Zfp523	3.47583	0.154511	0.00863353
1873	Scaf4	3.47466	0.136012	0.0086669
1874	Trim35	3.47338	0.142532	0.0087036
1875	Cdh22	3.47283	0.366405	0.00871673
1876	Herc2	3.4724	0.177451	0.00872627
1877	Smg7	3.47226	0.152345	0.00872627
1878	Mettl15	3.47133	0.232822	0.00875204
1879	Otud5	3.47118	0.152711	0.0087523
1880	Gga3	3.47021	0.206557	0.00877744
1881	Hnrnph3	3.47013	0.159797	0.00877744
1882	Zfp672	3.46995	0.267886	0.00877852
1883	Mphosph9	3.46931	0.164889	0.00879107
1884	Gfm2	3.46929	0.141739	0.00879107
1885	Mrps28	3.46809	0.237263	0.00882566
1886	Itfg2	3.46762	0.258875	0.00883653
1887	Rbmx	3.46713	0.319308	0.00884824
1888	Tfdp1	3.46667	0.293722	0.00885468
1889	Zmym4	3.46665	0.176612	0.00885468
1890	Sar1b	3.46547	0.277898	0.00888901
1891	Pnpt1	3.4648	0.173716	0.00890637
1892	Poglut1	3.4638	0.194014	0.00893496
1893	Chsy3	3.46364	0.180122	0.00893558
1894	Ocrl	3.46297	0.16054	0.00895335
1895	Prkci	3.46232	0.358546	0.00897034
1896	Pitrm1	3.46202	0.214504	0.00897576
1897	Vamp2	3.46118	0.3083	0.00899591
1898	Dbn1	3.46113	0.14514	0.00899591
1899	Wasl	3.46031	0.130504	0.00901862
1900	Akap6	3.45847	0.117393	0.00907592
1901	Cntn2	3.45831	0.178185	0.00907673
1902	Slc12a5	3.45777	0.148865	0.00908973
1903	Ltbp3	3.45764	0.145581	0.00908973
1904	Mecp2	3.45712	0.161425	0.00910261
1905	Copz1	3.45681	0.16534	0.00910829
1906	Gm15155	3.45505	0.196507	0.00916325
1907	Stx1b	3.45421	0.135946	0.00918703
1908	Eif3c	3.45401	0.166634	0.00918922
1909	Ankib1	3.45335	0.168472	0.00920697
1910	Gramd1a	3.45295	0.146356	0.00921577
1911	Klhl13	3.45277	0.362933	0.00921712
1912	Nol10	3.45251	0.174692	0.00922152
1913	Dnaaf10	3.45144	0.167132	0.00925328
1914	Gtf3c1	3.45016	0.137185	0.00928974
1915	Fbxo44	3.4501	0.243289	0.00928974
1916	Map3k1	3.4488	0.254646	0.00932993
1917	Bsdc1	3.44768	0.147382	0.00936393
1918	Galnt7	3.44687	0.161625	0.00937656
1919	Cpeb3	3.44647	0.166269	0.00937656
1920	Sanbr	3.44643	0.162444	0.00937656
1921	Iars	3.44642	0.169161	0.00937656
1922	Slc4a8	3.44639	0.132206	0.00937656
1923	Sirt4	3.44639	0.166734	0.00937656
1924	Zfp973	3.44634	0.150227	0.00937656
1925	Sik2	3.44484	0.185312	0.00941958
1926	Gpbp1l1	3.44474	0.165175	0.00941958
1927	Ugcg	3.44469	0.301479	0.00941958
1928	Arhgap20	3.44437	0.16312	0.00942378
1929	Slc25a3	3.44429	0.160057	0.00942378
1930	Sil1	3.44372	0.145441	0.00943886
1931	Radil	3.4427	0.408166	0.00946993
1932	Bckdha	3.44036	0.163	0.0095472
1933	Eif2s3y	3.43976	0.18485	0.00956352
1934	Vps35l	3.43911	0.136	0.00958162
1935	Phkb	3.43777	0.155504	0.00962406
1936	Pitpnm3	3.4376	0.153351	0.00962533
1937	Pde7a	3.43698	0.159154	0.00964266
1938	Pcdhga5	3.43644	0.308382	0.00965701
1939	Gm37573	3.43597	0.162381	0.00966856
1940	Ric3	3.43564	0.177445	0.00967568
1941	Eif3b	3.4348	0.333493	0.00970056
1942	Trmt2a	3.43445	0.299928	0.00970842
1943	Mgrn1	3.43427	0.135924	0.0097099
1944	Extl3	3.43397	0.138334	0.00971214
1945	Crk	3.43393	0.134183	0.00971214
1946	1810013L24Rik	3.43334	0.251187	0.00972423
1947	Slc9a6	3.43318	0.252818	0.00972423
1948	Ccni	3.4323	0.172482	0.00974491
1949	Dpysl4	3.43227	0.168265	0.00974491
1950	Tgfbr3	3.43219	0.264342	0.00974491
1951	Ufsp2	3.43155	0.2008	0.00976317
1952	Arhgef4	3.43117	0.204667	0.00977182
1953	Wdr59	3.42857	0.18362	0.00986108
1954	Prmt7	3.42834	0.163504	0.00986409
1955	Dcps	3.4281	0.507668	0.00986409
1956	Zkscan16	3.42798	0.478412	0.00986409
1957	Slf2	3.42794	0.164013	0.00986409
1958	Hacd3	3.42734	0.142859	0.00987959
1959	Eea1	3.42724	0.149677	0.00987959
1960	Usp37	3.42668	0.135031	0.00989485
1961	Hnrnpul1	3.42596	0.155967	0.00991611
1962	Ube2q2	3.42566	0.143408	0.00992191
1963	Ankfy1	3.42553	0.148744	0.00992191
1964	Eif2ak1	3.42525	0.212931	0.00992726
1965	Uchl1	3.42491	0.139017	0.00993344
1966	Xpr1	3.42481	0.14554	0.00993344
1967	Arglu1	3.42401	0.163537	0.00995769
1968	Rasgef1b	3.42276	0.266901	0.0099984
1969	Stt3b	3.42197	0.201118	0.0100207
1970	Pik3c2b	3.42189	0.14264	0.0100207
1971	Mrps6	3.4215	0.25032	0.01003
1972	Plekhm3	3.42068	0.160244	0.0100552
1973	Parp8	3.42054	0.152595	0.0100553
1974	Sema6c	3.41941	0.178766	0.0100921
1975	Mgat4a	3.41898	0.196889	0.0101029
1976	Dipk1a	3.4181	0.136813	0.010127
1977	Ank3	3.41807	0.0733762	0.010127
1978	AW554918	3.41674	0.156335	0.0101715
1979	Usp31	3.41575	0.170419	0.0102003
1980	Map3k7	3.4157	0.16707	0.0102003
1981	Ncoa6	3.4155	0.139359	0.0102027
1982	Wscd2	3.41521	0.153516	0.0102082
1983	Hook3	3.415	0.177207	0.0102111
1984	Kpna3	3.41408	0.150012	0.0102405
1985	Tmco3	3.41331	0.166755	0.0102641
1986	Pias1	3.41319	0.164224	0.0102641
1987	Rspry1	3.41225	0.145482	0.0102943
1988	Dcun1d3	3.41143	0.19186	0.0103202
1989	Slain1	3.41051	0.291357	0.01035
1990	Sipa1l1	3.40956	0.171805	0.0103809
1991	Slc38a6	3.40939	0.139382	0.0103824
1992	Btf3l4	3.40922	0.331135	0.0103835
1993	Ikzf5	3.40907	0.247696	0.010384
1994	Ppp4r4	3.40757	0.147708	0.0104362
1995	Gga2	3.40688	0.141318	0.0104525
1996	Il6st	3.40688	0.418995	0.0104525
1997	Camsap1	3.40649	0.145116	0.0104621
1998	Csdc2	3.40519	0.141882	0.0105067
[truncated: 30,228 more rows]

## Sheet: wilcox_OLIGO
	KO_n	KO_s	KO_l	KO_p
0	2610035D17Rik	12.2095	0.46353	8.10427e-31
1	Zmiz1	12.0873	0.523079	3.05418e-30
2	Hnrnpa2b1	12.0293	0.514359	5.73516e-30
3	Rsrp1	11.8672	0.453811	3.76577e-29
4	Epn2	11.3416	0.433749	1.64406e-26
5	Arhgap31	10.9792	0.460542	9.12034e-25
6	Zbtb20	10.9141	0.294053	1.76669e-24
7	Dpyd	10.9017	0.465049	1.91939e-24
8	Luzp2	10.8767	0.406065	2.39987e-24
9	Cacng4	10.724	0.548637	1.20548e-23
10	Prkca	10.662	0.428163	2.24462e-23
11	Cspg4	10.5751	0.587902	5.44509e-23
12	Actb	10.4665	0.483825	1.58664e-22
13	Hip1	10.3997	0.390703	3.08301e-22
14	Rap1gap	10.3757	0.47034	3.81881e-22
15	Matn4	10.1797	0.522533	2.8114e-21
16	Chst11	10.1563	0.496386	3.45086e-21
17	Pak3	10.1039	0.409048	5.70466e-21
18	Rev3l	10.0132	0.39107	1.36264e-20
19	Dscaml1	10.0118	0.29636	1.36264e-20
20	Agap1	9.96606	0.347376	2.09551e-20
21	Adam12	9.9396	0.472615	2.65362e-20
22	Zfp462	9.93264	0.373322	2.7641e-20
23	Ptpre	9.91838	0.474009	3.05999e-20
24	Maml2	9.91695	0.389041	3.05999e-20
25	Shc4	9.89472	0.57112	3.72174e-20
26	Zcchc24	9.88678	0.530557	3.9258e-20
27	Sema5b	9.6416	0.5233	4.29815e-19
28	Sox5	9.63063	0.407826	4.66607e-19
29	Csmd3	9.54708	0.25746	1.02363e-18
30	Nav1	9.4993	0.338162	1.58363e-18
31	Tgfa	9.49463	0.478793	1.6186e-18
32	Pid1	9.38771	0.438897	4.39155e-18
33	Pdgfra	9.38192	0.593224	4.53853e-18
34	Gm4876	9.35312	0.462136	5.83493e-18
35	Nckap5	9.33823	0.349459	6.57709e-18
36	Prkcq	9.3232	0.38203	7.42434e-18
37	Gm10530	9.30306	0.441858	8.7953e-18
38	Kazn	9.27235	0.373571	1.14161e-17
39	Rnf43	9.27112	0.611613	1.14161e-17
40	Sema6d	9.21579	0.337139	1.87889e-17
41	Emid1	9.18763	0.505093	2.39658e-17
42	Megf11	9.18461	0.472922	2.42006e-17
43	Lima1	9.17417	0.395755	2.61871e-17
44	Sgcd	9.13427	0.418357	3.6589e-17
45	Adarb2	9.07488	0.384	6.21622e-17
46	Sh3d19	9.02804	0.333134	9.3877e-17
47	Mtss1	9.00199	0.395904	1.1522e-16
48	Nxph1	8.99748	0.441107	1.18139e-16
49	Prex1	8.9659	0.423804	1.54975e-16
50	Fchsd2	8.93055	0.368008	2.10175e-16
51	Septin8	8.89266	0.392656	2.91315e-16
52	Vxn	8.8403	0.505156	4.59163e-16
53	Nrxn2	8.80232	0.345698	6.34408e-16
54	4930588A03Rik	8.80081	0.414573	6.34408e-16
55	Evi5l	8.78867	0.36505	6.96742e-16
56	Sulf2	8.75066	0.383278	9.62799e-16
57	Slc22a17	8.72792	0.464021	1.16106e-15
58	Plppr1	8.71014	0.467558	1.33981e-15
59	Sh3bp4	8.70225	0.553648	1.41702e-15
60	Afap1l2	8.6987	0.471797	1.44254e-15
61	Gm47591	8.68834	0.493262	1.55952e-15
62	Mir9-3hg	8.68487	0.400719	1.58692e-15
63	Dock9	8.67283	0.354619	1.74149e-15
64	Dscam	8.66032	0.308991	1.91918e-15
65	Sorcs3	8.5896	0.383125	3.47235e-15
66	Ttc28	8.55662	0.416856	4.56772e-15
67	Cask	8.53256	0.351528	5.55783e-15
68	Gfra1	8.52793	0.395551	5.71594e-15
69	Rnf144a	8.52654	0.378436	5.7169e-15
70	Spon1	8.52064	0.437585	5.94583e-15
71	Pde1c	8.50827	0.374121	6.53992e-15
72	Abtb2	8.50369	0.349653	6.68852e-15
73	1700025G04Rik	8.50302	0.366127	6.68852e-15
74	Nalcn	8.50015	0.351325	6.78032e-15
75	Syt11	8.49303	0.368915	7.12948e-15
76	Klf12	8.46327	0.385418	9.10666e-15
77	Nmnat2	8.46041	0.36517	9.23291e-15
78	Sox8	8.455	0.409067	9.46782e-15
79	Zeb1	8.44163	0.384607	1.05052e-14
80	Tpm1	8.43141	0.504766	1.13463e-14
81	Grid2	8.41136	0.216261	1.31936e-14
82	Nsmf	8.37181	0.346722	1.82849e-14
83	Srgap3	8.34983	0.359921	2.18132e-14
84	E130307A14Rik	8.34377	0.359181	2.27347e-14
85	Peak1	8.33911	0.383526	2.34196e-14
86	Sox6	8.3148	0.362947	2.84807e-14
87	Slc35f1	8.30654	0.356487	3.02423e-14
88	Ptprz1	8.30403	0.391605	3.05971e-14
89	Gm12940	8.28784	0.351561	3.47346e-14
90	Usp24	8.2773	0.375632	3.75978e-14
91	Mtss2	8.27284	0.470592	3.8673e-14
92	Fus	8.25998	0.359045	4.26844e-14
93	0610040J01Rik	8.23844	0.435545	5.06546e-14
94	Cpq	8.20984	0.43803	6.37291e-14
95	Fign	8.20157	0.378417	6.76688e-14
96	Scd2	8.19522	0.488123	7.07119e-14
97	Cdh13	8.14334	0.337716	1.07753e-13
98	Srsf2	8.13575	0.414829	1.13733e-13
99	Cipc	8.13457	0.433768	1.13873e-13
100	Cspg5	8.1312	0.418055	1.16091e-13
101	Xylt1	8.05304	0.364004	2.18716e-13
102	Ptpn4	8.04909	0.348682	2.24007e-13
103	Rgcc	8.04641	0.450736	2.27078e-13
104	Abhd2	8.03357	0.374666	2.49172e-13
105	Senp7	8.03302	0.340828	2.49172e-13
106	Srgap1	8.03094	0.320506	2.51385e-13
107	Ncald	8.02656	0.334877	2.58446e-13
108	Stk32a	8.00323	0.464675	3.09778e-13
109	Hip1r	8.00234	0.364409	3.09778e-13
110	Vcan	7.98183	0.361305	3.63015e-13
111	Abhd17b	7.97312	0.29751	3.86505e-13
112	Gnaq	7.93494	0.334319	5.22074e-13
113	Fhit	7.9307	0.360222	5.36076e-13
114	Gm37573	7.92868	0.466881	5.40441e-13
115	Plpp4	7.92781	0.5486	5.40441e-13
116	Pik3r1	7.90986	0.34133	6.19702e-13
117	Arhgap35	7.89344	0.323484	7.01778e-13
118	Nkain3	7.88689	0.459319	7.34123e-13
119	Myt1	7.87586	0.480661	7.96032e-13
120	Vegfa	7.87188	0.485226	8.15868e-13
121	Dpp6	7.86812	0.317109	8.34676e-13
122	Pds5a	7.83314	0.350374	1.0953e-12
123	Pcsk6	7.82655	0.39818	1.14609e-12
124	Ptpro	7.8228	0.402741	1.17241e-12
125	Prkcb	7.8191	0.306252	1.19899e-12
126	Asrgl1	7.80165	0.346291	1.36746e-12
127	Rin2	7.79429	0.406464	1.43741e-12
128	Mgat5b	7.79361	0.583952	1.43741e-12
129	Ckb	7.79027	0.362436	1.46596e-12
130	Sez6l	7.77772	0.325719	1.6079e-12
131	Plppr5	7.76028	0.403036	1.83291e-12
132	Hepacam	7.73303	0.350762	2.25625e-12
133	Nav2	7.70474	0.345401	2.79829e-12
134	Col11a2	7.69813	0.370558	2.92733e-12
135	Cobll1	7.6798	0.333708	3.3563e-12
136	Alcam	7.67305	0.320751	3.51481e-12
137	Stard9	7.64789	0.342415	4.24776e-12
138	Spata13	7.6437	0.531024	4.36026e-12
139	Sema3d	7.62549	0.367571	4.99027e-12
140	Gatm	7.62378	0.31961	5.02482e-12
141	Lhfpl3	7.62215	0.418768	5.05659e-12
142	Nnat	7.61995	0.558187	5.11156e-12
143	Fry	7.60784	0.301868	5.57907e-12
144	Pds5b	7.60383	0.342665	5.71929e-12
145	Ntn1	7.57946	0.622881	6.86052e-12
146	Pcdhga12	7.57646	0.418809	6.97808e-12
147	Gm20754	7.56636	0.342296	7.49649e-12
148	Dcc	7.56405	0.261283	7.58537e-12
149	Kcnh8	7.56257	0.473155	7.62582e-12
150	Galnt10	7.55494	0.488684	8.03889e-12
151	Kcnip3	7.55216	0.387797	8.16332e-12
152	Alk	7.54473	0.41622	8.59213e-12
153	Gigyf2	7.53318	0.317237	9.2938e-12
154	Scamp5	7.53296	0.353973	9.2938e-12
155	Nova1	7.52728	0.355056	9.65081e-12
156	Fndc3a	7.50339	0.400817	1.15177e-11
157	Zfp280d	7.49581	0.32391	1.2134e-11
158	Arhgap24	7.48839	0.379837	1.27668e-11
159	Lrp1b	7.48761	0.120325	1.27701e-11
160	Gigyf1	7.48303	0.339975	1.31497e-11
161	Lrrc8d	7.46921	0.33149	1.45254e-11
162	Sorcs1	7.46422	0.269185	1.50026e-11
163	Itga9	7.45509	0.512309	1.59897e-11
164	Kcnip1	7.44611	0.411713	1.70219e-11
165	Pcdh11x	7.41315	0.29327	2.17204e-11
166	Chl1	7.40455	0.379777	2.30479e-11
167	Srsf5	7.40251	0.33221	2.32799e-11
168	Phactr3	7.39617	0.302893	2.42855e-11
169	Tia1	7.39332	0.316809	2.468e-11
170	Dclk2	7.36234	0.381211	3.09789e-11
171	Ldlrad4	7.34114	0.312301	3.61127e-11
172	Gm36264	7.3361	0.31321	3.73005e-11
173	Creb1	7.32842	0.467795	3.9238e-11
174	Wscd1	7.32791	0.323319	3.9238e-11
175	Serinc5	7.29846	0.343662	4.83525e-11
176	Cpeb2	7.29589	0.320743	4.90336e-11
177	Phf21a	7.29341	0.306189	4.96891e-11
178	Elovl6	7.28167	0.304512	5.39367e-11
179	Hmg20a	7.2802	0.32752	5.42544e-11
180	Sash1	7.26101	0.3112	6.22204e-11
181	Ogt	7.25482	0.317249	6.48077e-11
182	Rprd2	7.25341	0.361343	6.51623e-11
183	Grik4	7.23585	0.303557	7.3805e-11
184	Pde3a	7.21214	0.535221	8.7174e-11
185	Neto1	7.21189	0.386818	8.7174e-11
186	Lrrfip1	7.20065	0.35818	9.42087e-11
187	Snx29	7.19619	0.301941	9.68686e-11
188	Dner	7.19238	0.353261	9.91303e-11
189	Grid1	7.19127	0.288949	9.94547e-11
190	Xpo7	7.15459	0.330151	1.29404e-10
191	Zzz3	7.12831	0.334008	1.55935e-10
192	Akap13	7.1129	0.342585	1.73553e-10
193	Prkd1	7.10188	0.361567	1.87086e-10
194	Lrp1	7.0944	0.351436	1.96559e-10
195	Spidr	7.09201	0.33047	1.98717e-10
196	Enah	7.0916	0.304467	1.98717e-10
197	Slc8a3	7.07316	0.30437	2.25952e-10
198	Scmh1	7.06516	0.311843	2.38265e-10
199	Pllp	7.05941	0.447969	2.4718e-10
200	Slc6a1	7.05721	0.354195	2.49983e-10
201	Cul1	7.0411	0.319646	2.79384e-10
202	Gm2164	7.03513	0.376226	2.90291e-10
203	St6gal1	7.01845	0.288481	3.25672e-10
204	Cox16	7.01596	0.294544	3.28562e-10
205	Abhd12	7.00768	0.388962	3.47044e-10
206	Mef2a	7.0057	0.308175	3.50437e-10
207	Ddhd1	6.99757	0.292112	3.69741e-10
208	Atp1a2	6.99436	0.325628	3.7664e-10
209	Anks1b	6.99122	0.16585	3.83484e-10
210	Mpped2	6.98843	0.319061	3.89508e-10
211	Ppfibp1	6.98471	0.339475	3.96702e-10
212	Grin3a	6.98464	0.34255	3.96702e-10
213	Inpp4b	6.97944	0.398565	4.09904e-10
214	Bcan	6.97621	0.309043	4.17632e-10
215	Dennd2a	6.95834	0.369407	4.7217e-10
216	Gpcpd1	6.94202	0.324643	5.27573e-10
217	Cers5	6.94149	0.323972	5.27573e-10
218	Tial1	6.93747	0.316985	5.40539e-10
219	Ip6k1	6.93621	0.306479	5.43087e-10
220	Uty	6.91958	0.438061	6.08266e-10
221	Gab1	6.91408	0.277043	6.29727e-10
222	Ctnna2	6.90334	0.176482	6.74031e-10
223	Cpsf6	6.90326	0.30836	6.74031e-10
224	Fip1l1	6.88952	0.313322	7.39375e-10
225	Hnrnph1	6.88705	0.325619	7.49248e-10
226	Atf7ip	6.869	0.304525	8.47013e-10
227	Dhx36	6.86599	0.314555	8.61551e-10
228	Pcmtd2	6.84838	0.319011	9.70588e-10
229	Tnr	6.84447	0.325319	9.9345e-10
230	Tafa2	6.84143	0.321193	1.01074e-09
231	Thsd7a	6.83748	0.280529	1.03486e-09
232	Zfp827	6.83619	0.299828	1.04002e-09
233	AI480526	6.83224	0.416236	1.06489e-09
234	Btbd9	6.82603	0.289575	1.10757e-09
235	Rbm26	6.81346	0.294292	1.20416e-09
236	Gm17066	6.81183	0.299039	1.21311e-09
237	Tox	6.80961	0.334039	1.22718e-09
238	Stk3	6.80093	0.308331	1.29384e-09
239	Snrnp70	6.80088	0.305624	1.29384e-09
240	Mkln1	6.79534	0.294039	1.33935e-09
241	Unc13c	6.78923	0.378163	1.39202e-09
242	Galnt13	6.78518	0.279381	1.4261e-09
243	Tut4	6.77561	0.292241	1.51457e-09
244	Akt3	6.77539	0.291037	1.51457e-09
245	Nrbp2	6.76706	0.292176	1.5923e-09
246	Caskin1	6.76329	0.420236	1.62816e-09
247	Gm50021	6.75452	0.302374	1.7233e-09
248	Adcy5	6.75286	0.352002	1.73666e-09
249	Rnf216	6.74932	0.285544	1.77291e-09
250	Mmp16	6.74475	0.274396	1.82287e-09
251	Armh4	6.72773	0.376304	2.03435e-09
252	Smoc1	6.72426	0.576879	2.06824e-09
253	Pnn	6.7196	0.307098	2.12773e-09
254	Gng12	6.71769	0.289522	2.14799e-09
255	Fam222b	6.70525	0.295512	2.33083e-09
256	Grk5	6.69407	0.354388	2.50716e-09
257	Gm3764	6.69306	0.31297	2.51544e-09
258	Rasa3	6.68883	0.318089	2.57993e-09
259	Zfp532	6.68043	0.289056	2.72262e-09
260	Trim24	6.6682	0.305907	2.94899e-09
261	Kdm4c	6.65049	0.297035	3.31472e-09
262	Mdga2	6.64668	0.161324	3.3897e-09
263	Kank1	6.64298	0.288399	3.46396e-09
264	Gab2	6.63107	0.288003	3.7423e-09
265	Astn2	6.62608	0.251651	3.85735e-09
266	Dusp11	6.59765	0.291587	4.65449e-09
267	Kdm5c	6.59725	0.310838	4.65449e-09
268	Gm29183	6.59366	0.440801	4.75223e-09
269	Ltbp1	6.55512	0.430127	6.13594e-09
270	Ehmt1	6.55137	0.28907	6.27064e-09
271	Galnt16	6.54659	0.280174	6.45259e-09
272	Babam2	6.53882	0.283655	6.7737e-09
273	Brd8	6.53741	0.348916	6.81465e-09
274	Tns3	6.53647	0.268778	6.83392e-09
275	Sema5a	6.5357	0.28329	6.83392e-09
276	Btrc	6.53548	0.282502	6.83392e-09
277	Sdk1	6.53489	0.323702	6.83834e-09
278	Ptprm	6.52469	0.292553	7.29563e-09
279	Ulk2	6.52023	0.277504	7.47958e-09
280	Fubp1	6.51997	0.28028	7.47958e-09
281	Arnt2	6.51519	0.285729	7.69604e-09
282	Trim33	6.51395	0.300369	7.7345e-09
283	Map4k3	6.5075	0.29546	8.04769e-09
284	Diaph2	6.50066	0.281441	8.39474e-09
285	Tef	6.49275	0.293952	8.81172e-09
286	Clcn3	6.49238	0.28369	8.81172e-09
287	5330434G04Rik	6.48304	0.298889	9.3452e-09
288	Zswim5	6.48205	0.300105	9.37657e-09
289	Pip4k2a	6.47269	0.277016	9.94447e-09
290	Ankrd6	6.47169	0.370984	9.97835e-09
291	Itfg1	6.45622	0.289147	1.10177e-08
292	Epb41	6.45269	0.378455	1.12267e-08
293	Tox3	6.45241	0.376513	1.12267e-08
294	Tmem132b	6.44795	0.277963	1.15261e-08
295	Cmss1	6.44425	0.277016	1.17732e-08
296	Slc22a23	6.44249	0.275541	1.18418e-08
297	Pan3	6.44206	0.286024	1.18418e-08
298	Lnx1	6.44195	0.514945	1.18418e-08
299	Lrp4	6.44036	0.389383	1.19293e-08
300	Ust	6.43695	0.26041	1.21621e-08
301	Pcx	6.4355	0.398154	1.22411e-08
302	Cop1	6.43358	0.306101	1.23585e-08
303	Trip12	6.42901	0.280157	1.26967e-08
304	Dnajc7	6.42333	0.280144	1.31393e-08
305	Zfpm2	6.41242	0.263244	1.40722e-08
306	Usp16	6.41088	0.28513	1.41721e-08
307	Zfp292	6.40836	0.280156	1.43281e-08
308	Npas3	6.40829	0.240992	1.43281e-08
309	Itpr2	6.39892	0.274923	1.51549e-08
310	Prkd3	6.39881	0.283973	1.51549e-08
311	Dok6	6.39345	0.288726	1.56492e-08
312	Gpc6	6.39039	0.26329	1.59171e-08
313	Dmtf1	6.38887	0.304837	1.60283e-08
314	Gm38353	6.38689	0.34884	1.61895e-08
315	Rps6kb1	6.38457	0.314691	1.62764e-08
316	Gpc5	6.3844	0.3014	1.62764e-08
317	Klhdc10	6.38437	0.312152	1.62764e-08
318	Snx25	6.38426	0.340142	1.62764e-08
319	Ostf1	6.38133	0.460719	1.65426e-08
320	Brinp3	6.37901	0.253264	1.67464e-08
321	Tasor	6.3775	0.286022	1.6863e-08
322	Phyhipl	6.37545	0.27879	1.70404e-08
323	Sgk1	6.35985	0.329024	1.88097e-08
324	Zfp445	6.35802	0.274604	1.89804e-08
325	Hectd1	6.35013	0.298297	1.99228e-08
326	Lpp	6.34749	0.344685	2.02096e-08
327	Camkmt	6.34164	0.288625	2.09323e-08
328	Lncppara	6.33627	0.275605	2.16123e-08
329	Qk	6.33014	0.149602	2.24248e-08
330	Sf3b1	6.32924	0.277847	2.24926e-08
331	Rufy3	6.3247	0.306558	2.30976e-08
332	Slc24a3	6.3229	0.271437	2.33036e-08
333	E130308A19Rik	6.32182	0.269385	2.33586e-08
334	Shisa4	6.32061	0.28301	2.33586e-08
335	Ptprt	6.32043	0.246144	2.33586e-08
336	Pot1b	6.32042	0.390237	2.33586e-08
337	Srsf6	6.32037	0.293974	2.33586e-08
338	Tln2	6.31796	0.295582	2.36606e-08
339	Pld1	6.30064	0.308891	2.63884e-08
340	Ugdh	6.29938	0.326811	2.65306e-08
341	Nsmce2	6.29772	0.271917	2.67431e-08
342	Itgav	6.29317	0.294838	2.74625e-08
343	Cntn1	6.29111	0.241307	2.77545e-08
344	Atp11a	6.29059	0.31933	2.77708e-08
345	Rapgef6	6.28851	0.291026	2.80693e-08
346	Me3	6.28659	0.324962	2.83411e-08
347	Sppl3	6.28404	0.283047	2.87334e-08
348	Slc1a3	6.28182	0.2769	2.90673e-08
349	Insr	6.28035	0.288221	2.92659e-08
350	Ube3a	6.27948	0.268568	2.93504e-08
351	Phka1	6.27593	0.344554	2.99474e-08
352	Trip4	6.27457	0.300787	3.01309e-08
353	Gsn	6.26569	0.30099	3.1813e-08
354	Leng8	6.26485	0.278011	3.19006e-08
355	Ncoa2	6.25897	0.278687	3.30398e-08
356	Tanc1	6.24991	0.306843	3.49225e-08
357	Cntln	6.24322	0.268525	3.62589e-08
358	Parp8	6.22983	0.279665	3.9393e-08
359	Dot1l	6.22775	0.286964	3.98153e-08
360	Nedd4	6.2243	0.276719	4.05947e-08
361	Gtf3c2	6.21703	0.287301	4.24107e-08
362	Plxnb3	6.2151	0.269091	4.28224e-08
363	Mir99ahg	6.21404	0.26821	4.30023e-08
364	Svil	6.21093	0.343286	4.37499e-08
365	Hunk	6.20967	0.40063	4.39884e-08
366	Pkm	6.20897	0.265353	4.4072e-08
367	Gbf1	6.20804	0.277195	4.42184e-08
368	Gpt2	6.20394	0.386391	4.5272e-08
369	Zfp973	6.19954	0.292922	4.64372e-08
370	Robo1	6.19503	0.253239	4.76645e-08
371	Asap2	6.19268	0.33866	4.82592e-08
372	Plce1	6.19177	0.474962	4.8415e-08
373	Hnrnpm	6.19083	0.295776	4.85811e-08
374	Pum1	6.18569	0.265951	5.00669e-08
375	Igsf21	6.18499	0.401961	5.01432e-08
376	Ddx39b	6.18466	0.318041	5.01432e-08
377	Nol4	6.18004	0.273759	5.15041e-08
378	Fam120c	6.17434	0.276282	5.32642e-08
379	Far1	6.17354	0.289532	5.33997e-08
380	Nrf1	6.17234	0.26491	5.35872e-08
381	Cpt1c	6.17221	0.271474	5.35872e-08
382	Calcrl	6.1688	0.467974	5.44964e-08
383	Pum2	6.16877	0.277685	5.44964e-08
384	Rab10	6.16583	0.26475	5.53802e-08
385	Mark3	6.15512	0.269522	5.9111e-08
386	Acss1	6.15265	0.364615	5.98949e-08
387	Aplp1	6.14443	0.267931	6.2926e-08
388	Kcnd3	6.14103	0.306513	6.41329e-08
389	Ankrd11	6.12725	0.254285	6.97673e-08
390	Lrrtm3	6.12131	0.26169	7.22449e-08
391	Ampd3	6.11889	0.463008	7.31763e-08
392	Vwa8	6.11624	0.302308	7.4221e-08
393	Grik1	6.1139	0.270728	7.51386e-08
394	Efnb3	6.11209	0.331314	7.58129e-08
395	Marchf7	6.10526	0.297058	7.89415e-08
396	Ep400	6.103	0.271996	7.98744e-08
397	Cald1	6.09819	0.263866	8.21201e-08
398	Acyp2	6.08843	0.274636	8.70763e-08
399	Ranbp17	6.08666	0.312978	8.78377e-08
400	St3gal3	6.08577	0.2572	8.8119e-08
401	Txndc16	6.08497	0.265422	8.83476e-08
402	Nfkb1	6.08255	0.292498	8.9482e-08
403	Zfp950	6.07932	0.278913	9.10892e-08
404	Cdc73	6.07651	0.277045	9.24833e-08
405	Cbx6	6.07466	0.295217	9.334e-08
406	Utrn	6.07414	0.370297	9.34238e-08
407	Usp3	6.07374	0.358197	9.34391e-08
408	Spire1	6.07278	0.260607	9.37832e-08
409	Ankib1	6.07206	0.251275	9.39877e-08
410	Atp9a	6.06432	0.264096	9.83973e-08
411	Prune2	6.06056	0.453201	1.00497e-07
412	Pbx1	6.05669	0.252484	1.02474e-07
413	Abcg1	6.05669	0.390294	1.02474e-07
414	Eps8	6.05324	0.353536	1.04449e-07
415	Cyld	6.05223	0.305651	1.04867e-07
416	Prkg1	6.04916	0.23545	1.06644e-07
417	Mgll	6.03643	0.258688	1.15142e-07
418	Nol4l	6.03575	0.303585	1.15364e-07
419	Mink1	6.03383	0.267426	1.16484e-07
420	Wdpcp	6.03008	0.292383	1.18948e-07
421	Taok1	6.0283	0.264548	1.19806e-07
422	Wipf1	6.02819	0.254569	1.19806e-07
423	Lrp6	6.02667	0.332887	1.20668e-07
424	Ppp1r14c	6.02598	0.416534	1.20913e-07
425	Lims2	6.02499	0.569419	1.2139e-07
426	Fam228b	6.02223	0.362397	1.23197e-07
427	Cacna1c	6.02097	0.255418	1.23888e-07
428	Birc6	6.01477	0.267325	1.28442e-07
429	Gpsm2	6.01121	0.31257	1.31005e-07
430	Cerox1	6.00604	0.441203	1.34949e-07
431	Wapl	5.99026	0.260162	1.48392e-07
432	Chd7	5.98558	0.254642	1.52387e-07
433	Cracd	5.98105	0.374632	1.56346e-07
434	Elf1	5.97823	0.271849	1.58723e-07
435	Syne2	5.96461	0.351888	1.72101e-07
436	Scn3a	5.96432	0.374278	1.72101e-07
437	Usp47	5.95811	0.263064	1.78378e-07
438	Ccny	5.95573	0.27525	1.80611e-07
439	Zfp280c	5.95392	0.268463	1.82221e-07
440	Tbck	5.94569	0.284823	1.91202e-07
441	Zfp609	5.94246	0.260269	1.94596e-07
442	Scg5	5.94124	0.301227	1.95569e-07
443	Araf	5.94094	0.278595	1.95569e-07
444	Kat6b	5.93893	0.256861	1.97552e-07
445	Cog5	5.93787	0.259442	1.98414e-07
446	Mtmr10	5.93567	0.324402	2.00661e-07
447	Anks1	5.93446	0.291213	2.01718e-07
448	Zmynd11	5.92959	0.255808	2.07352e-07
449	Pard3	5.92009	0.260905	2.19234e-07
450	Etv4	5.91929	0.482263	2.1983e-07
451	5031439G07Rik	5.91572	0.25627	2.23717e-07
452	Ddhd2	5.91276	0.38403	2.2713e-07
453	Sntg1	5.91186	0.21604	2.27283e-07
454	Ppfia1	5.91173	0.308105	2.27283e-07
455	Rftn1	5.91116	0.387309	2.27607e-07
456	Zfp160	5.91049	0.325995	2.28052e-07
457	Dip2c	5.904	0.266124	2.36724e-07
458	Atp9b	5.90071	0.25951	2.41005e-07
459	Dock1	5.89395	0.261242	2.50548e-07
460	Cers2	5.89249	0.311122	2.52257e-07
461	Mvb12b	5.89138	0.266069	2.53434e-07
462	Canx	5.88787	0.350555	2.58353e-07
463	Vldlr	5.88619	0.320931	2.60449e-07
464	Plekha6	5.87642	0.399763	2.75736e-07
465	A330076H08Rik	5.87453	0.249581	2.78318e-07
466	Mpzl1	5.87027	0.246485	2.84995e-07
467	Zdhhc2	5.86789	0.296879	2.88517e-07
468	Dmxl1	5.8581	0.253072	3.05437e-07
469	Strn3	5.85066	0.263801	3.18776e-07
470	Ppp6r2	5.84711	0.26731	3.24989e-07
471	Ubac2	5.84667	0.261851	3.25203e-07
472	Ddx5	5.83693	0.270114	3.44081e-07
473	Grb14	5.83423	0.254994	3.48996e-07
474	Firre	5.83356	0.261162	3.49708e-07
475	Pdlim5	5.83215	0.354626	3.51981e-07
476	Top2b	5.83151	0.29079	3.52298e-07
477	Ewsr1	5.83133	0.255889	3.52298e-07
478	Pura	5.82787	0.280407	3.58972e-07
479	Dstyk	5.82241	0.257667	3.70164e-07
480	Zcchc7	5.82127	0.275313	3.7194e-07
481	Srsf4	5.81467	0.293787	3.85425e-07
482	Nfib	5.81265	0.262447	3.89335e-07
483	Zfyve9	5.81089	0.252059	3.92683e-07
484	Elavl1	5.80688	0.268581	4.01397e-07
485	Astn1	5.80501	0.264307	4.05124e-07
486	Mapk1	5.80339	0.246849	4.08244e-07
487	mt-Co3	5.80269	0.440614	4.09156e-07
488	Sarnp	5.7971	0.269569	4.22221e-07
489	Cyrib	5.79618	0.253072	4.23719e-07
490	Gm15446	5.79427	0.366929	4.27735e-07
491	Scaper	5.791	0.262117	4.35296e-07
492	Mphosph9	5.79011	0.273894	4.36497e-07
493	Tbc1d12	5.78989	0.282929	4.36497e-07
494	Zdhhc14	5.78661	0.254001	4.44246e-07
495	Mark2	5.785	0.250794	4.47674e-07
496	Kcnk10	5.78384	0.376371	4.49098e-07
497	Zfp36l1	5.78382	0.685874	4.49098e-07
498	Mad1l1	5.78254	0.273118	4.51662e-07
499	Tnpo1	5.78197	0.273627	4.5235e-07
500	Ccnt2	5.78048	0.267181	4.55513e-07
501	Pcdh15	5.77767	0.22199	4.61525e-07
502	Nf1	5.77763	0.266912	4.61525e-07
503	Tmem196	5.77657	0.396243	4.63572e-07
504	Ppp6r3	5.77537	0.265094	4.66018e-07
505	Sgms1	5.77176	0.287964	4.75203e-07
506	Klhl32	5.76562	0.317096	4.91907e-07
507	Gm15941	5.76225	0.520914	5.00902e-07
508	Sbf1	5.75736	0.283112	5.14659e-07
509	Zfand3	5.75694	0.252858	5.1499e-07
510	Atp6v0a1	5.75649	0.257101	5.1539e-07
511	Tfeb	5.74519	0.289481	5.50006e-07
512	Bicra	5.74119	0.244977	5.621e-07
513	Stk38	5.73891	0.291138	5.68687e-07
514	Spsb1	5.73302	0.31146	5.87709e-07
515	Trio	5.73109	0.244164	5.93335e-07
516	Slc4a7	5.72636	0.366272	6.08974e-07
517	Btbd7	5.71844	0.273473	6.3686e-07
518	Arnt	5.71591	0.278482	6.45238e-07
519	Xpr1	5.71387	0.26025	6.51845e-07
520	Ubxn4	5.71311	0.236076	6.53557e-07
521	Usp15	5.70897	0.254723	6.68444e-07
522	Arpc1a	5.70623	0.24833	6.78016e-07
523	Gsk3b	5.70221	0.249199	6.92947e-07
524	Rhobtb3	5.70156	0.320493	6.94353e-07
525	Cd2ap	5.6995	0.250003	7.01534e-07
526	Nlgn2	5.69257	0.33105	7.29282e-07
527	Slc44a5	5.69209	0.411079	7.30026e-07
528	Fars2	5.68135	0.24479	7.75583e-07
529	Tmcc3	5.68113	0.234887	7.75583e-07
530	Rpn2	5.68037	0.327395	7.7764e-07
531	Prrc2b	5.67951	0.265633	7.80145e-07
532	Pstpip2	5.67772	0.2377	7.86938e-07
533	Ptbp2	5.67331	0.261222	8.06053e-07
534	Klhl5	5.66743	0.240088	8.32722e-07
535	Bcl9	5.66445	0.296339	8.45785e-07
536	Cobl	5.66327	0.280322	8.49863e-07
537	D630045J12Rik	5.66302	0.30293	8.49863e-07
538	Sgce	5.66029	0.311746	8.61957e-07
539	Pdpk1	5.65608	0.261067	8.81786e-07
540	Agpat4	5.65358	0.249999	8.9174e-07
541	Sox10	5.65355	0.260177	8.9174e-07
542	Elp4	5.6532	0.242155	8.91954e-07
543	Anapc1	5.65246	0.370344	8.9427e-07
544	Fbxl7	5.64995	0.435961	9.05839e-07
545	Papola	5.64566	0.243099	9.2708e-07
546	Shisa9	5.64517	0.316965	9.28109e-07
547	Myo16	5.64299	0.29881	9.38312e-07
548	Raf1	5.64264	0.260593	9.386e-07
549	Nfia	5.6421	0.263878	9.39864e-07
550	Crlf3	5.63632	0.380536	9.70266e-07
551	Smc5	5.63554	0.26323	9.73028e-07
552	Zmym5	5.63405	0.264415	9.79773e-07
553	Gmds	5.63211	0.252389	9.88389e-07
554	Ints4	5.63194	0.332527	9.88389e-07
555	Olfm2	5.63066	0.345052	9.94047e-07
556	Mecp2	5.63018	0.249486	9.95122e-07
557	Tmbim1	5.62846	0.305174	1.00334e-06
558	Cd9	5.62636	0.285269	1.0139e-06
559	Ctif	5.62592	0.24734	1.01474e-06
560	Rngtt	5.62309	0.247919	1.02982e-06
561	Cnot6	5.6212	0.448405	1.03936e-06
562	Plpp3	5.61872	0.239871	1.05261e-06
563	Pde7b	5.6166	0.269225	1.06376e-06
564	Rnf180	5.61105	0.378507	1.0966e-06
565	Serpine2	5.60937	0.443338	1.10541e-06
566	Sfmbt1	5.60768	0.292649	1.114e-06
567	Tnrc18	5.60745	0.256465	1.114e-06
568	Prkg2	5.60518	0.451712	1.12682e-06
569	Helz	5.60299	0.264222	1.1392e-06
570	Ints6l	5.59534	0.239734	1.18861e-06
571	Retreg1	5.59449	0.257079	1.19244e-06
572	Csnk1g1	5.59387	0.243237	1.1947e-06
573	Bach2	5.59055	0.240721	1.21574e-06
574	Snx9	5.59007	0.345934	1.21709e-06
575	Apod	5.58735	0.417749	1.2343e-06
576	Fcho2	5.58596	0.240763	1.24214e-06
577	Il1rap	5.58395	0.246245	1.25448e-06
578	Vps41	5.57718	0.259009	1.30213e-06
579	Stat3	5.57668	0.319665	1.30369e-06
580	Pitpnc1	5.57617	0.267855	1.30542e-06
581	Cldn11	5.57565	0.254268	1.30713e-06
582	Sh3tc2	5.57318	0.392339	1.32367e-06
583	Atad2b	5.57262	0.26048	1.32571e-06
584	Dyrk1a	5.57062	0.245439	1.33882e-06
585	Rad54l2	5.56341	0.375282	1.39308e-06
586	Ccdc88a	5.56248	0.239476	1.39829e-06
587	Arl2bp	5.55972	0.35657	1.41826e-06
588	Sirt2	5.55808	0.243144	1.42932e-06
589	Usp32	5.55496	0.243741	1.4527e-06
590	Wac	5.55402	0.241454	1.45821e-06
591	Stard13	5.55282	0.241491	1.46581e-06
592	Supt20	5.55041	0.37496	1.48287e-06
593	Adam22	5.55024	0.247985	1.48287e-06
594	Abca2	5.54657	0.235213	1.51186e-06
595	Cnot2	5.54526	0.290747	1.52075e-06
596	Psap	5.54394	0.350718	1.52978e-06
597	Tcf4	5.54186	0.186893	1.5456e-06
598	Dock4	5.54016	0.243346	1.55825e-06
599	Gabpb2	5.53807	0.289942	1.57441e-06
600	Ddx50	5.53557	0.249992	1.59447e-06
601	Bcas1	5.53366	0.242086	1.60851e-06
602	Xpo6	5.53348	0.271378	1.60851e-06
603	Agrn	5.53217	0.315583	1.61569e-06
604	Nfatc2	5.53214	0.574523	1.61569e-06
605	Rfx4	5.53168	0.461792	1.61739e-06
606	Zmym4	5.53027	0.248145	1.62784e-06
607	Pias2	5.52695	0.276303	1.65629e-06
608	Adgrl3	5.52449	0.18842	1.67705e-06
609	Cacng7	5.52228	0.241701	1.69563e-06
610	Kdm2a	5.5214	0.241928	1.7015e-06
611	Csnk2a1	5.51972	0.251825	1.71515e-06
612	Os9	5.51572	0.305258	1.75184e-06
613	Tppp	5.51379	0.339468	1.76839e-06
614	Reps1	5.51151	0.296388	1.78868e-06
615	Arfgef1	5.51039	0.230728	1.79397e-06
616	Josd2	5.50991	0.270077	1.79397e-06
617	Fmnl2	5.50989	0.257528	1.79397e-06
618	Mcu	5.50666	0.25933	1.82436e-06
619	Cc2d2a	5.50536	0.281539	1.83511e-06
620	Tmem163	5.50281	0.233668	1.85896e-06
621	Cdo1	5.50043	0.450145	1.88133e-06
622	Meis2	5.4965	0.254903	1.92071e-06
623	Tbl1x	5.49545	0.242422	1.92928e-06
624	Xpo4	5.49325	0.283245	1.95043e-06
625	Zhx3	5.49215	0.242969	1.95966e-06
626	Mga	5.49097	0.241545	1.96978e-06
627	Nrg2	5.49064	0.317485	1.9704e-06
628	9930021J03Rik	5.49001	0.235307	1.97442e-06
629	Iffo1	5.48963	0.23622	1.97571e-06
630	Gapvd1	5.4862	0.235746	2.01136e-06
631	Kif21b	5.48569	0.350419	2.01406e-06
632	Eif2s3y	5.47888	0.424571	2.09001e-06
633	Myo5a	5.47676	0.235962	2.11203e-06
634	Epas1	5.4762	0.435667	2.11543e-06
635	Pknox2	5.47219	0.274233	2.16069e-06
636	Setd5	5.46994	0.263234	2.18501e-06
637	Clock	5.46841	0.241701	2.20057e-06
638	Acox1	5.46474	0.260249	2.24323e-06
639	Lrrc4b	5.46088	0.249666	2.28908e-06
640	Gdi1	5.45594	0.354638	2.35017e-06
641	Chchd3	5.45444	0.239407	2.36659e-06
642	Taf15	5.45248	0.241054	2.38921e-06
643	Phlda1	5.45193	0.448636	2.39306e-06
644	Afap1	5.44458	0.386465	2.48972e-06
645	Adamts6	5.44436	0.298066	2.48972e-06
646	Fermt2	5.44339	0.249103	2.49951e-06
647	Akap9	5.44136	0.25145	2.52448e-06
648	Fam102a	5.44075	0.232714	2.52936e-06
649	Ralgapb	5.43968	0.259121	2.5408e-06
650	Eps15l1	5.43933	0.246797	2.54208e-06
651	Wdfy3	5.43506	0.237452	2.59983e-06
652	Kmt5b	5.43464	0.243982	2.60212e-06
653	Gpr45	5.43142	0.321338	2.64569e-06
654	Rev1	5.43106	0.292082	2.64716e-06
655	Nlgn3	5.42704	0.382067	2.70357e-06
656	Sipa1l2	5.42612	0.398083	2.71349e-06
657	Fam193a	5.42434	0.250325	2.73659e-06
658	Ntrk3	5.41046	0.227386	2.94885e-06
659	Adgrl1	5.41008	0.26535	2.95092e-06
660	2610008E11Rik	5.4081	0.337162	2.97934e-06
661	Pkd2	5.40592	0.275128	3.01139e-06
662	Cdk14	5.40432	0.235652	3.03398e-06
663	Xpa	5.40191	0.298644	3.07066e-06
664	Cnot3	5.4013	0.247918	3.07675e-06
665	Arsb	5.40043	0.249321	3.08717e-06
666	Ptbp3	5.39727	0.329359	3.13755e-06
667	Magi1	5.3968	0.25283	3.1406e-06
668	Bmp1	5.39658	0.23076	3.1406e-06
669	Cntrl	5.38957	0.237175	3.26085e-06
670	Zfp266	5.38892	0.318352	3.26796e-06
671	Stxbp6	5.38694	0.229756	3.29948e-06
672	Klc1	5.38383	0.237766	3.35227e-06
673	Gripap1	5.38326	0.236161	3.35801e-06
674	Cep120	5.38002	0.269645	3.41428e-06
675	Cdkal1	5.37228	0.238197	3.5582e-06
676	Matr3	5.37195	0.245868	3.5582e-06
677	Map4k5	5.37181	0.227273	3.5582e-06
678	Stim2	5.37119	0.288739	3.56549e-06
679	Gtf2i	5.37002	0.245061	3.58177e-06
680	Srebf2	5.3696	0.253062	3.58177e-06
681	Phkb	5.3696	0.238487	3.58177e-06
682	Ascc3	5.36768	0.233721	3.61494e-06
683	Zfr	5.3665	0.244937	3.62866e-06
684	Rnf20	5.36649	0.224875	3.62866e-06
685	Pibf1	5.36614	0.232791	3.63072e-06
686	Camsap1	5.36412	0.272783	3.66646e-06
687	Cdc14a	5.36372	0.491929	3.66935e-06
688	Tmcc2	5.36249	0.24779	3.68933e-06
689	Chfr	5.36121	0.285344	3.71051e-06
690	Rab31	5.35915	0.240655	3.74769e-06
691	Gnb1	5.35712	0.237354	3.78478e-06
692	Ophn1	5.35669	0.283788	3.78859e-06
693	Vti1a	5.35605	0.255195	3.79686e-06
694	Amz1	5.35579	0.391031	3.79686e-06
695	Nudcd3	5.35484	0.266165	3.81178e-06
696	Hnrnpc	5.35453	0.237708	3.81299e-06
697	Pias1	5.3525	0.238545	3.84684e-06
698	Ttbk2	5.35243	0.226844	3.84684e-06
699	Epb41l3	5.3505	0.221478	3.88272e-06
700	Maco1	5.34846	0.252347	3.92134e-06
701	Chm	5.34748	0.28609	3.9374e-06
702	Ccdc66	5.3408	0.295689	4.07955e-06
703	Arhgap39	5.34037	0.233927	4.08375e-06
704	Sel1l	5.33803	0.265928	4.13107e-06
705	St7l	5.33594	0.248315	4.17327e-06
706	Coro1c	5.33476	0.411344	4.19488e-06
707	Ncoa1	5.33376	0.244584	4.2114e-06
708	Foxn2	5.33355	0.269796	4.2114e-06
709	D130040H23Rik	5.33134	0.336438	4.25725e-06
710	Smg7	5.32911	0.2375	4.29809e-06
711	Pkn2	5.32824	0.230666	4.31045e-06
712	Apc2	5.3281	0.403268	4.31045e-06
713	Gm16168	5.32693	0.216407	4.32659e-06
714	Rptor	5.32678	0.228823	4.32659e-06
715	Wwp2	5.32669	0.291581	4.32659e-06
716	Zfp579	5.32165	0.338229	4.44218e-06
717	Grik3	5.3149	0.301558	4.60384e-06
718	Hnrnpl	5.31274	0.249772	4.6526e-06
719	Khdrbs1	5.3115	0.272302	4.67815e-06
720	Cux1	5.30954	0.233053	4.72256e-06
721	Dpysl3	5.30895	0.292483	4.73151e-06
722	Wdfy2	5.30668	0.241832	4.78447e-06
723	Ctcf	5.30633	0.236197	4.7868e-06
724	Clcn4	5.3061	0.354068	4.7868e-06
725	Rb1	5.30352	0.237353	4.84856e-06
726	Acadsb	5.30138	0.398772	4.89931e-06
727	Mtmr3	5.29982	0.232663	4.93491e-06
728	Ate1	5.2963	0.233954	5.02413e-06
729	Srcap	5.29347	0.242067	5.08909e-06
730	Zfp148	5.29084	0.232793	5.15621e-06
731	Emsy	5.28915	0.223635	5.19708e-06
732	Zfp207	5.28779	0.226907	5.22907e-06
733	Specc1l	5.28527	0.257599	5.29474e-06
734	Meis1	5.28335	0.227315	5.34355e-06
735	Ptprs	5.28049	0.235259	5.42055e-06
736	AW554918	5.28012	0.232871	5.4243e-06
737	Mast2	5.27963	0.226807	5.43186e-06
738	Yme1l1	5.2779	0.249255	5.469e-06
739	Hnrnpr	5.27724	0.227824	5.48155e-06
740	Dbndd2	5.27302	0.273161	5.602e-06
741	Sec24b	5.27063	0.257471	5.66803e-06
742	Lpcat2	5.26796	0.367394	5.73636e-06
743	Mtdh	5.26783	0.233337	5.73636e-06
744	Git2	5.26772	0.233033	5.73636e-06
745	Tjp2	5.26594	0.229289	5.78485e-06
746	Fut8	5.26459	0.233674	5.81996e-06
747	Kif13a	5.26369	0.24072	5.84114e-06
748	Lrch1	5.26211	0.233917	5.88404e-06
749	Adora1	5.25905	0.339358	5.97499e-06
750	Fmn2	5.25469	0.226112	6.11055e-06
751	Sorbs3	5.25122	0.275145	6.21869e-06
752	Paip2	5.24977	0.250488	6.25991e-06
753	Ccdc88c	5.24828	0.413121	6.29982e-06
754	Ythdf3	5.24813	0.22841	6.29982e-06
755	Trnp1	5.24702	0.419879	6.3253e-06
756	Micu2	5.24692	0.312912	6.3253e-06
757	Smg6	5.2442	0.237094	6.41131e-06
758	Ctdspl2	5.24292	0.275062	6.44757e-06
759	Appl2	5.24244	0.301425	6.45613e-06
760	Fbn2	5.23957	0.253072	6.54937e-06
761	Mnat1	5.23922	0.246967	6.55336e-06
762	Myo1e	5.23765	0.257554	6.60097e-06
763	Fam114a1	5.2372	0.593608	6.60892e-06
764	Srsf3	5.23572	0.3102	6.65248e-06
765	Traf3	5.23409	0.318848	6.68835e-06
766	Cep350	5.23406	0.228578	6.68835e-06
767	Dhx15	5.23255	0.288233	6.73487e-06
768	Zfp704	5.23208	0.232603	6.74357e-06
769	Elmo1	5.23106	0.241157	6.7724e-06
770	Zranb2	5.22769	0.231188	6.8885e-06
771	Agfg1	5.22506	0.260461	6.97829e-06
772	Ankfn1	5.22306	0.51927	7.04552e-06
773	Arap1	5.2224	0.295209	7.0537e-06
774	Rsrc1	5.22239	0.227167	7.0537e-06
775	Srsf1	5.22109	0.345817	7.09432e-06
776	Hnrnpa1	5.21673	0.303175	7.2454e-06
777	Ube2d2a	5.21513	0.223619	7.29937e-06
778	Uimc1	5.21477	0.246659	7.30448e-06
779	Ncam2	5.21435	0.196479	7.31203e-06
780	Vps54	5.21394	0.256019	7.31936e-06
781	Ap3b1	5.21213	0.222648	7.38209e-06
782	Phip	5.2111	0.230218	7.41384e-06
783	Srr	5.20104	0.246508	7.81726e-06
784	Dis3l2	5.19918	0.225878	7.88603e-06
785	Ikzf2	5.19884	0.255773	7.89091e-06
786	Xrn2	5.19836	0.234152	7.90183e-06
787	Hnrnpd	5.1973	0.341429	7.93714e-06
788	Gm10863	5.19351	0.210457	8.09064e-06
789	Zfp652	5.1912	0.265191	8.18173e-06
790	Dennd1b	5.18979	0.267618	8.23403e-06
791	Uhrf2	5.18875	0.256317	8.27022e-06
792	Wdr1	5.18676	0.462117	8.33869e-06
793	Thsd7b	5.18614	0.259924	8.35651e-06
794	Cdyl2	5.18542	0.368607	8.36792e-06
795	Il18	5.18539	0.254629	8.36792e-06
796	Marf1	5.18521	0.224852	8.36792e-06
797	Fyn	5.18403	0.213221	8.41101e-06
798	Nek7	5.18321	0.296048	8.43782e-06
799	Copg2	5.18171	0.245785	8.49273e-06
800	Pdzrn4	5.18155	0.249959	8.49273e-06
801	Abl2	5.18066	0.23085	8.52323e-06
802	Rab2a	5.18036	0.22558	8.52681e-06
803	Wasf2	5.17927	0.229081	8.56637e-06
804	Cuedc1	5.17479	0.229688	8.76429e-06
805	Ptprn	5.17265	0.359381	8.8547e-06
806	Lgi3	5.17151	0.233897	8.88769e-06
807	Rcbtb1	5.16959	0.240162	8.96478e-06
808	Neo1	5.16945	0.232819	8.96478e-06
809	Sclt1	5.16788	0.249651	9.02971e-06
810	Nfat5	5.16237	0.247661	9.28871e-06
811	Dcaf8	5.16177	0.240252	9.30736e-06
812	Arl15	5.16058	0.223899	9.35605e-06
813	Zmym2	5.15911	0.219185	9.41873e-06
814	Csgalnact1	5.15815	0.248884	9.45574e-06
815	Dennd4a	5.15677	0.221956	9.51448e-06
816	Hid1	5.15613	0.259039	9.53615e-06
817	Eya1	5.15535	0.328827	9.5643e-06
818	A930009A15Rik	5.15464	0.719464	9.58947e-06
819	Foxk2	5.14856	0.277588	9.88912e-06
820	Rab11fip3	5.14843	0.230122	9.88912e-06
821	Cbx1	5.14754	0.355747	9.92464e-06
822	Map2	5.14518	0.222583	1.00361e-05
823	Eri3	5.14501	0.223216	1.00361e-05
824	Rnf169	5.14474	0.241203	1.0039e-05
825	Tnks	5.14416	0.235933	1.00583e-05
826	Clasp1	5.14331	0.235918	1.00923e-05
827	Vezt	5.14214	0.224166	1.01431e-05
828	Cacna1d	5.1413	0.23844	1.01768e-05
829	Supt6	5.14083	0.237642	1.01906e-05
830	Fbxw4	5.13853	0.270099	1.03044e-05
831	Lmbr1	5.13658	0.305326	1.03931e-05
832	Pspc1	5.13648	0.271267	1.03931e-05
833	Fryl	5.1357	0.236391	1.04245e-05
834	Phldb1	5.13459	0.219006	1.04739e-05
835	Rhoq	5.13268	0.243878	1.0569e-05
836	Kidins220	5.13178	0.227141	1.06075e-05
837	Fbn1	5.13052	0.464725	1.06665e-05
838	Ctnnd2	5.12903	0.19238	1.07387e-05
839	Kdm6a	5.12699	0.22752	1.08398e-05
840	Snd1	5.12684	0.227095	1.08398e-05
841	C2cd5	5.12167	0.233293	1.11282e-05
842	Zfp182	5.12096	0.299657	1.11579e-05
843	Safb	5.12064	0.22897	1.11642e-05
844	Fnbp4	5.11531	0.215829	1.1471e-05
845	Map4k4	5.11458	0.26047	1.1502e-05
846	Ubr1	5.11437	0.220693	1.1502e-05
847	Ldah	5.1133	0.304625	1.15544e-05
848	Iars	5.11174	0.289887	1.16366e-05
849	Depdc5	5.11135	0.231591	1.16461e-05
850	D5Ertd579e	5.11116	0.22735	1.16461e-05
851	Gtf2f2	5.11061	0.267507	1.16673e-05
852	Ranbp9	5.10981	0.2253	1.17035e-05
853	Brd7	5.1051	0.218851	1.19852e-05
854	Eif4g2	5.10218	0.451224	1.21582e-05
855	Arid1a	5.09811	0.224393	1.24082e-05
856	Mib1	5.09781	0.270473	1.24142e-05
857	Ap1g1	5.09561	0.295394	1.25448e-05
858	Atxn2	5.09306	0.242376	1.27008e-05
859	Sec63	5.09156	0.273678	1.27877e-05
860	Cnp	5.0906	0.315605	1.28377e-05
861	Rbm10	5.09015	0.227844	1.28539e-05
862	Bmpr2	5.08912	0.212125	1.29097e-05
863	Trappc8	5.08305	0.222389	1.33114e-05
864	Asap1	5.08288	0.225717	1.33114e-05
865	Acaa1a	5.08182	0.254029	1.33563e-05
866	Fxr1	5.08046	0.230425	1.34378e-05
867	Cdh2	5.07708	0.233809	1.3664e-05
868	Enpp2	5.07453	0.208363	1.38328e-05
869	Nckap1	5.07348	0.228216	1.38942e-05
870	Cttnbp2nl	5.07115	0.389369	1.40497e-05
871	Hectd4	5.0709	0.219193	1.40525e-05
872	Kcnc3	5.06865	0.306264	1.42039e-05
873	Gm20342	5.06805	0.233263	1.42334e-05
874	Ino80dos	5.06726	0.231316	1.42772e-05
875	Megf10	5.05775	0.314298	1.49897e-05
876	Gm13052	5.05756	0.290732	1.49897e-05
877	Rbms3	5.05651	0.256571	1.50558e-05
878	Ralgapa2	5.05321	0.22478	1.53019e-05
879	Trim35	5.05167	0.253057	1.54085e-05
880	Creb3l2	5.04812	0.261845	1.56804e-05
881	Ksr1	5.04198	0.251895	1.61518e-05
882	Pex1	5.04183	0.24164	1.61518e-05
883	Gm26660	5.04096	0.420917	1.62077e-05
884	Cdip1	5.03911	0.252778	1.63474e-05
885	Gria4	5.03888	0.222897	1.63494e-05
886	Fam172a	5.03536	0.239395	1.66169e-05
887	Zfhx3	5.02866	0.307217	1.71894e-05
888	Map3k2	5.02815	0.23869	1.72166e-05
889	Mon2	5.02742	0.224339	1.72634e-05
890	Dnm2	5.02645	0.219321	1.73268e-05
891	Eml4	5.02631	0.254468	1.73268e-05
892	Ctbp1	5.02147	0.506995	1.77503e-05
893	Abcb7	5.01974	0.305857	1.78726e-05
894	Cyth1	5.01957	0.210921	1.78726e-05
895	Golga1	5.01953	0.27156	1.78726e-05
896	Diaph3	5.01847	0.303909	1.79524e-05
897	Trf	5.01668	0.22848	1.81003e-05
898	Grk4	5.01648	0.279067	1.81003e-05
899	Sspo	5.0145	0.567622	1.82679e-05
900	Grb2	5.01185	0.28595	1.85021e-05
901	Zfp932	5.00948	0.366808	1.87109e-05
902	Ptpdc1	5.00878	0.242804	1.87595e-05
903	Mxi1	5.00795	0.275864	1.88208e-05
904	Mmp15	5.00689	0.589916	1.89047e-05
905	Kansl1l	5.00602	0.271213	1.89702e-05
906	Kat2b	5.0032	0.209589	1.92292e-05
907	Actn4	5.00253	0.218416	1.92625e-05
908	Xrcc4	5.00246	0.215838	1.92625e-05
909	1700047M11Rik	5.00169	0.212701	1.93191e-05
910	Ext2	4.99973	0.278505	1.94961e-05
911	Zer1	4.99766	0.278216	1.96854e-05
912	Pbrm1	4.98653	0.22793	2.08318e-05
913	Ubn1	4.98623	0.216808	2.08427e-05
914	Pigz	4.98553	0.289599	2.08957e-05
915	Gle1	4.98451	0.416971	2.09846e-05
916	Sh3rf1	4.98262	0.243866	2.11681e-05
917	Rlf	4.98021	0.231092	2.13979e-05
918	Scarb2	4.98013	0.261103	2.13979e-05
919	Prrx1	4.97904	0.46841	2.14957e-05
920	Med13l	4.9728	0.214041	2.21763e-05
921	Atf7	4.97032	0.207824	2.24386e-05
922	Suco	4.96827	0.237449	2.26536e-05
923	Scfd2	4.96797	0.202061	2.26582e-05
924	Acbd5	4.96783	0.269923	2.26582e-05
925	Dhx30	4.96709	0.248826	2.2721e-05
926	Tet2	4.96589	0.227485	2.2838e-05
927	Ptpn12	4.96565	0.262928	2.28433e-05
928	Gpm6b	4.96339	0.234726	2.30861e-05
929	Ryr3	4.96245	0.272176	2.31745e-05
930	Gopc	4.95685	0.234177	2.3828e-05
931	Arhgap21	4.95405	0.212673	2.41491e-05
932	Ubr5	4.95262	0.20702	2.43018e-05
933	Gal3st1	4.95147	0.213164	2.44203e-05
934	Strn4	4.93909	0.225098	2.59963e-05
935	Ghr	4.9328	0.326133	2.68207e-05
936	Nipsnap2	4.93119	0.230617	2.70143e-05
937	Cdk5rap2	4.93079	0.225011	2.70417e-05
938	Zc3h12b	4.92851	0.265867	2.73322e-05
939	Tspan15	4.92684	0.382639	2.75383e-05
940	Chuk	4.92148	0.247092	2.82738e-05
941	Kcnj10	4.91947	0.271674	2.85363e-05
942	Mboat1	4.91499	0.235307	2.9168e-05
943	Map3k1	4.91132	0.560042	2.96893e-05
944	Ppp1cc	4.91074	0.368384	2.97463e-05
945	Smyd3	4.90972	0.218715	2.98709e-05
946	Inava	4.90935	0.372403	2.98972e-05
947	Itpk1	4.90875	0.201868	2.99171e-05
948	Csnk1a1	4.9085	0.217334	2.99171e-05
949	Rassf8	4.90842	0.267723	2.99171e-05
950	Unc79	4.90787	0.228775	2.99716e-05
951	Lrrc4c	4.90416	0.189905	3.05118e-05
952	Tsc22d3	4.9037	0.280584	3.05538e-05
953	Rhot1	4.90301	0.251429	3.06296e-05
954	Rabep1	4.90169	0.231639	3.08054e-05
955	Trpc4ap	4.89907	0.237391	3.1188e-05
956	Tmem63b	4.89853	0.236142	3.12417e-05
957	Cadm4	4.89674	0.211936	3.14968e-05
958	Plekha5	4.89604	0.221065	3.15777e-05
959	Wasf1	4.89506	0.227413	3.17027e-05
960	Ap2b1	4.89372	0.218322	3.18883e-05
961	Crebzf	4.89271	0.337385	3.20196e-05
962	Eif4a2	4.89244	0.343213	3.20316e-05
963	Csnk1g3	4.89146	0.247437	3.21601e-05
964	Thrap3	4.89072	0.227374	3.22488e-05
965	Map2k5	4.88788	0.208749	3.26843e-05
966	Lims1	4.88548	0.215132	3.30532e-05
967	Ankrd44	4.88489	0.214407	3.31188e-05
968	Gm33680	4.88185	0.477031	3.35999e-05
969	Sik2	4.88038	0.213861	3.37897e-05
970	Sox2	4.88035	0.229475	3.37897e-05
971	Ptpn9	4.87929	0.225331	3.3921e-05
972	Acer3	4.8792	0.290449	3.3921e-05
973	Bbs9	4.87437	0.206341	3.47267e-05
974	Fth1	4.87383	0.390128	3.47867e-05
975	Gnptab	4.87016	0.266456	3.54038e-05
976	Kcna1	4.86946	0.264753	3.54954e-05
977	Cmtm4	4.86755	0.410759	3.58047e-05
978	Nasp	4.86715	0.275683	3.58426e-05
979	Pcbp4	4.8659	0.210916	3.60345e-05
980	Xrn1	4.86264	0.224754	3.65959e-05
981	2610507B11Rik	4.86115	0.234798	3.68366e-05
982	St6gal2	4.86064	0.307947	3.68961e-05
983	Prpf39	4.85942	0.258894	3.70869e-05
984	Prtg	4.85906	0.38383	3.71125e-05
985	Anapc10	4.8589	0.263238	3.71125e-05
986	Lamc1	4.85855	0.268909	3.71421e-05
987	Ikbkb	4.85516	0.308451	3.77468e-05
988	Zup1	4.85294	0.330215	3.81344e-05
989	Anapc5	4.85222	0.237222	3.82367e-05
990	Zfyve1	4.84973	0.222434	3.86811e-05
991	Pdss2	4.84627	0.215656	3.93243e-05
992	Zfp942	4.84607	0.376334	3.93253e-05
993	Abca1	4.84444	0.363927	3.96117e-05
994	Clip2	4.84422	0.213709	3.96172e-05
995	Gsap	4.84372	0.404023	3.96778e-05
996	Asxl3	4.84299	0.210116	3.97854e-05
997	Trappc9	4.84186	0.209237	3.99741e-05
998	Ralgapa1	4.84081	0.234796	4.01466e-05
999	Pcdh10	4.83864	0.244434	4.05494e-05
1000	Zranb1	4.83755	0.214122	4.07265e-05
1001	Tm7sf3	4.83739	0.356339	4.07265e-05
1002	Dtnb	4.83421	0.208923	4.13438e-05
1003	Gm10125	4.83386	0.356295	4.1377e-05
1004	Sptlc2	4.82854	0.213021	4.24568e-05
1005	P4ha1	4.82829	0.243053	4.24698e-05
1006	Kdm3b	4.82701	0.213458	4.27025e-05
1007	Foxp1	4.82493	0.22113	4.31092e-05
1008	Myl6	4.82315	0.378111	4.34548e-05
1009	Ankrd10	4.82047	0.228583	4.39995e-05
1010	Mbip	4.81762	0.396665	4.45908e-05
1011	Soga3	4.81698	0.201361	4.46905e-05
1012	Farp1	4.81645	0.201837	4.47676e-05
1013	Rab3gap1	4.81569	0.245804	4.48957e-05
1014	Scamp2	4.81549	0.311464	4.48975e-05
1015	Zbtb11	4.81151	0.244957	4.57582e-05
1016	Map3k3	4.80921	0.198109	4.6244e-05
1017	Mprip	4.80839	0.207594	4.63885e-05
1018	Sf1	4.80757	0.282692	4.65365e-05
1019	Smarcd3	4.80672	0.377766	4.66894e-05
1020	Nsd2	4.80619	0.210209	4.67689e-05
1021	Ppp2r5e	4.80558	0.206018	4.68689e-05
1022	Adcy9	4.80185	0.220929	4.76677e-05
1023	Mia2	4.80182	0.211239	4.76677e-05
1024	Fam149b	4.80085	0.365354	4.77794e-05
1025	Setd7	4.80078	0.236986	4.77794e-05
1026	Crppa	4.80071	0.205652	4.77794e-05
1027	Tab2	4.8006	0.226163	4.77794e-05
1028	Gnb4	4.79786	0.222837	4.83918e-05
1029	Elfn2	4.795	0.383854	4.90134e-05
1030	Pla2g4a	4.79493	0.265856	4.90134e-05
1031	Lsamp	4.79366	0.148798	4.9279e-05
1032	Gfod1	4.7926	0.213511	4.94943e-05
1033	Tmx3	4.79115	0.318833	4.98059e-05
1034	Zfp512	4.78896	0.276778	5.03049e-05
1035	Tspan14	4.78685	0.355637	5.07895e-05
1036	Pcdh17	4.78592	0.20484	5.09375e-05
1037	Lancl1	4.78534	0.31214	5.10301e-05
1038	Slc43a2	4.78456	0.261949	5.1181e-05
1039	Tubb4a	4.7839	0.212963	5.12629e-05
1040	Dcun1d1	4.78387	0.258654	5.12629e-05
1041	Pdcd6ip	4.77826	0.2008	5.26122e-05
1042	Plcb4	4.77809	0.24049	5.26122e-05
1043	Ppil4	4.77757	0.239879	5.27007e-05
1044	Fkbp15	4.77737	0.221609	5.27039e-05
1045	Fxr2	4.77665	0.284057	5.28269e-05
1046	Paxbp1	4.77653	0.241206	5.28269e-05
1047	Dnm1l	4.77584	0.223273	5.29594e-05
1048	6030407O03Rik	4.77498	0.420321	5.3137e-05
1049	Sugp2	4.77342	0.28045	5.35013e-05
1050	Kdm5a	4.77261	0.205556	5.36059e-05
1051	Tcerg1	4.7726	0.208149	5.36059e-05
1052	Cblb	4.77248	0.261838	5.36059e-05
1053	Ube2r2	4.77164	0.202374	5.37511e-05
1054	Prdm5	4.77156	0.338829	5.37511e-05
1055	Rmdn2	4.76974	0.365198	5.41587e-05
1056	Mtch2	4.76968	0.228176	5.41587e-05
1057	Sh3kbp1	4.76898	0.210224	5.42651e-05
1058	Agps	4.76891	0.234363	5.42651e-05
1059	Supt3	4.76657	0.225141	5.48488e-05
1060	Hp1bp3	4.76505	0.198309	5.52139e-05
1061	Tshz1	4.76476	0.306956	5.52255e-05
1062	Qrich1	4.76465	0.202449	5.52255e-05
1063	Srpk3	4.76242	0.240336	5.57868e-05
1064	Ppp1r12b	4.76076	0.204016	5.61971e-05
1065	Crtac1	4.75826	0.303249	5.68473e-05
1066	Ddr1	4.75479	0.20478	5.77268e-05
1067	Amn1	4.75444	0.284076	5.77746e-05
1068	Dennd4c	4.75362	0.282219	5.79591e-05
1069	Tbc1d16	4.75249	0.258344	5.823e-05
1070	Nkx2-2os	4.75024	0.223833	5.88288e-05
1071	Trip11	4.74935	0.208648	5.90371e-05
1072	Numb	4.74831	0.212587	5.92868e-05
1073	Dennd11	4.7473	0.237445	5.95302e-05
1074	Msantd2	4.74252	0.234988	6.08993e-05
1075	Hexdc	4.74069	0.290506	6.13963e-05
1076	Atp6v0b	4.74025	0.214797	6.14757e-05
1077	Csde1	4.73757	0.230094	6.22388e-05
1078	Rab28	4.73492	0.232335	6.29984e-05
1079	Rabgap1l	4.73424	0.243725	6.31536e-05
1080	Nkx2-2	4.73259	0.306143	6.36156e-05
1081	Serbp1	4.73212	0.267326	6.36894e-05
1082	Zfp326	4.73199	0.203187	6.36894e-05
1083	Dpf3	4.73041	0.359299	6.41285e-05
1084	Picalm	4.72823	0.195141	6.47655e-05
1085	Rora	4.72692	0.165909	6.50363e-05
1086	Prkag1	4.72684	0.298971	6.50363e-05
1087	Atp2a2	4.72605	0.243896	6.51751e-05
1088	Atf2	4.72605	0.209527	6.51751e-05
1089	Plxnb1	4.72515	0.319741	6.54069e-05
1090	Cnot6l	4.72367	0.286074	6.58262e-05
1091	Desi2	4.72326	0.208247	6.58989e-05
1092	Cramp1	4.71503	0.243416	6.85595e-05
1093	Zfp398	4.71407	0.239509	6.88226e-05
1094	Mpc1	4.71335	0.304871	6.90069e-05
1095	Spen	4.71277	0.210372	6.91411e-05
1096	Med12	4.71245	0.592305	6.91916e-05
1097	Slc25a27	4.71173	0.191266	6.93755e-05
1098	Rnf38	4.71095	0.229737	6.95793e-05
1099	Dync1li2	4.70826	0.21006	7.04411e-05
1100	Ccnd1	4.70764	0.546452	7.05943e-05
1101	Apbb2	4.70643	0.216315	7.09068e-05
1102	Atp6v1h	4.70619	0.256431	7.09068e-05
1103	Ube2h	4.70594	0.212016	7.09068e-05
1104	Per3	4.70582	0.274827	7.09068e-05
1105	Mettl15	4.70552	0.33863	7.09068e-05
1106	Scrib	4.7055	0.372919	7.09068e-05
1107	Ep300	4.7055	0.195426	7.09068e-05
1108	U2af1	4.70492	0.302491	7.10476e-05
1109	Gprasp1	4.70444	0.205957	7.11505e-05
1110	Zfp40	4.69971	0.251085	7.27578e-05
1111	Akap11	4.69857	0.310927	7.30998e-05
1112	Tra2a	4.69643	0.232833	7.38052e-05
1113	Tlk1	4.69418	0.214243	7.45609e-05
1114	Papss1	4.69296	0.289866	7.49399e-05
1115	Immp1l	4.69276	0.231709	7.49508e-05
1116	Cdk13	4.69168	0.201295	7.52694e-05
1117	Cab39	4.69142	0.360364	7.52694e-05
1118	Rundc3a	4.69136	0.248487	7.52694e-05
1119	Relch	4.69095	0.197349	7.53564e-05
1120	Zfp788	4.68965	0.303339	7.57698e-05
1121	Kmt5a	4.689	0.337993	7.59453e-05
1122	Prrg1	4.68654	0.362822	7.67967e-05
1123	Caprin1	4.68595	0.224296	7.6952e-05
1124	Hnrnph3	4.68501	0.304439	7.72421e-05
1125	Ddah1	4.68482	0.360313	7.72466e-05
1126	Unk	4.68405	0.231797	7.74731e-05
1127	Atn1	4.68302	0.39322	7.77957e-05
1128	Smarcc2	4.67947	0.191599	7.90861e-05
1129	Tmem100	4.67836	0.539466	7.93804e-05
1130	Lrba	4.67785	0.206664	7.95109e-05
1131	Pogz	4.67602	0.301889	8.01571e-05
1132	Cs	4.67402	0.314243	8.08734e-05
1133	Itprid2	4.6735	0.270012	8.1007e-05
1134	Arhgef40	4.67265	0.437518	8.1275e-05
1135	Myrf	4.6708	0.240771	8.19408e-05
1136	Susd4	4.66444	0.251954	8.43756e-05
1137	Srsf10	4.66443	0.370558	8.43756e-05
1138	Kdm3a	4.66366	0.329131	8.46213e-05
1139	Tshz2	4.66086	0.210887	8.57083e-05
1140	Lypd6	4.66018	0.269653	8.59193e-05
1141	Odf2	4.65977	0.197933	8.60208e-05
1142	Prkn	4.65903	0.21005	8.62553e-05
1143	Rgs20	4.65353	0.232995	8.8482e-05
1144	Nipbl	4.65343	0.242713	8.8482e-05
1145	Pdxdc1	4.653	0.196574	8.85947e-05
1146	Vat1l	4.65128	0.420822	8.92605e-05
1147	Mrtfa	4.65108	0.214424	8.92735e-05
1148	Cttnbp2	4.6465	0.222423	9.12028e-05
1149	Trerf1	4.6436	0.206232	9.24133e-05
1150	Hhip	4.64107	0.250911	9.34742e-05
1151	Sec61a2	4.63577	0.20751	9.58203e-05
1152	Atat1	4.63431	0.209486	9.64186e-05
1153	Zswim6	4.63405	0.221029	9.64594e-05
1154	Znrf1	4.63247	0.216036	9.71193e-05
1155	Mapk7	4.63159	0.554637	9.74443e-05
1156	Akap6	4.63143	0.231568	9.74443e-05
1157	Wdr41	4.63066	0.343759	9.77277e-05
1158	Pag1	4.63	0.301987	9.79559e-05
1159	Afg1l	4.62778	0.281594	9.89318e-05
1160	Sbno1	4.62599	0.211556	9.97072e-05
1161	Nectin3	4.62533	0.321045	9.99392e-05
1162	Rap1a	4.62069	0.193029	0.000102116
1163	Med13	4.61936	0.201952	0.000102693
1164	Zfp521	4.6136	0.262616	0.00010549
1165	Mau2	4.61316	0.20363	0.000105628
1166	Arid2	4.61223	0.230093	0.000106014
1167	Rpl13	4.61198	0.431756	0.000106055
1168	Ipo13	4.61164	0.233556	0.000106103
1169	Ciz1	4.61154	0.355622	0.000106103
1170	Krit1	4.61122	0.195265	0.000106178
1171	Golgb1	4.61011	0.197188	0.000106659
1172	Cpox	4.60951	0.228192	0.000106883
1173	Arhgef28	4.6071	0.203579	0.000108037
1174	Nxf1	4.60567	0.279988	0.000108695
1175	Tanc2	4.6055	0.199071	0.000108696
1176	Eif4g1	4.60072	0.203607	0.000111088
1177	Adgrv1	4.60062	0.530775	0.000111088
1178	Dgcr8	4.59697	0.331023	0.000112958
1179	Akap8	4.5915	0.188982	0.000115868
1180	Sos2	4.59096	0.208481	0.000116074
1181	Scaf4	4.59036	0.269516	0.000116312
1182	Clcn6	4.58992	0.396891	0.000116464
1183	Tardbp	4.5861	0.251534	0.000118517
1184	Nlgn1	4.58424	0.102502	0.000119481
1185	Csnk1d	4.58304	0.431999	0.000120068
1186	Copa	4.5786	0.232705	0.000122545
1187	Galnt6	4.5784	0.237441	0.000122566
1188	Ndufs4	4.57706	0.229833	0.000123248
1189	Sobp	4.5753	0.202322	0.00012419
1190	Fam53b	4.57259	0.199725	0.000125709
1191	Rapgef1	4.57168	0.191412	0.000126153
1192	Lrrn1	4.57066	0.241154	0.000126663
1193	Ppil2	4.56886	0.3775	0.000127656
1194	Ptprf	4.56862	0.327628	0.000127699
1195	Jazf1	4.56687	0.247625	0.000128622
1196	Tmeff1	4.56677	0.191225	0.000128622
1197	Creb5	4.56589	0.194725	0.00012906
1198	Exoc5	4.5639	0.198563	0.000130186
1199	Rab3gap2	4.56326	0.241268	0.000130478
1200	Slc44a1	4.56228	0.208216	0.000130982
1201	Usp54	4.56117	0.188283	0.000131568
1202	Cab39l	4.56088	0.274382	0.00013165
1203	Pou6f1	4.56021	0.294888	0.000131963
1204	Ccser2	4.55971	0.1997	0.000132173
1205	Appbp2	4.55772	0.210719	0.000133324
1206	Clk2	4.55755	0.237126	0.000133325
1207	Trim41	4.55504	0.425123	0.000134711
1208	Adam10	4.55361	0.18968	0.00013552
1209	Rc3h2	4.55009	0.202319	0.000137701
1210	Dgkb	4.54778	0.195062	0.000139106
1211	Cdc42se2	4.54597	0.196716	0.000140053
1212	Capzb	4.54569	0.351557	0.000140053
1213	Zc3h7b	4.54559	0.272175	0.000140053
1214	Prpf40a	4.54553	0.202412	0.000140053
1215	Rap1gds1	4.54552	0.202596	0.000140053
1216	Lrmda	4.54338	0.208289	0.00014137
1217	Gpatch2	4.5431	0.208238	0.000141446
1218	Bckdhb	4.54085	0.187356	0.000142791
1219	Gm47283	4.54077	0.202265	0.000142791
1220	Setd3	4.53907	0.205826	0.000143832
1221	Prag1	4.534	0.254255	0.000147185
1222	Ppm1e	4.53388	0.1965	0.000147185
1223	Med12l	4.53354	0.205665	0.000147304
1224	Vps35l	4.53259	0.214392	0.000147849
1225	Hnrnpdl	4.53189	0.193894	0.000148227
1226	Uggt2	4.52965	0.246727	0.000149691
1227	Stx8	4.52776	0.218247	0.000150824
1228	Ttc17	4.52772	0.200467	0.000150824
1229	Sap130	4.52681	0.229768	0.000151354
1230	Micu3	4.52627	0.194561	0.00015162
1231	Shisa6	4.52503	0.421076	0.000152392
1232	Snx1	4.52308	0.194355	0.000153683
1233	Zkscan3	4.52257	0.260784	0.000153934
1234	Ubash3b	4.52066	0.198999	0.000155156
1235	Igsf9b	4.52057	0.267356	0.000155156
1236	Lpcat3	4.51904	0.259969	0.000156103
1237	Afg3l1	4.51895	0.273909	0.000156103
1238	Usp37	4.5178	0.230515	0.000156831
1239	Stmn4	4.5159	0.200622	0.000158118
1240	Tmem135	4.51436	0.200227	0.000159036
1241	Clk4	4.51435	0.189484	0.000159036
1242	Tnrc6c	4.51366	0.219596	0.00015943
1243	Gm48286	4.51274	0.185869	0.00015995
1244	Tmem259	4.51264	0.388893	0.00015995
1245	Syn2	4.51217	0.216093	0.000160179
1246	Maged1	4.51145	0.349942	0.000160597
1247	Stam2	4.50887	0.299961	0.000162323
1248	Orc3	4.50886	0.283576	0.000162323
1249	Snx27	4.50599	0.24342	0.000164409
1250	Brinp1	4.50558	0.182981	0.000164593
1251	Cul9	4.50461	0.190845	0.000165138
1252	5430405H02Rik	4.50455	0.397236	0.000165138
1253	Tcf12	4.50421	0.231909	0.000165277
1254	Taf3	4.50343	0.207031	0.000165762
1255	Ube4b	4.50315	0.191192	0.000165846
1256	Stxbp4	4.50205	0.317533	0.00016658
1257	B3gat1	4.50087	0.230356	0.000167386
1258	Pmm2	4.50038	0.29461	0.00016754
1259	Atf6	4.50034	0.207973	0.00016754
1260	Zfp438	4.49934	0.417226	0.000168207
1261	Gns	4.49779	0.329282	0.000169303
1262	G3bp1	4.49684	0.244616	0.00016993
1263	Spats2	4.49649	0.254241	0.000169984
1264	Phldb2	4.49645	0.355903	0.000169984
1265	Slc9a9	4.49477	0.239407	0.000171203
1266	Cbfb	4.49446	0.316258	0.00017132
1267	Ccnl1	4.49278	0.205094	0.000172544
1268	Rspry1	4.49221	0.189069	0.000172878
1269	Gpbp1l1	4.4919	0.190901	0.000172998
1270	Aftph	4.49093	0.206457	0.000173654
1271	Tmem87b	4.49052	0.320318	0.000173858
1272	Ptma	4.48365	0.260085	0.00017942
1273	Gm4924	4.48316	0.298657	0.000179696
1274	Prkce	4.48195	0.196958	0.000180576
1275	Msrb3	4.47957	0.376721	0.000182464
1276	Zfp644	4.4786	0.191628	0.000183161
1277	Mapre3	4.47821	0.246447	0.00018334
1278	Bmerb1	4.47807	0.261794	0.00018334
1279	Zfyve16	4.47705	0.343209	0.000184075
1280	Dop1a	4.47587	0.181335	0.000184953
1281	Clk1	4.47522	0.188939	0.000185358
1282	Stx16	4.47508	0.206899	0.000185358
1283	Nalf1	4.47457	0.167186	0.000185493
1284	Mllt3	4.4745	0.19673	0.000185493
1285	Mob4	4.47445	0.385433	0.000185493
1286	Zfp740	4.47325	0.206474	0.000186397
1287	Rufy1	4.47168	0.199967	0.000187623
1288	Polg	4.47139	0.421263	0.000187633
1289	Slc22a15	4.47135	0.424814	0.000187633
1290	Dmpk	4.46723	0.377107	0.000191102
1291	Ppp1r21	4.46695	0.193678	0.000191102
1292	Cntn6	4.46685	0.227383	0.000191102
1293	Spast	4.46679	0.204264	0.000191102
1294	Ckap5	4.46483	0.184705	0.000192716
1295	Tsc22d2	4.46386	0.193618	0.000193449
1296	Taf1	4.46353	0.183942	0.000193603
1297	Slc20a2	4.46328	0.240657	0.000193681
1298	Tm9sf4	4.46163	0.261283	0.000195033
1299	Mapre2	4.46075	0.195489	0.000195698
1300	2210408I21Rik	4.45863	0.186015	0.000197492
1301	Enox2	4.4583	0.239475	0.000197641
1302	Tmem132d	4.45815	0.181825	0.000197641
1303	Rasa2	4.45784	0.209392	0.000197783
1304	Arhgef10	4.45706	0.194141	0.000198357
1305	Pja2	4.45434	0.214714	0.000200741
1306	Tpst1	4.45388	0.235675	0.000201019
1307	Pls1	4.45338	0.23917	0.000201343
1308	Rfx3	4.45277	0.214408	0.000201767
1309	Ppp2ca	4.45177	0.277933	0.000202551
1310	Ppp3cc	4.44799	0.208199	0.000206002
1311	Ppp1r9a	4.4475	0.229992	0.000206321
1312	Ube3c	4.44532	0.19934	0.000208271
1313	St13	4.44264	0.21175	0.00021073
1314	Pten	4.44029	0.204245	0.000212886
1315	Nceh1	4.43955	0.329	0.000213462
1316	Gm20646	4.43932	0.286769	0.000213527
1317	Gm9801	4.43792	0.246916	0.000214767
1318	Vgll4	4.43689	0.185542	0.000215641
1319	Mipol1	4.4342	0.258268	0.000218182
1320	Lnpep	4.43378	0.203929	0.00021836
1321	Pcbp2	4.43371	0.230199	0.00021836
1322	Peli1	4.43133	0.196396	0.000220616
1323	Mgrn1	4.43112	0.282319	0.000220616
1324	Gpd2	4.43103	0.299263	0.000220616
1325	Rps6ka5	4.42831	0.18306	0.000223246
1326	Dtd1	4.428	0.264279	0.000223258
1327	Sidt2	4.42799	0.223577	0.000223258
1328	Cmtm5	4.4262	0.336436	0.00022495
1329	Pacs2	4.42585	0.186351	0.000225106
1330	Bcat1	4.42574	0.354427	0.000225106
1331	Eya3	4.42529	0.203136	0.000225413
1332	Chpt1	4.42398	0.321949	0.00022662
1333	Pgap2	4.41988	0.251725	0.000230793
1334	Nfx1	4.41698	0.22848	0.000233743
1335	Ppp3cb	4.41676	0.252495	0.000233803
1336	Tnpo3	4.41562	0.226028	0.000234872
1337	Ankrd26	4.41527	0.318427	0.000235083
1338	Rusc2	4.41444	0.264091	0.000235815
1339	Nisch	4.41246	0.218889	0.000237812
1340	Fbxl3	4.40931	0.339342	0.000241123
1341	Tmem178b	4.40779	0.187918	0.000242645
1342	Pigu	4.40647	0.221818	0.000243947
1343	Ica1	4.40319	0.24876	0.000247314
1344	Tmem167	4.39601	0.308811	0.000255453
1345	Gnai2	4.39547	0.296146	0.000255899
1346	Shc3	4.39419	0.318164	0.000257224
1347	Smox	4.39126	0.318694	0.000260528
1348	Ss18	4.38843	0.303092	0.000263758
1349	Kcmf1	4.38813	0.181416	0.000263936
1350	Marchf2	4.38743	0.238543	0.000264592
1351	Stx5a	4.38685	0.199362	0.000265111
1352	Reep3	4.38666	0.209326	0.000265155
1353	Mbd6	4.38588	0.493223	0.000265887
1354	Spata5	4.38575	0.227126	0.000265887
1355	Tmco3	4.38527	0.326766	0.000266279
1356	Map7d1	4.38497	0.186567	0.00026646
1357	Smarcc1	4.38414	0.192042	0.000267281
1358	Ankrd28	4.38353	0.233387	0.000267848
1359	Znrf3	4.38103	0.197154	0.000270741
1360	Hdac8	4.37951	0.200991	0.000272448
1361	Olig2	4.37832	0.721971	0.000273738
1362	Setd2	4.37571	0.189937	0.000276836
1363	Marchf6	4.37464	0.217724	0.000278008
1364	Rnf13	4.37221	0.187835	0.000280925
1365	Afdn	4.37159	0.197455	0.000281517
1366	Castor2	4.36663	0.207418	0.000287781
1367	Cdh6	4.36607	0.213498	0.000288313
1368	Bfar	4.36591	0.321216	0.000288324
1369	Nck2	4.36499	0.264459	0.000289222
1370	St3gal6	4.36492	0.415969	0.000289222
1371	R3hcc1l	4.36319	0.187232	0.000291317
1372	Xiap	4.36209	0.224572	0.000292583
1373	Zfx	4.36071	0.285672	0.000294215
1374	Ncam1	4.35811	0.124783	0.000297479
1375	B3gat2	4.35799	0.391615	0.000297479
1376	Stat5b	4.35736	0.258043	0.000298127
1377	Wdr20	4.35695	0.187967	0.000298473
1378	Ino80d	4.35374	0.175517	0.000302666
1379	Bmt2	4.35319	0.199537	0.000303215
1380	Smarcad1	4.35231	0.212951	0.00030422
1381	Kcna6	4.3506	0.248978	0.000306319
1382	Dennd5a	4.3505	0.196222	0.000306319
1383	Usp7	4.34972	0.202634	0.000307195
1384	Secisbp2	4.3495	0.269595	0.000307296
1385	Cnot1	4.3485	0.20772	0.000308482
1386	Fam110b	4.34763	0.325676	0.00030949
1387	Mbd2	4.34671	0.367021	0.000310577
1388	Mpdz	4.34625	0.204812	0.000311007
1389	Kiz	4.34575	0.242926	0.000311499
1390	Atg10	4.34532	0.265727	0.000311892
1391	Pou2f1	4.34476	0.187522	0.000312472
1392	Col16a1	4.34128	0.661395	0.000317238
1393	Inpp5b	4.33745	0.277791	0.000322378
1394	Ints6	4.33559	0.185495	0.000324566
1395	Nr2c2	4.3355	0.231679	0.000324566
1396	Khdrbs2	4.3355	0.183925	0.000324566
1397	Nup35	4.33459	0.266588	0.000325533
1398	Ppm1l	4.3345	0.191417	0.000325533
1399	Trpm7	4.33394	0.215617	0.000325979
1400	Fdft1	4.33177	0.223542	0.000328982
1401	Wdr26	4.33147	0.188676	0.000329205
1402	1110004F10Rik	4.33104	0.313979	0.000329612
1403	Trpc1	4.3305	0.227714	0.000330193
1404	Metap1d	4.32979	0.188385	0.000331041
1405	Spindoc	4.32911	0.219898	0.000331823
1406	Il1rapl1	4.3285	0.111648	0.000332519
1407	Slc7a6	4.32731	0.26874	0.00033409
1408	Ccdc50	4.32551	0.178582	0.000336605
1409	Peli2	4.32476	0.273762	0.000337517
1410	Maml3	4.32351	0.313099	0.000339198
1411	Lmtk2	4.32324	0.206717	0.000339384
1412	Mtf2	4.3219	0.203055	0.000341222
1413	Tet1	4.32161	0.244979	0.000341439
1414	Ppp2r2a	4.31984	0.177939	0.000343946
1415	Wsb1	4.31543	0.298645	0.000350651
1416	Clint1	4.31279	0.234018	0.000354627
1417	Src	4.31242	0.501083	0.000354979
1418	Armc8	4.3118	0.226623	0.000355728
1419	Rps6kb2	4.31097	0.225012	0.000356817
1420	Glg1	4.30965	0.181113	0.000358638
1421	Nectin1	4.30955	0.257566	0.000358638
1422	Tmem234	4.30845	0.294687	0.000360173
1423	Snx6	4.3082	0.209954	0.00036034
1424	Sbf2	4.30602	0.21635	0.000363666
1425	Etv6	4.30534	0.182071	0.000364537
1426	Gnai1	4.30449	0.226456	0.000365681
1427	Cnot10	4.30086	0.186633	0.000371482
1428	Plod1	4.29858	0.243189	0.000374896
1429	Stag1	4.29853	0.215112	0.000374896
1430	Trim59	4.29807	0.233599	0.000375414
1431	Ergic2	4.29791	0.244173	0.000375433
1432	Xndc1	4.29525	0.248696	0.000379718
1433	Tpd52l2	4.29192	0.425652	0.000385192
1434	C1ql1	4.29096	0.461221	0.000386486
1435	Zfp407	4.29087	0.188449	0.000386486
1436	Gm29514	4.29029	0.284915	0.000387242
1437	Exoc2	4.28965	0.225144	0.000388101
1438	Larp1	4.28944	0.178204	0.000388216
1439	Naa16	4.28438	0.187599	0.000396874
1440	Zzef1	4.28204	0.186121	0.000400809
1441	Sae1	4.28011	0.298657	0.000404038
1442	Cldn34c1	4.27929	0.23883	0.000405255
1443	Spns2	4.27894	0.184517	0.000405609
1444	Tex2	4.27843	0.208898	0.00040627
1445	Cdc5l	4.2767	0.261644	0.000409164
1446	Rtl4	4.27534	0.257764	0.00041124
1447	Rock1	4.27528	0.203426	0.00041124
1448	Rere	4.27252	0.182777	0.000416082
1449	Ambra1	4.26955	0.228265	0.000421381
1450	Zhx2	4.26801	0.25714	0.000424019
1451	Tbcel	4.26763	0.201102	0.000424393
1452	Slc48a1	4.26751	0.363024	0.000424393
1453	Gjc3	4.26614	0.199261	0.00042673
1454	Sugt1	4.26549	0.294853	0.00042768
1455	Gria3	4.26475	0.177413	0.000428823
1456	Pdzd2	4.26421	0.239985	0.000429571
1457	Wipi2	4.26378	0.267582	0.000430119
1458	Pms1	4.2635	0.308795	0.000430368
1459	Mapkap1	4.25894	0.182333	0.000438942
1460	Adnp	4.25871	0.181288	0.000439113
1461	Fam120b	4.25759	0.24688	0.000441031
1462	Xkr4	4.25705	0.189396	0.000441798
1463	Pcmtd1	4.2556	0.180149	0.000444378
1464	Rab14	4.25254	0.201704	0.000450193
1465	Midn	4.25065	0.466671	0.000453716
1466	Dcp1b	4.24853	0.236049	0.000457722
1467	Bptf	4.24676	0.21856	0.000460741
1468	Kcnn2	4.24644	0.296134	0.000461108
1469	Fam126a	4.2457	0.215557	0.000462114
1470	Lrrc1	4.24565	0.350402	0.000462114
1471	Ctnnbip1	4.24476	0.407039	0.00046365
1472	Pkd1	4.24452	0.193923	0.000463838
1473	Tbc1d22a	4.24381	0.244872	0.000464988
1474	Parn	4.24367	0.324083	0.000464988
1475	Ube2d1	4.24224	0.223696	0.00046766
1476	Nkain1	4.23873	0.193518	0.00047441
1477	Snapc3	4.23873	0.206657	0.00047441
1478	Fnip2	4.23835	0.181759	0.000474909
1479	Ifnar2	4.23639	0.333223	0.000478763
1480	Galnt7	4.23555	0.221577	0.000480237
1481	Tet3	4.23192	0.181836	0.000487738
1482	Ppp2r2b	4.23112	0.166292	0.000489146
1483	Ccpg1	4.23074	0.282801	0.000489661
1484	Hif1a	4.23014	0.300631	0.000490647
1485	Gtdc1	4.22919	0.187705	0.000492223
1486	Ctnnal1	4.22912	0.205611	0.000492223
1487	Nsmaf	4.22823	0.369634	0.000493863
1488	Fam135a	4.22774	0.182035	0.000494608
1489	Grik5	4.22687	0.183454	0.000496207
1490	Mdm4	4.2244	0.179443	0.000501346
1491	Pbx3	4.22381	0.314078	0.00050234
1492	Caskin2	4.22265	0.486327	0.000504284
1493	Arhgef11	4.22163	0.195131	0.000506242
1494	Dhx57	4.22046	0.203397	0.000508546
1495	Phc3	4.21936	0.188882	0.000510715
1496	Casc3	4.21906	0.166043	0.000511044
1497	Prpf40b	4.21748	0.209945	0.000514326
1498	Wwox	4.2168	0.17515	0.000515545
1499	Map3k4	4.21546	0.270755	0.000518276
1500	Zrsr2	4.2145	0.269923	0.000520138
1501	Ddx6	4.21393	0.183902	0.000521121
1502	Tgs1	4.21376	0.256554	0.000521184
1503	Galnt3	4.21358	0.46936	0.000521257
1504	Tulp4	4.21163	0.190641	0.00052528
1505	Actr2	4.21156	0.235079	0.00052528
1506	Ppard	4.20979	0.185053	0.000529063
1507	Larp4b	4.20914	0.172669	0.000530251
1508	Spg7	4.2082	0.304815	0.00053211
1509	Oga	4.20697	0.181126	0.000534683
1510	Ap3b2	4.20667	0.222652	0.000535028
1511	Ehmt2	4.20485	0.25781	0.000539028
1512	Timp3	4.2043	0.464282	0.000539761
1513	Golm2	4.20425	0.210871	0.000539761
1514	Tecpr2	4.20338	0.194565	0.000541483
1515	Rimklb	4.20031	0.291774	0.0005482
1516	Ptprk	4.20031	0.204712	0.0005482
1517	Rbm27	4.19929	0.197399	0.000550311
1518	Cyp20a1	4.19813	0.307757	0.000552797
1519	Dgkd	4.19478	0.2463	0.000560654
1520	Abi1	4.19447	0.18141	0.000561078
1521	mt-Atp6	4.19423	0.441105	0.000561315
1522	Rab11fip2	4.19295	0.208258	0.000564121
1523	Stx7	4.19222	0.320109	0.000565598
1524	Celf1	4.19026	0.182332	0.000570123
1525	Kdm6b	4.18727	0.266849	0.000577332
1526	Mindy3	4.18501	0.270293	0.000582733
1527	Eif3a	4.18367	0.163698	0.000585814
1528	Marchf1	4.17989	0.144132	0.000595263
1529	Mb21d2	4.1784	0.231853	0.00059878
1530	Snx2	4.17819	0.278193	0.000598873
1531	Acot7	4.17808	0.17762	0.000598873
1532	Nfyc	4.17777	0.232644	0.000599303
1533	2610316D01Rik	4.17554	0.224588	0.000604822
1534	Med27	4.17465	0.214459	0.000606805
1535	Ide	4.17423	0.217284	0.000607541
1536	Atxn10	4.17319	0.177331	0.000609952
1537	Cep162	4.1723	0.324232	0.000611936
1538	Reck	4.17187	0.243311	0.00061273
1539	Golim4	4.16837	0.284464	0.000621587
1540	Lsm14a	4.16831	0.206297	0.000621587
1541	Galnt1	4.16797	0.208132	0.000622113
1542	Adam23	4.16632	0.184571	0.000626231
1543	Capn15	4.16544	0.165991	0.000628198
1544	Tom1	4.16532	0.184429	0.000628198
1545	Synj1	4.16455	0.192574	0.000629928
1546	Senp6	4.16318	0.183969	0.000633333
1547	Antxr1	4.16247	0.208577	0.000634635
1548	Ecpas	4.16242	0.186672	0.000634635
1549	Rassf2	4.16031	0.18622	0.00064013
1550	Mxd4	4.15764	0.210649	0.000647098
1551	4833420G17Rik	4.15756	0.318789	0.000647098
1552	Prpsap1	4.15508	0.206153	0.000653748
1553	Slc27a1	4.154	0.3563	0.00065641
1554	Ppp2r5a	4.15304	0.206085	0.00065877
1555	Atr	4.1516	0.24774	0.000662522
1556	Xpo1	4.15138	0.194508	0.00066274
1557	Yeats2	4.14923	0.191918	0.000668577
1558	Ywhae	4.14839	0.17469	0.000670194
1559	Ttc4	4.14801	0.21472	0.000670908
1560	Ostm1	4.1476	0.395024	0.000671674
1561	Clec16a	4.14684	0.187768	0.000673516
1562	Neto2	4.14601	0.283344	0.000675539
1563	Mro	4.1458	0.373366	0.000675733
1564	Epb41l4a	4.14481	0.365322	0.000677888
1565	Agap2	4.14477	0.388427	0.000677888
1566	Tbc1d23	4.14464	0.19342	0.000677888
1567	Dcaf6	4.14393	0.194232	0.000679591
1568	Usp40	4.1433	0.212691	0.000681028
1569	Zfp318	4.14079	0.171709	0.000688009
1570	Tasp1	4.14068	0.217229	0.000688009
1571	Igf1r	4.14042	0.183952	0.000688353
1572	Rsbn1l	4.13774	0.19548	0.000696038
1573	Slc38a9	4.13606	0.176379	0.000700714
1574	Nkd1	4.13252	0.442338	0.000711159
1575	mt-Co1	4.13221	0.375815	0.000711681
1576	Cenpc1	4.13158	0.247039	0.000713193
1577	Kif5b	4.12882	0.190406	0.000721369
1578	Smchd1	4.12777	0.162648	0.000724216
1579	Rnf157	4.1249	0.191665	0.000732812
1580	Ninj2	4.12477	0.171012	0.000732812
1581	Adk	4.1235	0.177244	0.000736426
1582	Ubp1	4.12278	0.192874	0.000738283
1583	Csf1	4.12249	0.21334	0.00073876
1584	Pik3ca	4.12055	0.185303	0.00074454
1585	Ubr2	4.12028	0.171489	0.000744949
1586	Arih2	4.1193	0.184965	0.00074769
1587	Spred1	4.11858	0.274213	0.00074957
1588	Arhgef26	4.11778	0.320758	0.000751717
1589	Ube2w	4.11609	0.273534	0.000756786
1590	Fancl	4.11536	0.410993	0.000758063
1591	Togaram1	4.11524	0.250209	0.000758063
1592	Mboat2	4.11515	0.17061	0.000758063
1593	Zdhhc21	4.11514	0.249969	0.000758063
1594	Tyro3	4.11485	0.241484	0.000758549
1595	Pcyt1b	4.1124	0.315074	0.000766178
1596	Amy1	4.11178	0.209436	0.000767782
1597	Sipa1l3	4.10886	0.226555	0.000776694
1598	Atrn	4.10883	0.189754	0.000776694
1599	Sema6a	4.10833	0.19328	0.000777915
1600	Phactr4	4.10746	0.164141	0.000780367
1601	Lcor	4.10633	0.20248	0.000783744
1602	Sp3	4.10608	0.230093	0.000784113
1603	Plcg1	4.10533	0.290496	0.000786186
1604	Memo1	4.10296	0.193716	0.000793807
1605	Map3k13	4.10267	0.222057	0.000794103
1606	Rlbp1	4.10259	0.561875	0.000794103
1607	Flnb	4.10167	0.204242	0.000796791
1608	Mllt10	4.09947	0.204055	0.00080394
1609	Tax1bp1	4.09885	0.266295	0.0008056
1610	Acaca	4.09869	0.204506	0.00080566
1611	Lrch2	4.09581	0.253759	0.000815243
1612	Xkr6	4.09541	0.193449	0.000816184
1613	Hnrnpu	4.09464	0.192297	0.0008181
1614	Aplp2	4.09459	0.190199	0.0008181
1615	Gpatch2l	4.09426	0.281508	0.000818761
1616	Pik3ip1	4.09323	0.264608	0.000821918
1617	Stxbp3	4.09255	0.179982	0.00082362
1618	Apc	4.09247	0.19252	0.00082362
1619	Ppp4r4	4.09033	0.37903	0.000830777
1620	Ythdc2	4.08979	0.206328	0.000832192
1621	Slc16a7	4.08899	0.194064	0.000834274
1622	Usp4	4.08894	0.182759	0.000834274
1623	Syt16	4.08818	0.232631	0.000836502
1624	Aatf	4.08622	0.242344	0.000843101
1625	Atp8a1	4.0856	0.198527	0.000844856
1626	Gga3	4.08466	0.379969	0.000847412
1627	Chst15	4.08462	0.37825	0.000847412
1628	Secisbp2l	4.08263	0.176059	0.000854189
1629	Kcnd2	4.08204	0.147647	0.00085541
1630	Rgs9	4.08202	0.529709	0.00085541
1631	Efcab14	4.07969	0.194143	0.000863528
1632	Fbxl5	4.07913	0.189911	0.000865081
1633	Nhlrc2	4.07825	0.221064	0.000867841
1634	Cog4	4.07799	0.225799	0.000868303
1635	Apex2	4.07598	0.20382	0.000875315
1636	Mob2	4.07436	0.328109	0.000880913
1637	Klf7	4.07302	0.185179	0.000885488
1638	Erc1	4.07217	0.180492	0.000888176
1639	Cc2d1b	4.07051	0.196463	0.000894026
1640	Plekhb1	4.06962	0.303591	0.00089692
1641	Mcam	4.0664	0.210893	0.000908835
1642	4632427E13Rik	4.06617	0.164994	0.000909199
1643	Usp45	4.06504	0.215326	0.0009131
1644	Thoc1	4.0646	0.198904	0.000914262
1645	Pcnx	4.06331	0.197482	0.000918805
1646	Bclaf1	4.06278	0.204038	0.000920344
1647	Numa1	4.0613	0.220911	0.00092564
1648	Slx4ip	4.0598	0.298967	0.000931088
1649	Sympk	4.05923	0.217639	0.00093281
1650	Akap10	4.05864	0.172268	0.000934605
1651	Fbxo7	4.05833	0.288973	0.000935315
1652	D16Ertd472e	4.0566	0.337365	0.000941718
1653	Txlng	4.05636	0.175384	0.000942108
1654	Tbl1xr1	4.05408	0.175907	0.000950783
1655	Cwf19l2	4.05322	0.161288	0.000953519
1656	Tasor2	4.05314	0.229298	0.000953519
1657	Arhgap17	4.05214	0.271474	0.000957015
1658	Bmpr1a	4.05051	0.189166	0.00096315
1659	Gtf3c1	4.04916	0.190934	0.00096816
1660	Sparcl1	4.04898	0.257253	0.000968332
1661	Gm49027	4.04776	0.289642	0.000972845
1662	Eif5	4.04581	0.172869	0.000980379
1663	Rock2	4.04551	0.170035	0.000981068
1664	Ist1	4.04527	0.23544	0.000981494
1665	Kpna3	4.04421	0.217344	0.000985389
1666	Mta3	4.04364	0.174378	0.000987215
1667	Cyfip1	4.04239	0.211191	0.000991898
1668	Micu1	4.03992	0.177434	0.00100184
1669	Vstm2b	4.03929	0.694673	0.00100396
1670	Tesk2	4.03799	0.161238	0.00100893
1671	Rftn2	4.03783	0.288133	0.00100904
1672	Pi4kb	4.03738	0.216273	0.0010104
1673	Micall1	4.03722	0.163073	0.00101051
1674	Kdm4a	4.03634	0.357696	0.00101371
1675	Smc6	4.03544	0.170806	0.00101701
1676	Fam13b	4.03455	0.166903	0.00102029
1677	Ppp4r3b	4.0335	0.182823	0.00102425
1678	Dennd1a	4.03287	0.225125	0.00102586
1679	Fat1	4.03286	0.250478	0.00102586
1680	Sned1	4.03209	0.20899	0.00102865
1681	Rab30	4.03097	0.208836	0.00103244
1682	Zfp426	4.03095	0.281261	0.00103244
1683	Sos1	4.02907	0.188272	0.00104014
1684	Stxbp5	4.02615	0.193349	0.00105252
1685	Unc5c	4.02591	0.171582	0.00105298
1686	Smad1	4.02482	0.29342	0.00105729
1687	Neu4	4.02418	0.417216	0.00105956
1688	Trmt13	4.02264	0.258549	0.00106591
1689	Cdk17	4.02004	0.172256	0.00107711
1690	Wbp4	4.01841	0.202779	0.00108394
1691	Tcf7l2	4.01824	0.128292	0.00108411
1692	Zfp451	4.01568	0.227068	0.00109532
1693	Scai	4.01305	0.172646	0.00110697
1694	Tecr	4.01145	0.189556	0.00111388
1695	Pigq	4.00984	0.326478	0.00112084
1696	Slc6a9	4.00907	0.310749	0.00112344
1697	Arhgef9	4.00902	0.191286	0.00112344
1698	Shroom2	4.00858	0.244664	0.00112489
1699	Prr14l	4.00799	0.179433	0.00112709
1700	Mcmbp	4.00689	0.240132	0.00113167
1701	Pde3b	4.00659	0.356288	0.00113246
1702	Zfp157	4.00626	0.385678	0.00113279
1703	Vapa	4.00626	0.210348	0.00113279
1704	Sestd1	4.00516	0.318109	0.00113739
1705	Zdhhc6	4.00429	0.312412	0.00114071
1706	Abhd18	4.0042	0.175382	0.00114071
1707	Arhgap12	4.00403	0.238731	0.00114089
1708	Hnrnpa3	4.00364	0.289985	0.00114215
1709	Susd6	4.00318	0.193114	0.00114372
1710	S100b	4.00116	0.396991	0.00115251
1711	Agl	4.0011	0.275402	0.00115251
1712	Commd10	4.00036	0.293014	0.00115545
1713	Pxn	3.99963	0.379446	0.00115838
1714	Zfp236	3.99727	0.189777	0.00116892
1715	Arel1	3.99722	0.28572	0.00116892
1716	Iws1	3.99389	0.192087	0.00118478
1717	Lonp2	3.99312	0.2064	0.00118794
1718	Rabgap1	3.99203	0.190952	0.00119274
1719	Eef1akmt2	3.99109	0.26443	0.00119684
1720	AU040320	3.98999	0.193548	0.0012017
1721	Apba1	3.98812	0.211561	0.00121052
1722	Cbx5	3.98713	0.178105	0.0012149
1723	Slc10a7	3.98652	0.170097	0.00121709
1724	Fam219a	3.98632	0.169558	0.00121709
1725	Tent2	3.9863	0.215433	0.00121709
1726	Mroh3	3.984	0.310071	0.00122827
1727	Clcn5	3.98106	0.262932	0.00124285
1728	Rasa1	3.98092	0.171162	0.00124288
1729	Cldn14	3.9798	0.199558	0.00124807
1730	Dnajb6	3.97681	0.235702	0.00126315
1731	Rfwd3	3.97616	0.219623	0.00126574
1732	Cyp7b1	3.97606	0.334887	0.00126574
1733	Pxk	3.97226	0.199366	0.00128537
1734	Nr3c2	3.97189	0.190243	0.00128665
1735	Hira	3.97088	0.169502	0.00129107
1736	Gpbp1	3.9708	0.218891	0.00129107
1737	Fam120a	3.97013	0.200825	0.00129399
1738	Brms1l	3.96899	0.297401	0.00129946
1739	Tcp11l1	3.96811	0.176513	0.00130355
1740	Mob3b	3.96639	0.20068	0.00131224
1741	Stau2	3.96601	0.181189	0.00131361
1742	Lrif1	3.96554	0.260272	0.00131548
1743	Dusp16	3.96423	0.220147	0.00132202
1744	Itgb8	3.96334	0.217715	0.00132613
1745	Arrdc3	3.96322	0.295032	0.00132613
1746	Cxxc5	3.961	0.297366	0.00133756
1747	Ezh2	3.9609	0.175846	0.00133756
1748	Wrn	3.95935	0.248109	0.00134555
1749	Oip5os1	3.95868	0.312874	0.00134856
1750	Tmem175	3.9566	0.200363	0.0013596
1751	Kdm2b	3.95621	0.229502	0.00136109
1752	Ank1	3.95597	0.362085	0.00136167
1753	Dnajc18	3.95583	0.183903	0.00136172
1754	Psmb2	3.95568	0.264954	0.00136184
1755	Slc30a5	3.95485	0.348585	0.00136583
1756	Fsd1l	3.95132	0.2361	0.00138534
1757	Abcc5	3.94936	0.169127	0.00139599
1758	Slc25a51	3.94756	0.216901	0.00140571
1759	Sorbs1	3.94662	0.164127	0.00141028
1760	Dync1h1	3.94648	0.16874	0.00141028
1761	Gdpd5	3.94639	0.296141	0.00141028
1762	Ndufs1	3.94545	0.19245	0.00141501
1763	Uba2	3.94495	0.212538	0.00141724
1764	Rnf214	3.94479	0.169071	0.00141736
1765	Rnf111	3.94424	0.184485	0.00141944
1766	Asic1	3.94418	0.421852	0.00141944
1767	P2rx7	3.94346	0.289222	0.00142293
1768	Hmbox1	3.94152	0.184305	0.0014337
1769	Fgfr1	3.94051	0.446392	0.00143893
1770	Gfm2	3.9399	0.250427	0.00144184
1771	Appl1	3.93453	0.169878	0.00147364
1772	Stag2	3.93349	0.160361	0.00147919
1773	Mroh1	3.93194	0.216808	0.00148796
1774	Brsk2	3.93066	0.324976	0.0014951
1775	Pex2	3.9303	0.32023	0.00149651
1776	Vps13d	3.92935	0.15709	0.00150159
1777	Camsap2	3.92839	0.157702	0.00150652
1778	Dzip1	3.9283	0.205428	0.00150652
1779	Vbp1	3.92781	0.385709	0.00150877
1780	Scap	3.92708	0.260032	0.00151255
1781	Bicc1	3.92682	0.176246	0.00151334
1782	Kcna2	3.92597	0.227388	0.00151786
1783	Ppp2r5c	3.92567	0.165773	0.00151897
1784	Otud5	3.9247	0.287375	0.00152368
1785	Trim3	3.92466	0.148979	0.00152368
1786	Nr2c1	3.92109	0.290108	0.00154556
1787	Atl1	3.91964	0.253246	0.00155409
1788	Ndufaf2	3.91947	0.23493	0.00155431
1789	Aig1	3.91638	0.167463	0.0015735
1790	Tcirg1	3.91597	0.415886	0.00157535
1791	Ap3m1	3.9155	0.3449	0.00157678
1792	Syncrip	3.91549	0.179594	0.00157678
1793	Zfp277	3.91504	0.238831	0.00157803
1794	Pak2	3.91503	0.166166	0.00157803
1795	Rgma	3.91384	0.193313	0.00158501
1796	Lcorl	3.91305	0.195677	0.00158932
1797	Gcc2	3.90971	0.223949	0.0016106
1798	Fbxo11	3.90923	0.177129	0.00161295
1799	Cdh19	3.90829	0.175642	0.00161833
1800	Gse1	3.90652	0.167288	0.00162934
1801	Erlec1	3.90558	0.211647	0.00163484
1802	Fer	3.90518	0.157746	0.00163662
1803	Dcaf1	3.90435	0.313586	0.00164141
1804	Arhgap32	3.90368	0.170026	0.00164444
1805	Cpsf7	3.90364	0.201442	0.00164444
1806	Tmem30a	3.90238	0.34339	0.00165213
1807	Tfcp2	3.90147	0.177144	0.00165746
1808	H13	3.90008	0.300681	0.00166611
1809	Ddx10	3.89984	0.226805	0.00166685
1810	Pik3cb	3.89692	0.25897	0.0016862
1811	Epb41l1	3.89518	0.173725	0.00169742
1812	Clic4	3.89485	0.188185	0.00169814
1813	Nsf	3.89482	0.172041	0.00169814
1814	Gprc5b	3.89322	0.178315	0.00170841
1815	Phc2	3.8931	0.159291	0.00170841
1816	Gm26618	3.89138	0.337127	0.0017196
1817	Hnrnpk	3.89054	0.346613	0.00172466
1818	Syn3	3.88988	0.20175	0.00172842
1819	Iqgap1	3.88826	0.221202	0.00173905
1820	Ipo8	3.88778	0.253964	0.00174158
1821	Jakmip2	3.88578	0.1596	0.00175426
1822	Braf	3.88576	0.19713	0.00175426
1823	Litaf	3.88536	0.170094	0.00175618
1824	Asb3	3.88508	0.164582	0.00175731
1825	Dcaf12	3.88021	0.315311	0.00179189
1826	Glt8d1	3.87987	0.199469	0.00179346
1827	Mthfs	3.87778	0.299186	0.00180795
1828	Ice1	3.87641	0.166481	0.00181724
1829	Herc4	3.87583	0.158476	0.00182056
1830	Rubcn	3.87554	0.158546	0.00182113
1831	Rfc2	3.87538	0.214578	0.00182113
1832	Med14	3.87537	0.2128	0.00182113
1833	Rpl10a	3.875	0.296209	0.0018229
1834	Sars	3.87384	0.216138	0.00183065
1835	A930015D03Rik	3.87351	0.20593	0.00183214
1836	Msi2	3.87329	0.173643	0.00183287
1837	Fkbp5	3.87215	0.305583	0.00184044
1838	Trp53bp2	3.86859	0.317743	0.00186658
1839	Cpne8	3.86824	0.241423	0.00186827
1840	Umad1	3.86794	0.158023	0.00186953
1841	Tcaf1	3.86759	0.161427	0.00187123
1842	Supt16	3.86733	0.232365	0.00187224
1843	Acap2	3.8668	0.172466	0.00187531
1844	Kmt2b	3.86607	0.216759	0.00187994
1845	6430590A07Rik	3.86545	0.256863	0.00188376
1846	Gng7	3.86409	0.152833	0.00189328
1847	Sil1	3.86183	0.166624	0.00190988
1848	Tbc1d19	3.85981	0.265857	0.00192354
1849	Ubr3	3.85973	0.186086	0.00192354
1850	Tmx4	3.8597	0.2257	0.00192354
1851	Tspan3	3.85919	0.335445	0.00192655
1852	Mfsd6	3.85826	0.219873	0.0019329
1853	Zdhhc9	3.85747	0.18248	0.00193813
1854	Flywch1	3.85679	0.174538	0.00194176
1855	Suz12	3.85665	0.167568	0.00194176
1856	Chordc1	3.85663	0.222611	0.00194176
1857	Pcdhgc3	3.85628	0.394318	0.00194352
1858	Paip1	3.85367	0.329518	0.00196332
1859	Brd3	3.85307	0.179774	0.00196683
1860	Rnf115	3.85298	0.231242	0.00196683
1861	Mapk9	3.85223	0.210808	0.00197181
1862	Epha5	3.85099	0.163041	0.0019808
1863	Zfp131	3.84985	0.263825	0.00198899
1864	Iftap	3.84858	0.422202	0.00199804
1865	Gas5	3.84848	0.22105	0.00199804
1866	Zkscan1	3.84815	0.355495	0.0019997
1867	Mef2d	3.84693	0.160633	0.00200863
1868	Zfp106	3.84653	0.185997	0.0020103
1869	Zc3h7a	3.84647	0.172276	0.0020103
1870	Exosc10	3.84186	0.213056	0.00204741
1871	Ccdc28b	3.84022	0.248013	0.00206002
1872	Qser1	3.83832	0.21492	0.00207499
1873	Tubgcp4	3.83755	0.253777	0.00208038
1874	Nek9	3.83641	0.249859	0.00208902
1875	Tra2b	3.83602	0.156891	0.00209122
1876	Ipo9	3.83284	0.23762	0.00211733
1877	Ndrg3	3.83017	0.180069	0.00213936
1878	Pwwp2a	3.82997	0.206053	0.00213995
1879	Uso1	3.82979	0.241603	0.00214045
1880	Lrrfip2	3.82956	0.190375	0.00214088
1881	Setbp1	3.82949	0.196386	0.00214088
1882	Riok1	3.82825	0.191617	0.00214941
1883	Cpd	3.82825	0.23948	0.00214941
1884	Tsc1	3.82711	0.161711	0.00215826
1885	Fam189a1	3.82697	0.186723	0.00215837
1886	E230016M11Rik	3.82673	0.260623	0.00215937
1887	Cdin1	3.82602	0.200493	0.00216448
1888	Pcca	3.82367	0.158135	0.00218412
1889	Ash1l	3.82107	0.216754	0.00220616
1890	Dnajc1	3.82062	0.203611	0.00220905
1891	Npc1	3.81932	0.18769	0.00221839
1892	Opalin	3.81926	0.207201	0.00221839
1893	Klhl12	3.8192	0.239695	0.00221839
1894	Wtap	3.81891	0.342691	0.00221983
1895	Hs3st1	3.81867	0.29579	0.00222086
1896	Comt	3.81809	0.196725	0.00222489
1897	Rab1a	3.81667	0.214004	0.00223665
1898	Ptpn14	3.81581	0.433917	0.00224325
1899	Prima1	3.8155	0.190871	0.00224493
1900	Zbtb38	3.81399	0.205666	0.00225754
1901	Mysm1	3.813	0.176608	0.00226547
1902	Vps13c	3.81215	0.182836	0.00227096
1903	Snx32	3.81165	0.169544	0.00227436
1904	Retreg3	3.81137	0.234852	0.00227577
1905	Ube2d3	3.81033	0.19978	0.00228419
1906	Adgrb2	3.8098	0.296797	0.00228732
1907	Snrnp40	3.80974	0.33707	0.00228732
1908	Tmod1	3.80801	0.169499	0.00230221
1909	Zyg11b	3.80765	0.189997	0.00230441
1910	Ubap2l	3.80701	0.159016	0.00230917
1911	Bicral	3.80537	0.155153	0.00232338
1912	Simc1	3.80492	0.261755	0.00232642
1913	Ralgps2	3.80381	0.276061	0.00233565
1914	Fam117b	3.80331	0.180767	0.00233923
1915	Ezh1	3.80223	0.367025	0.00234827
1916	Immt	3.80156	0.160281	0.00235337
1917	Cntn4	3.80088	0.154072	0.0023587
1918	Zcchc8	3.80022	0.241408	0.00236373
1919	Pkia	3.79728	0.189678	0.00239071
1920	Ufd1	3.7959	0.252895	0.00240292
1921	Slc38a6	3.79558	0.16994	0.00240359
1922	Etnk1	3.79558	0.168876	0.00240359
1923	Bcl6	3.7951	0.401809	0.00240696
1924	Tmem165	3.79453	0.31669	0.00241127
1925	Fkbp1a	3.79433	0.251092	0.00241138
1926	Ubap2	3.79427	0.160054	0.00241138
1927	Hsp90b1	3.7939	0.179181	0.00241378
1928	Tada2a	3.79313	0.164017	0.00242007
1929	Phf3	3.79288	0.147339	0.00242122
1930	Mal	3.79244	0.171343	0.00242429
1931	Zfp934	3.79221	0.138249	0.00242537
1932	Kpna1	3.79172	0.217103	0.00242896
1933	Pan2	3.79084	0.307203	0.00243636
1934	Uvrag	3.78955	0.158669	0.00244772
1935	Ncoa6	3.78884	0.166001	0.00245351
1936	Sp1	3.78793	0.293509	0.00246131
1937	Prkdc	3.78715	0.168912	0.0024678
1938	Kctd3	3.78491	0.176061	0.00248887
1939	Rab11fip4	3.7837	0.295209	0.00249977
1940	Scrg1	3.78336	0.26681	0.0025019
1941	Ube2i	3.78305	0.250976	0.00250376
1942	Cfdp1	3.78262	0.190917	0.00250682
1943	Ilf3	3.78183	0.163821	0.00251358
1944	P4htm	3.78143	0.253195	0.00251636
1945	Acap3	3.78071	0.274417	0.00252239
1946	Evi5	3.77865	0.195369	0.00254207
1947	Bend7	3.77827	0.405157	0.0025435
1948	Gm17167	3.77826	0.165901	0.0025435
1949	Sh3glb2	3.77616	0.258426	0.00256304
1950	Tpr	3.7761	0.155824	0.00256304
1951	Naa35	3.77583	0.171952	0.00256454
1952	Gm39469	3.77551	0.392491	0.0025666
1953	Cul3	3.77334	0.236871	0.00258771
1954	Srsf7	3.77259	0.248402	0.00259421
1955	Ypel3	3.77236	0.385765	0.00259529
1956	Myef2	3.77134	0.255037	0.00260465
1957	Gm12353	3.77115	0.348277	0.00260542
1958	Dennd6a	3.7704	0.163095	0.00261193
1959	Camk1d	3.76988	0.155332	0.00261602
1960	Prkacb	3.76929	0.200284	0.00262092
1961	Slmap	3.76858	0.153382	0.00262682
1962	Padi2	3.76848	0.182231	0.00262682
1963	Ap2a1	3.76768	0.198253	0.00263397
1964	2810410L24Rik	3.76736	0.532092	0.002636
1965	Ppp6r1	3.76708	0.415912	0.00263775
1966	Smc3	3.76658	0.142281	0.00264171
1967	Snx5	3.76521	0.266906	0.00265491
1968	Rbfox2	3.76495	0.160891	0.00265629
1969	Mertk	3.76483	0.221652	0.00265629
1970	Tmem131	3.76394	0.189121	0.0026645
1971	Bmp7	3.76282	0.708521	0.00267509
1972	Puf60	3.76219	0.235256	0.00268054
1973	Psmd14	3.7602	0.15337	0.0027006
1974	Rtkn	3.75784	0.155919	0.00272481
1975	Dhdds	3.75706	0.166435	0.00273196
1976	Ppib	3.75672	0.313512	0.00273436
1977	Tlk2	3.75627	0.155986	0.00273794
1978	Pcf11	3.75509	0.196517	0.00274809
1979	Urgcp	3.75503	0.178648	0.00274809
1980	Adgrb1	3.75497	0.223066	0.00274809
1981	Rtn1	3.75467	0.152354	0.00275006
1982	Scaf11	3.7543	0.172574	0.00275274
1983	Eml5	3.75267	0.155807	0.00276943
1984	Zc3h4	3.75192	0.213483	0.00277633
1985	Taok2	3.75173	0.178457	0.00277709
1986	Eef2	3.75094	0.335723	0.00278445
1987	Ola1	3.75013	0.282663	0.00279209
1988	Cdc42	3.74914	0.233473	0.00280173
1989	Flrt1	3.74845	0.396996	0.00280816
1990	Hipk1	3.7482	0.31377	0.0028095
1991	Tgfbr1	3.74687	0.234015	0.00282305
1992	Pacrg	3.74591	0.205158	0.00283258
1993	Rmdn1	3.74574	0.185425	0.00283309
1994	Kdm5b	3.74529	0.160283	0.00283603
1995	St7	3.74523	0.232981	0.00283603
1996	Sgk3	3.74426	0.170069	0.00284563
1997	Dip2a	3.73919	0.15959	0.00290221
1998	Pals2	3.73819	0.273098	0.00291233
[truncated: 30,228 more rows]

## Sheet: wilcox_ASTRO
	KO_n	KO_s	KO_l	KO_p
0	Prex2	20.764	0.542744	4.91725e-92
1	Cpe	20.3979	0.46727	8.03194e-89
2	Ctnnd2	19.4479	0.256335	1.08733e-80
3	Pnpla7	16.1041	0.816777	5.49973e-55
4	Rgs20	16.0074	0.353867	2.43834e-54
5	Rsrp1	15.6918	0.712616	3.4681e-52
6	Zswim6	13.5382	0.643267	1.44225e-38
7	Nfia	13.4397	0.367763	4.95912e-38
8	Sik3	13.1301	0.453373	2.97292e-36
9	Sorbs1	12.8395	0.573617	1.27003e-34
10	Gabrb1	12.832	0.244889	1.34539e-34
11	Maml2	12.7096	0.339081	6.24667e-34
12	Ccnd3	12.6497	0.752521	1.29316e-33
13	Vcl	12.0862	0.57826	1.38904e-30
14	Glis3	11.9963	0.569265	3.99334e-30
15	Sesn3	11.9858	0.694489	4.38279e-30
16	Fam20a	11.9485	0.541473	6.65882e-30
17	Rmst	11.8532	0.539936	1.96438e-29
18	Fars2	11.841	0.581069	2.20679e-29
19	Fut8	11.3778	0.588573	4.82718e-27
20	Gpm6b	10.9766	0.306899	4.19913e-25
21	Slc7a11	10.9592	0.548671	4.96141e-25
22	Zbtb20	10.9127	0.184655	8.07294e-25
23	Tcf4	10.8454	0.256758	1.64768e-24
24	Wnk2	10.7857	0.525034	3.08476e-24
25	Tspan7	10.7805	0.338473	3.18795e-24
26	Plpp3	10.7554	0.375947	4.09289e-24
27	Pde8b	10.7444	0.501297	4.51027e-24
28	Tnfrsf19	10.6683	0.5415	1.00335e-23
29	Lama2	10.6623	0.432136	1.04745e-23
30	Magi3	10.6153	0.529219	1.69938e-23
31	Ntrk2	10.6011	0.453392	1.93719e-23
32	Adk	10.5915	0.511829	2.1031e-23
33	Bmpr1b	10.5439	0.501294	3.42474e-23
34	Bcl2	10.5025	0.553942	5.21095e-23
35	Gabbr2	10.4568	0.494802	8.29331e-23
36	Stard13	10.3747	0.527128	1.92837e-22
37	Ddah1	10.274	0.53137	5.40914e-22
38	Nckap5	10.1853	0.344849	1.32729e-21
39	Tef	10.1698	0.542638	1.52908e-21
40	Prkd1	10.1116	0.509287	2.72624e-21
41	Zhx3	10.0322	0.509175	6.01159e-21
42	Slc38a11	10.0301	0.676988	6.03768e-21
43	Mapre2	9.89795	0.57383	2.24479e-20
44	Pan3	9.86725	0.529113	3.00058e-20
45	Cdk19	9.86384	0.532514	3.05486e-20
46	Dennd1a	9.6341	0.370842	2.89008e-19
47	Fam214a	9.54206	0.5755	6.83695e-19
48	Nr3c2	9.53671	0.487593	7.09179e-19
49	Crlf3	9.40288	0.515785	2.44421e-18
50	Bcar3	9.38863	0.50976	2.75896e-18
51	Mir99ahg	9.37137	0.157755	3.20468e-18
52	Gldc	9.31953	0.500984	5.08915e-18
53	Gm36264	9.30405	0.459363	5.80914e-18
54	Ngef	9.30066	0.540974	5.91859e-18
55	Per3	9.29818	0.506423	5.97951e-18
56	Csgalnact1	9.28926	0.455273	6.33812e-18
57	Igf1r	9.28493	0.456629	6.48349e-18
58	Zfp608	9.28418	0.464216	6.48349e-18
59	Nt5c2	9.22931	0.540032	1.07053e-17
60	Akt3	9.17542	0.467987	1.74658e-17
61	Fgfr2	9.13429	0.477793	2.52594e-17
62	Neo1	9.1314	0.503089	2.55304e-17
63	Pde7b	9.13059	0.453493	2.55304e-17
64	Cdh20	9.11253	0.398762	2.98137e-17
65	Gli3	9.04551	0.426706	5.45525e-17
66	Ranbp3l	8.9498	0.479062	1.28955e-16
67	Map3k19	8.94269	0.615718	1.36005e-16
68	Gm5089	8.91418	0.445364	1.74034e-16
69	Pid1	8.87944	0.464491	2.354e-16
70	Lnpep	8.87647	0.532576	2.39166e-16
71	B3galt1	8.8736	0.263687	2.42788e-16
72	Rfx3	8.80951	0.482352	4.26394e-16
73	Grina	8.79463	0.504675	4.81798e-16
74	Rorb	8.78607	0.306309	5.14578e-16
75	Gpam	8.75747	0.475275	6.5664e-16
76	Gphn	8.72133	0.289993	8.95022e-16
77	Kcnn2	8.66885	0.438178	1.4067e-15
78	Atxn7l1	8.65673	0.490973	1.54905e-15
79	Gnao1	8.64969	0.201217	1.63156e-15
80	Insr	8.64351	0.512525	1.70561e-15
81	Klf12	8.63893	0.44319	1.75829e-15
82	Ptprt	8.60796	0.285128	2.28275e-15
83	Rasa2	8.53655	0.457628	4.20429e-15
84	Plekha7	8.51311	0.559681	5.09204e-15
85	Gjb6	8.51221	0.531139	5.09204e-15
86	Ndrg2	8.50675	0.458422	5.28873e-15
87	Gramd3	8.50036	0.452704	5.53732e-15
88	Cmip	8.49318	0.461874	5.83763e-15
89	Ston2	8.48743	0.459094	6.07868e-15
90	Psd3	8.43641	0.461484	9.33265e-15
91	Neat1	8.40296	0.428421	1.23077e-14
92	Ephb1	8.4004	0.428974	1.24695e-14
93	Carmil1	8.39406	0.456894	1.3047e-14
94	F3	8.39267	0.55543	1.30897e-14
95	Ctdspl	8.35606	0.474399	1.77103e-14
96	Fat3	8.33774	0.430077	2.05063e-14
97	Tle1	8.3291	0.536754	2.18773e-14
98	Ablim1	8.32762	0.451701	2.19681e-14
99	Msi2	8.31114	0.171297	2.5038e-14
100	Tbl1xr1	8.27318	0.532469	3.41736e-14
101	Pantr1	8.26357	0.457221	3.67425e-14
102	Hdac4	8.26249	0.554088	3.67826e-14
103	Apoe	8.25488	0.462876	3.88916e-14
104	Acss1	8.25112	0.391823	3.98194e-14
105	Slc43a2	8.24688	0.82094	4.09335e-14
106	Atp13a4	8.22534	0.449787	4.86256e-14
107	Cyp7b1	8.21354	0.474438	5.28309e-14
108	Peak1	8.20719	0.459819	5.52797e-14
109	Ttyh1	8.1881	0.450053	6.43069e-14
110	Zcchc24	8.18019	0.512908	6.8156e-14
111	Pbxip1	8.16269	0.436735	7.76383e-14
112	Sox6	8.1471	0.390644	8.76833e-14
113	Tmcc3	8.13429	0.446725	9.67614e-14
114	Akt2	8.12785	0.438413	1.01311e-13
115	Lncpint	8.12289	0.431805	1.04786e-13
116	Phf21a	8.11141	0.419177	1.1436e-13
117	Tle4	8.08958	0.443673	1.35879e-13
118	Lhfp	8.07731	0.463848	1.49212e-13
119	Hnrnpa2b1	8.04918	0.451123	1.86539e-13
120	Hdac9	8.02726	0.414425	2.21538e-13
121	Scara3	7.98987	0.505256	2.9816e-13
122	Elovl6	7.96824	0.442247	3.52863e-13
123	Tbcel	7.94663	0.445877	4.14532e-13
124	Slco1c1	7.9456	0.383663	4.1521e-13
125	Zmiz1	7.94007	0.438821	4.28419e-13
126	Palld	7.92868	0.412639	4.66538e-13
127	Tcf7l2	7.9254	0.421036	4.75904e-13
128	Slc27a1	7.91568	0.401784	5.11291e-13
129	Ankrd28	7.90116	0.471306	5.70834e-13
130	Peli2	7.89844	0.447001	5.7973e-13
131	Dtna	7.88784	0.212438	6.27106e-13
132	Pik3ip1	7.88516	0.691384	6.36709e-13
133	Mxi1	7.88251	0.448642	6.46294e-13
134	Nedd4	7.86454	0.429466	7.41561e-13
135	Scg3	7.85516	0.427196	7.94251e-13
136	Hdac8	7.83422	0.30664	9.32721e-13
137	Mboat2	7.82322	0.435539	1.01175e-12
138	Pitpnc1	7.80952	0.247541	1.1145e-12
139	Uty	7.76908	0.632454	1.52559e-12
140	Nme7	7.76094	0.532449	1.61715e-12
141	Ncoa2	7.73889	0.428053	1.91242e-12
142	Gm16751	7.73114	0.417885	2.02056e-12
143	Hivep3	7.72881	0.347204	2.04584e-12
144	Nhsl1	7.69324	0.34703	2.67225e-12
145	Cadm1	7.69179	0.273434	2.68724e-12
146	Pcca	7.67922	0.436027	2.9476e-12
147	Timp3	7.67074	0.520034	3.13121e-12
148	Grm3	7.66332	0.19933	3.2803e-12
149	Fgf13	7.66166	0.396168	3.30453e-12
150	Pbx1	7.65498	0.296851	3.46153e-12
151	Csrp1	7.65424	0.471898	3.46236e-12
152	Clasp2	7.62917	0.377324	4.18379e-12
153	Npas3	7.6188	0.145153	4.50253e-12
154	Fam107a	7.61828	0.437783	4.50253e-12
155	Marchf2	7.61527	0.469148	4.58381e-12
156	Lpp	7.59579	0.407837	5.30038e-12
157	Mcc	7.58154	0.408364	5.88511e-12
158	Pygb	7.5767	0.428409	6.07624e-12
159	Col11a2	7.55877	0.454022	6.93822e-12
160	Rgs7	7.54983	0.320548	7.39226e-12
161	Phka1	7.53247	0.401407	8.40112e-12
162	Ccdc88a	7.52885	0.356725	8.59192e-12
163	Ppp2r2b	7.49201	0.243246	1.13258e-11
164	Tbl1x	7.42623	0.417574	1.8561e-11
165	Ptprs	7.42278	0.41445	1.89539e-11
166	Pamr1	7.40841	0.465158	2.10167e-11
167	AI480526	7.38475	0.489213	2.48598e-11
168	Chchd3	7.37808	0.415763	2.60065e-11
169	Gng12	7.37381	0.411694	2.67191e-11
170	Rora	7.35561	0.113723	3.04731e-11
171	Atf7ip	7.35407	0.465333	3.06727e-11
172	Senp7	7.32322	0.419501	3.84315e-11
173	Arhgap31	7.32001	0.512782	3.91703e-11
174	Usp54	7.31917	0.431006	3.92235e-11
175	Dpf3	7.30612	0.403424	4.30156e-11
176	Kmt5b	7.30168	0.430386	4.42445e-11
177	Dkk3	7.28956	0.593628	4.8182e-11
178	Cst3	7.28788	0.572289	4.85509e-11
179	Cpq	7.27905	0.395203	5.15906e-11
180	Gpr37l1	7.26682	0.744031	5.61612e-11
181	Appl2	7.26631	0.388094	5.61612e-11
182	Nrcam	7.26309	0.36999	5.72424e-11
183	Ube2h	7.26017	0.402521	5.82197e-11
184	Slc39a12	7.23587	0.405693	6.93339e-11
185	Gpc6	7.23501	0.318626	6.94498e-11
186	Acyp2	7.2288	0.42186	7.23673e-11
187	Ogt	7.21769	0.403685	7.81688e-11
188	Fam163a	7.20982	0.404073	8.24425e-11
189	Foxn3	7.20667	0.391742	8.39892e-11
190	Plxnb1	7.19883	0.406026	8.85621e-11
191	Mapk10	7.17326	0.370123	1.06305e-10
192	Ahcyl2	7.16816	0.397396	1.09848e-10
193	Slc38a9	7.16345	0.461233	1.13181e-10
194	Castor2	7.15656	0.477161	1.18488e-10
195	Spidr	7.1532	0.442215	1.20856e-10
196	Klf9	7.15263	0.433506	1.20856e-10
197	Arhgef4	7.14555	0.385844	1.26702e-10
198	Pde10a	7.14031	0.403726	1.31044e-10
199	S1pr1	7.09807	0.600795	1.77258e-10
200	Ralgps1	7.09176	0.457437	1.84739e-10
201	Cyp2d22	7.0895	0.542333	1.86964e-10
202	Zfp148	7.08713	0.41419	1.89388e-10
203	Zhx2	7.07435	0.392571	2.06793e-10
204	Lef1	7.0721	0.543634	2.08396e-10
205	Daam1	7.06377	0.40849	2.20355e-10
206	Pou2f1	7.05641	0.391346	2.3135e-10
207	Slc22a23	7.05576	0.408946	2.31462e-10
208	Fchsd2	7.05064	0.397095	2.39141e-10
209	Xrcc4	7.03736	0.396629	2.61985e-10
210	Asap2	7.03063	0.402429	2.73793e-10
211	Pcdhga12	7.02794	0.418618	2.77984e-10
212	Pfkm	7.01545	0.498136	3.02745e-10
213	Gm48765	7.0103	0.375596	3.12804e-10
214	Phactr3	7.00433	0.37155	3.25124e-10
215	A830082K12Rik	6.98116	0.412459	3.81961e-10
216	Nr1d2	6.9719	0.533218	4.06335e-10
217	Denn2b	6.96773	0.432727	4.16874e-10
218	Csnk1g1	6.96628	0.414512	4.19505e-10
219	Asrgl1	6.96321	0.402635	4.2706e-10
220	Zmym4	6.95253	0.390973	4.58836e-10
221	Nsmce2	6.94916	0.39123	4.68077e-10
222	Soat1	6.93422	0.409922	5.18266e-10
223	A830019P07Rik	6.9125	0.58285	6.01804e-10
224	Nfix	6.91034	0.389321	6.08637e-10
225	Ksr1	6.8618	0.444177	8.5269e-10
226	Stk3	6.85632	0.425895	8.82557e-10
227	Sybu	6.84643	0.383983	9.42108e-10
228	Psap	6.84023	0.419966	9.80038e-10
229	Cyp4f15	6.83382	0.431695	1.02092e-09
230	Dst	6.82581	0.385698	1.07542e-09
231	Pcgf5	6.81098	0.494354	1.18778e-09
232	Foxp1	6.80657	0.412779	1.22016e-09
233	Tprkb	6.80209	0.403447	1.25398e-09
234	Gm35552	6.79002	0.412478	1.3584e-09
235	Clybl	6.78031	0.387753	1.44746e-09
236	Fnbp1	6.77342	0.338615	1.51241e-09
237	Por	6.75529	0.495789	1.70782e-09
238	Ptpn13	6.75259	0.414884	1.73339e-09
239	Gpcpd1	6.74869	0.388627	1.77411e-09
240	Tox	6.7473	0.373241	1.78464e-09
241	Cyrib	6.74284	0.37407	1.83356e-09
242	Hmg20a	6.71924	0.410453	2.14861e-09
243	Sdc2	6.6927	0.379929	2.55826e-09
244	Pip4k2a	6.66832	0.406845	3.00206e-09
245	Septin8	6.6682	0.380545	3.00206e-09
246	Alcam	6.66474	0.360006	3.06261e-09
247	Ncam2	6.66177	0.355064	3.11386e-09
248	Mink1	6.65749	0.418826	3.19462e-09
249	Ip6k1	6.65367	0.382756	3.26689e-09
250	Nxpe4	6.63236	0.377784	3.762e-09
251	Sorbs3	6.6196	0.470298	4.08698e-09
252	Sidt2	6.61874	0.457808	4.09651e-09
253	Sh3rf1	6.61757	0.425111	4.1145e-09
254	St6gal1	6.61354	0.368972	4.21346e-09
255	Plce1	6.60792	0.48848	4.36126e-09
256	Zfpm2	6.59904	0.369678	4.61479e-09
257	Cmss1	6.59718	0.402108	4.65675e-09
258	Firre	6.58044	0.40675	5.19448e-09
259	Lcorl	6.57963	0.385482	5.20524e-09
260	Baalc	6.57669	0.367686	5.29079e-09
261	Bcan	6.5684	0.180263	5.57501e-09
262	Pdgfc	6.56765	0.59275	5.58418e-09
263	Gm28175	6.56438	0.380647	5.6864e-09
264	Abat	6.56394	0.367079	5.6864e-09
265	Ckap5	6.55066	0.37694	6.19184e-09
266	Txndc16	6.55023	0.596639	6.19184e-09
267	Fam13c	6.54903	0.374735	6.22097e-09
268	Meis1	6.54164	0.524111	6.51486e-09
269	Trps1	6.53647	0.341632	6.70752e-09
270	Dennd4c	6.53629	0.409975	6.70752e-09
271	Foxo1	6.53261	0.369279	6.85167e-09
272	Kctd1	6.53061	0.398838	6.92135e-09
273	Strn3	6.50894	0.366749	7.95238e-09
274	Pcsk6	6.5088	0.415304	7.95238e-09
275	Tmem47	6.5023	0.412302	8.27686e-09
276	Coq8b	6.50078	0.447065	8.3337e-09
277	Rnf180	6.49125	0.381756	8.84966e-09
278	Nsmf	6.48788	0.379733	9.02051e-09
279	Vti1a	6.47616	0.375349	9.71852e-09
280	Dennd1b	6.47479	0.390572	9.77575e-09
281	Bmpr1a	6.46429	0.372362	1.04455e-08
282	Kcnip3	6.46371	0.355545	1.04526e-08
283	Cdh10	6.45627	0.298144	1.09443e-08
284	Ogdhl	6.44997	0.536417	1.1373e-08
285	Usp32	6.44728	0.379157	1.15401e-08
286	Hibadh	6.44028	0.47704	1.20477e-08
287	Gulp1	6.43932	0.359882	1.2086e-08
288	Mfge8	6.43278	0.424985	1.25784e-08
289	Nipsnap2	6.43074	0.435347	1.27091e-08
290	Bptf	6.42191	0.375629	1.34273e-08
291	Crtc3	6.42013	0.365695	1.35431e-08
292	Prrx1	6.41774	0.391297	1.37151e-08
293	Ehmt1	6.40853	0.364038	1.45246e-08
294	Ptar1	6.40458	0.449884	1.48604e-08
295	2610035D17Rik	6.40307	0.366063	1.49626e-08
296	Diaph3	6.39455	0.491444	1.5773e-08
297	Slc1a3	6.38393	0.174913	1.6856e-08
298	Ubp1	6.37348	0.416743	1.79919e-08
299	Fto	6.36774	0.368452	1.86211e-08
300	Map2	6.35652	0.382366	1.99729e-08
301	Gm47283	6.35582	0.36492	2.00042e-08
302	Igsf11	6.33967	0.339278	2.21507e-08
303	Nipbl	6.33793	0.364914	2.2335e-08
304	Pacrg	6.33394	0.366684	2.28538e-08
305	Egfr	6.32896	0.349217	2.35328e-08
306	Akap6	6.32849	0.368875	2.35357e-08
307	Eif4g1	6.32018	0.357368	2.47639e-08
308	Ralgps2	6.31344	0.430927	2.57907e-08
309	Pld2	6.3108	0.354679	2.61581e-08
310	Gigyf1	6.30868	0.371184	2.64412e-08
311	Zfp973	6.28509	0.356623	3.06069e-08
312	Astn2	6.28115	0.343383	3.13024e-08
313	Ptch1	6.27399	0.348885	3.26829e-08
314	Jarid2	6.2734	0.357493	3.27134e-08
315	Cachd1	6.27233	0.355739	3.28437e-08
316	Tead1	6.26852	0.363637	3.35612e-08
317	mt-Co1	6.24859	0.67535	3.80272e-08
318	Eogt	6.24214	0.401578	3.95177e-08
319	Zbtb16	6.2413	0.373326	3.96176e-08
320	Tagln3	6.23794	0.417741	4.03643e-08
321	Zfhx2	6.23221	0.375745	4.17489e-08
322	Swap70	6.23164	0.421366	4.17855e-08
323	Otud5	6.23043	0.522598	4.19902e-08
324	Adamts6	6.22168	0.448869	4.42765e-08
325	Prdm16	6.21965	0.336887	4.46546e-08
326	Fgfr1	6.21947	0.354204	4.46546e-08
327	Hs2st1	6.21301	0.35129	4.64028e-08
328	Fmn2	6.21095	0.337978	4.68842e-08
329	Atp8a1	6.20451	0.354924	4.87113e-08
330	Adhfe1	6.20333	0.383818	4.89421e-08
331	Notch2	6.19962	0.427304	4.99739e-08
332	Pals1	6.19856	0.409223	5.01742e-08
333	Eps15	6.19736	0.367762	5.04193e-08
334	Dlgap1	6.19523	0.205757	5.0769e-08
335	Ehbp1	6.19512	0.358919	5.0769e-08
336	Maob	6.19499	0.469688	5.0769e-08
337	Diaph2	6.18522	0.355656	5.38702e-08
338	Ccdc80	6.18079	0.377798	5.52418e-08
339	Nrbp2	6.1804	0.529957	5.52418e-08
340	Cc2d2a	6.17811	0.350899	5.59019e-08
341	Sat1	6.17478	0.35087	5.6938e-08
342	Med25	6.1665	0.694659	5.98428e-08
343	Marf1	6.16122	0.361884	6.17059e-08
344	Fyn	6.1532	0.354844	6.47403e-08
345	Cdk14	6.14961	0.347481	6.60493e-08
346	Gm5089-1	6.14887	0.36948	6.61826e-08
347	Nsd1	6.14754	0.365909	6.65618e-08
348	Psme4	6.14038	0.359714	6.94517e-08
349	Afg1l	6.13558	0.400046	7.13605e-08
350	Cdh19	6.13524	0.380343	7.13605e-08
351	Ppp2r5a	6.13348	0.350483	7.19706e-08
352	Tcf7l1	6.13233	0.351817	7.23018e-08
353	Armh3	6.12628	0.387792	7.49129e-08
354	mt-Co3	6.12288	0.5544	7.63311e-08
355	C130071C03Rik	6.11363	0.367577	8.06841e-08
356	Sort1	6.11126	0.349576	8.16833e-08
357	Fam193a	6.10711	0.366158	8.36207e-08
358	Abl2	6.10428	0.352197	8.48957e-08
359	Tnrc18	6.10264	0.350461	8.55552e-08
360	Wasf3	6.10121	0.349392	8.6106e-08
361	Cecr2	6.08446	0.344782	9.53601e-08
362	Lgr4	6.07544	0.340644	1.00625e-07
363	Clu	6.07122	0.395084	1.03046e-07
364	Arrb1	6.06803	0.360138	1.0485e-07
365	Frem2	6.06616	0.413597	1.05815e-07
366	Gm11266	6.0645	0.356205	1.06642e-07
367	Gm50021	6.06395	0.361071	1.06742e-07
368	Garem1	6.06125	0.351685	1.0828e-07
369	Cyp2j9	6.06057	0.53868	1.08471e-07
370	Ttc28	6.05262	0.351303	1.13678e-07
371	Srsf5	6.05142	0.357178	1.14247e-07
372	Bod1l	6.04662	0.339423	1.1741e-07
373	Zfp521	6.04445	0.346152	1.18707e-07
374	Npepps	6.03961	0.36952	1.22024e-07
375	Phkb	6.03662	0.359968	1.24003e-07
376	Fmo1	6.02958	0.755991	1.29211e-07
377	Abcc5	6.02633	0.360911	1.31512e-07
378	Itgb5	6.01411	0.387674	1.41483e-07
379	Hlf	6.00763	0.356888	1.46899e-07
380	Nr2f1	5.99994	0.347264	1.53657e-07
381	Cdip1	5.99398	0.408219	1.59014e-07
382	Znrf3	5.99233	0.353687	1.60006e-07
383	Csdc2	5.99219	0.348378	1.60006e-07
384	Coro2b	5.98247	0.345767	1.69174e-07
385	Tom1l2	5.98234	0.351521	1.69174e-07
386	Zfp609	5.98074	0.347282	1.70439e-07
387	Ube2k	5.9801	0.339305	1.70706e-07
388	Ltbp1	5.97001	0.369486	1.8117e-07
389	Tecpr1	5.96443	0.443413	1.8703e-07
390	Rfx4	5.96404	0.341598	1.8704e-07
391	Otud7b	5.96066	0.412927	1.90492e-07
392	Prrc2b	5.95425	0.430122	1.9765e-07
393	Lonp2	5.94696	0.407037	2.06169e-07
394	Fam171b	5.94549	0.341099	2.07542e-07
395	Gbf1	5.94457	0.341894	2.08229e-07
396	Tspan9	5.94359	0.342469	2.08992e-07
397	Pard3	5.94034	0.348084	2.1268e-07
398	Srgap3	5.93949	0.358846	2.13292e-07
399	Rab10	5.9383	0.339792	2.14352e-07
400	Entpd1	5.93515	0.469357	2.17994e-07
401	Eif2s3y	5.93178	0.540599	2.22011e-07
402	Ubr3	5.9234	0.344344	2.33096e-07
403	Mib1	5.91486	0.351054	2.44953e-07
404	Rsf1	5.91202	0.334072	2.4865e-07
405	Scmh1	5.90737	0.35037	2.5518e-07
406	Usp2	5.90344	0.356495	2.6074e-07
407	Clasp1	5.89666	0.339323	2.71073e-07
408	Atxn7	5.87102	0.337633	3.15794e-07
409	Sirpa	5.86627	0.346925	3.2425e-07
410	Csnk2a1	5.86455	0.401855	3.26882e-07
411	Cry2	5.86209	0.412964	3.31024e-07
412	Sema6d	5.851	0.289181	3.53067e-07
413	Mapk4	5.84614	0.312323	3.62713e-07
414	Lrch3	5.84512	0.337419	3.64149e-07
415	Eci2	5.84447	0.3719	3.64343e-07
416	Zfp532	5.84429	0.335361	3.64343e-07
417	St6galnac5	5.84324	0.300355	3.64728e-07
418	Meis2	5.84318	0.309165	3.64728e-07
419	Nwd1	5.843	0.343252	3.64728e-07
420	Rere	5.84181	0.353242	3.66533e-07
421	Vps13d	5.84059	0.341415	3.68433e-07
422	Nadk	5.83933	0.392923	3.70413e-07
423	Tsc1	5.83893	0.393374	3.70491e-07
424	Crim1	5.83268	0.430617	3.83596e-07
425	Kcnq3	5.8324	0.285081	3.83596e-07
426	Kdm3a	5.82389	0.438287	4.02801e-07
427	Crot	5.82172	0.404133	4.0718e-07
428	Pdzrn3	5.81591	0.337146	4.20665e-07
429	Zup1	5.81371	0.456748	4.25314e-07
430	Dlg1	5.81214	0.338564	4.284e-07
431	Pdlim5	5.81166	0.331152	4.28686e-07
432	Kcmf1	5.80296	0.340703	4.49936e-07
433	Zfp462	5.80284	0.325182	4.49936e-07
434	Rngtt	5.80095	0.379171	4.5406e-07
435	Sned1	5.79219	0.332103	4.77384e-07
436	Megf10	5.79073	0.332256	4.80535e-07
437	Mapkap1	5.78405	0.347553	4.98786e-07
438	Bicra	5.78375	0.354638	4.98786e-07
439	Gnb1	5.77843	0.327784	5.13714e-07
440	Setx	5.77313	0.367409	5.29044e-07
441	Xpo7	5.76871	0.381557	5.41975e-07
442	Dab1	5.75906	0.295583	5.72661e-07
443	Usp24	5.74866	0.358282	6.06461e-07
444	Gna13	5.73971	0.345246	6.37271e-07
445	Rab31	5.73957	0.334438	6.37271e-07
446	Prickle2	5.73315	0.320048	6.59133e-07
447	Atp6v0e	5.72947	0.482023	6.71629e-07
448	Eps15l1	5.72926	0.365111	6.71629e-07
449	Hdhd5	5.72681	0.370365	6.80014e-07
450	Pou6f1	5.71912	0.325747	7.10037e-07
451	Bach2	5.71082	0.325378	7.44015e-07
452	Epb41l5	5.7101	0.397949	7.45659e-07
453	Noct	5.70915	0.572886	7.48296e-07
454	Rmnd5a	5.70836	0.456048	7.50251e-07
455	Shroom2	5.70709	0.351192	7.54325e-07
456	Cep112	5.70262	0.487118	7.72656e-07
457	Babam2	5.7023	0.348574	7.72656e-07
458	Gatad2b	5.69851	0.336636	7.88425e-07
459	Cltc	5.69438	0.371332	8.05305e-07
460	Fam234a	5.69421	0.497685	8.05305e-07
461	Slc1a2	5.68629	0.0793725	8.41836e-07
462	Tecr	5.68146	0.402812	8.64244e-07
463	Pced1b	5.68018	0.365378	8.68963e-07
464	Snx29	5.67869	0.375294	8.74856e-07
465	Alpk1	5.67767	0.325217	8.78285e-07
466	Zbtb7c	5.67579	0.445516	8.86247e-07
467	Frmd4a	5.67526	0.115393	8.87235e-07
468	Xpo1	5.6676	0.337965	9.24131e-07
469	Ptn	5.66184	0.302583	9.53783e-07
470	Dcc	5.66128	0.292129	9.55041e-07
471	Mapre3	5.66015	0.507584	9.59472e-07
472	Bmp1	5.65773	0.34111	9.71152e-07
473	Id4	5.64175	0.316528	1.06159e-06
474	Arfgef2	5.63754	0.339853	1.08573e-06
475	Cpped1	5.63331	0.487201	1.11056e-06
476	Fry	5.62896	0.306283	1.13675e-06
477	Myo1e	5.62538	0.351133	1.15831e-06
478	Rsrc1	5.62478	0.325186	1.1601e-06
479	Gja1	5.62383	0.316501	1.16422e-06
480	Gm49164	5.62293	0.461987	1.16804e-06
481	Stxbp4	5.62055	0.426357	1.18199e-06
482	2610507B11Rik	5.61551	0.325494	1.21227e-06
483	Fryl	5.61142	0.338371	1.23892e-06
484	Mef2d	5.60628	0.358951	1.27383e-06
485	Arhgef10l	5.60417	0.329913	1.28693e-06
486	A330023F24Rik	5.60203	0.342746	1.30047e-06
487	Apbb2	5.60133	0.339683	1.3014e-06
488	Ube3a	5.6008	0.324566	1.3014e-06
489	Rgl1	5.60074	0.397314	1.3014e-06
490	Trerf1	5.60059	0.318429	1.3014e-06
491	Cdkal1	5.59903	0.331484	1.31071e-06
492	Galnt1	5.59466	0.318083	1.34164e-06
493	Ctnnd1	5.59152	0.336307	1.36354e-06
494	Abhd17b	5.59029	0.319505	1.37068e-06
495	Hectd1	5.58504	0.352079	1.41008e-06
496	Gab1	5.58444	0.363454	1.4123e-06
497	Supt6	5.57408	0.381893	1.49614e-06
498	Gpm6a	5.56334	0.297037	1.58827e-06
499	Arhgap35	5.56169	0.323075	1.60039e-06
500	Hmgcr	5.55982	0.365306	1.61463e-06
501	Pum2	5.55799	0.367901	1.62869e-06
502	Gm10561	5.55441	0.467434	1.65928e-06
503	Hepacam	5.55294	0.330876	1.67026e-06
504	Mcu	5.55244	0.319461	1.67189e-06
505	Aff1	5.54938	0.314181	1.69836e-06
506	Zfp934	5.54757	0.313482	1.71289e-06
507	Hnrnpm	5.54551	0.332493	1.72997e-06
508	Abca1	5.53989	0.341346	1.7832e-06
509	Pja2	5.53671	0.410001	1.81251e-06
510	Braf	5.51972	0.321724	1.99316e-06
511	Idh2	5.51796	0.337479	2.00521e-06
512	Rgma	5.51073	0.318065	2.07915e-06
513	Boc	5.5107	0.431592	2.07915e-06
514	Tspyl2	5.50603	0.442869	2.13108e-06
515	Emx2os	5.50454	0.313945	2.14539e-06
516	Agrn	5.49747	0.44519	2.22921e-06
517	Arhgap42	5.49597	0.340778	2.24416e-06
518	Slc15a2	5.49488	0.331915	2.25408e-06
519	Rab34	5.49071	0.491842	2.30374e-06
520	Plcg1	5.48618	0.364733	2.35943e-06
521	Gm973	5.47845	0.32488	2.46046e-06
522	Ctnna1	5.4713	0.452831	2.55729e-06
523	Fgd4	5.46948	0.308443	2.57905e-06
524	Tut4	5.46352	0.31393	2.66242e-06
525	Lrp4	5.45698	0.306718	2.75751e-06
526	Cep128	5.45515	0.415104	2.78121e-06
527	Fbxw11	5.45261	0.327257	2.81621e-06
528	Sema4d	5.45208	0.316958	2.8196e-06
529	Arhgap26	5.4486	0.327576	2.87031e-06
530	Ikzf2	5.44816	0.413202	2.87239e-06
531	Rab2a	5.44518	0.329544	2.91578e-06
532	Lncppara	5.44317	0.312822	2.94374e-06
533	Ostm1	5.43735	0.360604	3.03551e-06
534	Sfxn1	5.43708	0.348871	3.03551e-06
535	Colgalt2	5.43023	0.387271	3.14887e-06
536	Agmo	5.42276	0.312007	3.27784e-06
537	Akap13	5.42122	0.363232	3.30049e-06
538	Sugp2	5.41753	0.456305	3.36332e-06
539	Tenm3	5.41044	0.317484	3.49328e-06
540	Aplp1	5.40562	0.356172	3.58239e-06
541	Dtx3	5.40321	0.54634	3.62468e-06
542	Antxr1	5.40139	0.309505	3.65539e-06
543	Qk	5.39814	0.202213	3.71585e-06
544	Mid1	5.39371	0.308245	3.80215e-06
545	Fam228b	5.39324	0.330379	3.80554e-06
546	Tesk2	5.38461	0.318126	3.97736e-06
547	Tcf12	5.38439	0.332991	3.97736e-06
548	Smurf2	5.38331	0.308506	3.99449e-06
549	Dusp22	5.3767	0.549989	4.13672e-06
550	Dmxl1	5.37519	0.312092	4.16453e-06
551	Tbck	5.37261	0.375316	4.2175e-06
552	Scd2	5.37193	0.351476	4.22622e-06
553	Lypd6	5.36992	0.30466	4.26289e-06
554	Abcd2	5.36977	0.314661	4.26289e-06
555	Acaa1a	5.3657	0.456106	4.35274e-06
556	Syn2	5.36514	0.303904	4.35914e-06
557	Rftn2	5.36411	0.318859	4.37669e-06
558	Cdc14a	5.36256	0.370434	4.40707e-06
559	Copg2	5.3588	0.437275	4.49237e-06
560	Arhgef40	5.3461	0.346045	4.81093e-06
561	Cntrl	5.34483	0.346151	4.83672e-06
562	Pdgfrb	5.34324	0.369315	4.87139e-06
563	Vps54	5.34278	0.405959	4.87561e-06
564	Asph	5.34149	0.346183	4.9024e-06
565	Lin52	5.34087	0.335803	4.91121e-06
566	Med13	5.33851	0.328366	4.96731e-06
567	Swt1	5.33223	0.367051	5.13376e-06
568	Trappc9	5.33066	0.315774	5.16988e-06
569	Mkln1	5.3294	0.308485	5.19732e-06
570	Arap2	5.32633	0.320763	5.27739e-06
571	E130114P18Rik	5.32551	0.501361	5.29247e-06
572	Rps6ka5	5.32069	0.327191	5.42566e-06
573	Pik3c2a	5.31988	0.303289	5.44124e-06
574	Nup98	5.31893	0.366078	5.4609e-06
575	Frmd4b	5.3146	0.381588	5.58308e-06
576	Rai1	5.31202	0.339391	5.64458e-06
577	Aatk	5.30977	0.360989	5.70555e-06
578	Pnn	5.30631	0.314277	5.80539e-06
579	Rb1	5.30575	0.325513	5.81387e-06
580	Zfand3	5.30204	0.311108	5.92384e-06
581	Prodh	5.3014	0.314063	5.93089e-06
582	Canx	5.30124	0.424524	5.93089e-06
583	Map2k5	5.30057	0.326807	5.94304e-06
584	Trpc4ap	5.29634	0.385823	6.0563e-06
585	Amd1	5.29625	0.430279	6.0563e-06
586	Spop	5.29062	0.304189	6.23569e-06
587	Ago2	5.28868	0.342221	6.29236e-06
588	Pag1	5.28635	0.323311	6.36297e-06
589	Nek7	5.28522	0.332509	6.39199e-06
590	Abr	5.2837	0.278248	6.43518e-06
591	Wdr26	5.28246	0.322882	6.46872e-06
592	Gsap	5.2818	0.318699	6.48197e-06
593	Akap11	5.27896	0.386288	6.57299e-06
594	Rgl2	5.27707	0.413016	6.63046e-06
595	Fgfr3	5.27628	0.312581	6.64041e-06
596	Rnf144a	5.27622	0.332182	6.64041e-06
597	Aldoc	5.27113	0.302501	6.81677e-06
598	Eda	5.26963	0.297457	6.86195e-06
599	Sema6a	5.26173	0.390892	7.1524e-06
600	Dhx30	5.26064	0.359499	7.1837e-06
601	Taok2	5.25925	0.383382	7.21602e-06
602	2810403D21Rik	5.25925	0.473703	7.21602e-06
603	Ubap2l	5.25421	0.299685	7.40476e-06
604	0610040J01Rik	5.25179	0.351728	7.47898e-06
605	Zc3h12b	5.25172	0.314436	7.47898e-06
606	Epc1	5.25152	0.306344	7.47898e-06
607	Top2b	5.25032	0.379459	7.51639e-06
608	Mt3	5.2424	0.316615	7.82647e-06
609	Rnpc3	5.2423	0.365869	7.82647e-06
610	Gabrg1	5.24195	0.328738	7.8297e-06
611	Slc25a12	5.23894	0.302308	7.94443e-06
612	Kansl1l	5.2387	0.31811	7.94443e-06
613	Xpr1	5.23827	0.306175	7.95087e-06
614	Golga1	5.23704	0.39668	7.99154e-06
615	Gse1	5.23675	0.336789	7.99224e-06
616	Enox2	5.23238	0.352298	8.17116e-06
617	Pibf1	5.22836	0.326514	8.33789e-06
618	Nphp3	5.22391	0.491384	8.52796e-06
619	Sema4a	5.22352	0.407684	8.53316e-06
620	6030443J06Rik	5.2224	0.409112	8.57223e-06
621	Gm20646	5.22193	0.309193	8.58096e-06
622	Wdr20	5.22142	0.360027	8.59198e-06
623	Gprc5b	5.21919	0.306654	8.68297e-06
624	Hnrnph1	5.21843	0.334812	8.7053e-06
625	Sgsm2	5.21633	0.366535	8.79171e-06
626	Wdpcp	5.21067	0.32838	9.05029e-06
627	Lsamp	5.2101	0.0517091	9.06462e-06
628	Cadm2	5.20959	0.066441	9.07633e-06
629	Wdfy3	5.20067	0.310461	9.50867e-06
630	Akap8	5.1986	0.303916	9.60109e-06
631	Vwa8	5.1982	0.311922	9.60724e-06
632	Clcn4	5.19582	0.399679	9.7169e-06
633	Kdm2a	5.19357	0.295197	9.82029e-06
634	Slc12a6	5.19074	0.356212	9.95616e-06
635	Trim33	5.18865	0.319869	1.00538e-05
636	Slc6a1	5.18257	0.311259	1.03717e-05
637	Camkmt	5.18088	0.352702	1.04511e-05
638	Wapl	5.17951	0.3047	1.05123e-05
639	Fam172a	5.17752	0.308346	1.06097e-05
640	Tpr	5.1771	0.302648	1.06179e-05
641	Aifm3	5.17537	0.317538	1.0701e-05
642	Atp9b	5.17502	0.29463	1.07055e-05
643	Med13l	5.17447	0.313236	1.07217e-05
644	Ctsf	5.17241	0.415439	1.08112e-05
645	Dnajc13	5.17237	0.359412	1.08112e-05
646	Zfp438	5.16762	0.348298	1.10735e-05
647	Chd2	5.16442	0.299924	1.12486e-05
648	Nlgn3	5.16358	0.453185	1.12828e-05
649	Srcap	5.16224	0.316514	1.13475e-05
650	Vps35l	5.16026	0.364473	1.14514e-05
651	Tpcn1	5.15626	0.399568	1.16819e-05
652	Kantr	5.15484	0.328108	1.17404e-05
653	Epb41l2	5.15479	0.299056	1.17404e-05
654	Kat6a	5.15419	0.320363	1.17609e-05
655	Insig1	5.15245	0.366137	1.18536e-05
656	Rhobtb3	5.14981	0.5183	1.20047e-05
657	Ppm1b	5.14843	0.321306	1.20759e-05
658	Lrrc58	5.14545	0.310402	1.22517e-05
659	Grik5	5.14157	0.305275	1.24898e-05
660	Fbxw8	5.14021	0.494964	1.25625e-05
661	Mier1	5.13575	0.376866	1.28462e-05
662	Tox2	5.13197	0.32722	1.30885e-05
663	Safb	5.1277	0.31543	1.33506e-05
664	Atp2a2	5.1235	0.299858	1.36162e-05
665	Etnppl	5.12328	0.854386	1.36162e-05
666	Rbms1	5.12319	0.298253	1.36162e-05
667	Kdm5a	5.11932	0.304022	1.38796e-05
668	Lifr	5.11784	0.392888	1.39692e-05
669	Ocrl	5.11128	0.292019	1.44431e-05
670	Dag1	5.10512	0.337991	1.49005e-05
671	Adcy9	5.10402	0.305393	1.49664e-05
672	Samd4	5.10333	0.280564	1.5e-05
673	Leng8	5.10213	0.333512	1.50744e-05
674	Dis3l2	5.09809	0.293668	1.53784e-05
675	Aacs	5.09591	0.387909	1.5535e-05
676	Btbd9	5.09131	0.281562	1.58948e-05
677	Gpi1	5.08827	0.31401	1.61069e-05
678	Memo1	5.0851	0.359382	1.63329e-05
679	Gdpd2	5.08444	0.550753	1.63672e-05
680	Cs	5.08413	0.298354	1.63716e-05
681	Abtb2	5.08352	0.324907	1.64012e-05
682	Gli2	5.08116	0.299763	1.6584e-05
683	Grid2	5.07978	0.189005	1.6682e-05
684	Dcaf6	5.07602	0.296775	1.69915e-05
685	Slc25a33	5.07201	0.420098	1.73065e-05
686	Tbc1d5	5.07136	0.295673	1.73423e-05
687	Sh3glb2	5.07043	0.35028	1.73958e-05
688	Parva	5.07025	0.358946	1.73958e-05
689	Prkca	5.06971	0.28183	1.74217e-05
690	Odf2	5.06928	0.292886	1.74345e-05
691	Cog5	5.06906	0.309483	1.74345e-05
692	Reps1	5.06733	0.307047	1.75699e-05
693	Pot1b	5.06668	0.429113	1.76058e-05
694	Fam120c	5.06419	0.298359	1.78131e-05
695	Phyhipl	5.05616	0.292974	1.85548e-05
696	Rc3h2	5.0534	0.292051	1.87992e-05
697	Add1	5.05202	0.297193	1.89105e-05
698	Tmem164	5.04946	0.293534	1.91398e-05
699	Ctdsp2	5.0465	0.614762	1.94124e-05
700	Mrpl18	5.04617	0.39292	1.94205e-05
701	Cyfip1	5.0395	0.292735	2.00826e-05
702	Fbrsl1	5.03555	0.286888	2.04741e-05
703	Cyth1	5.03187	0.304024	2.08429e-05
704	Arhgap32	5.02601	0.292052	2.14614e-05
705	Ptprm	5.01884	0.313224	2.22482e-05
706	Lrp6	5.01763	0.332755	2.23587e-05
707	Phf21b	5.01452	0.347668	2.26937e-05
708	Aldh1a1	5.01141	0.266516	2.30335e-05
709	Kifc3	5.00915	0.39813	2.32741e-05
710	Map4k4	5.00883	0.312671	2.32821e-05
711	Rnf130	5.00724	0.29643	2.34448e-05
712	Ppp2r5c	5.00604	0.30465	2.3557e-05
713	Micu3	5.00581	0.295903	2.3557e-05
714	4930488L21Rik	5.00535	0.299583	2.35829e-05
715	Phip	5.00437	0.282853	2.36718e-05
716	B930095G15Rik	5.00063	0.347625	2.40482e-05
717	Dclk2	5.00057	0.28792	2.40482e-05
718	Cdk8	4.99679	0.298617	2.44931e-05
719	Il18	4.985	0.310181	2.60008e-05
720	Map2k6	4.98469	0.289624	2.60079e-05
721	Cfap100	4.98056	0.676407	2.65349e-05
722	Ppp4r3b	4.97643	0.384057	2.70719e-05
723	Alms1	4.97618	0.295684	2.70722e-05
724	Stag2	4.9726	0.301664	2.75415e-05
725	Ldlr	4.96968	0.284597	2.79226e-05
726	Rb1cc1	4.96859	0.283809	2.80447e-05
727	Nsdhl	4.96724	0.345435	2.82036e-05
728	Oplah	4.9645	0.375558	2.85311e-05
729	Pik3ca	4.96403	0.345331	2.85635e-05
730	Sugct	4.96373	0.310667	2.85712e-05
731	Marchf7	4.96038	0.305924	2.90306e-05
732	Fam110b	4.96005	0.399858	2.90428e-05
733	Plcb4	4.95348	0.293031	3.00028e-05
734	Bcr	4.95249	0.318497	3.01187e-05
735	Ctcf	4.95117	0.303132	3.02841e-05
736	Srr	4.94682	0.304129	3.09297e-05
737	Ppp2r5e	4.94646	0.330799	3.09477e-05
738	Cpne2	4.94443	0.386767	3.12323e-05
739	Arid1b	4.944	0.307438	3.12621e-05
740	Rimklb	4.94265	0.406494	3.14395e-05
741	Ldhb	4.94169	0.426769	3.15543e-05
742	Tet2	4.94104	0.28097	3.16188e-05
743	Stxbp6	4.94043	0.290917	3.16794e-05
744	Lrrc8c	4.93748	0.311047	3.21202e-05
745	Lims1	4.93607	0.287805	3.2313e-05
746	Trak1	4.93462	0.294911	3.24904e-05
747	Mbtd1	4.93437	0.29685	3.24904e-05
748	Trp53inp1	4.93427	0.460165	3.24904e-05
749	Cramp1	4.93311	0.397964	3.26419e-05
750	Pcmtd1	4.93246	0.297777	3.27107e-05
751	Pex14	4.93061	0.372379	3.29807e-05
752	Pank1	4.9261	0.298597	3.3708e-05
753	Cspp1	4.92496	0.298084	3.38638e-05
754	Sgms1	4.92167	0.315764	3.43947e-05
755	Arhgef9	4.92101	0.28421	3.44686e-05
756	Chpt1	4.92074	0.320751	3.44726e-05
757	Sorl1	4.91779	0.311504	3.49528e-05
758	Itgav	4.91699	0.281184	3.50533e-05
759	Cox10	4.91647	0.341978	3.51028e-05
760	Ppp2r3a	4.91426	0.293877	3.54131e-05
761	Ints6	4.9136	0.319145	3.54889e-05
762	Myh14	4.91256	0.351255	3.56333e-05
763	N4bp2	4.91072	0.364356	3.5926e-05
764	Trim37	4.90944	0.296077	3.61158e-05
765	Mtor	4.90434	0.339968	3.70228e-05
766	Btbd7	4.90237	0.311824	3.735e-05
767	Cbfa2t2	4.89938	0.285128	3.78764e-05
768	Cdc73	4.89525	0.289139	3.86324e-05
769	Rtn3	4.89306	0.294231	3.90188e-05
770	Ank	4.89085	0.279291	3.941e-05
771	Rufy3	4.89026	0.307666	3.94814e-05
772	Tnks2	4.88934	0.282229	3.96173e-05
773	Fbxo44	4.88757	0.43068	3.9927e-05
774	Pigs	4.88698	0.362299	3.99709e-05
775	Fyco1	4.88688	0.480502	3.99709e-05
776	Pdcd4	4.8838	0.341069	4.0551e-05
777	Farp1	4.87601	0.212319	4.21328e-05
778	Adgrb2	4.87171	0.347294	4.30084e-05
779	Abhd12	4.87137	0.398399	4.30313e-05
780	Stx8	4.86992	0.320802	4.3296e-05
781	Mnat1	4.86724	0.364021	4.38355e-05
782	Ate1	4.86392	0.288541	4.45043e-05
783	Nfyc	4.86377	0.290162	4.45043e-05
784	Pik3r1	4.86291	0.29941	4.46433e-05
785	Hnrnpl	4.86242	0.313667	4.47022e-05
786	9630014M24Rik	4.86112	0.271687	4.49413e-05
787	Etv6	4.86048	0.283842	4.5033e-05
788	Tardbp	4.85739	0.413388	4.5688e-05
789	Apc	4.85637	0.313177	4.58683e-05
790	Fads2	4.85418	0.286053	4.63235e-05
791	Marchf6	4.85254	0.329239	4.6653e-05
792	Wwtr1	4.8507	0.275742	4.70319e-05
793	Slc38a3	4.8468	0.312161	4.79094e-05
794	Bbs9	4.84468	0.363152	4.83666e-05
795	Ube3c	4.84046	0.294772	4.93454e-05
796	Ssbp2	4.83993	0.301435	4.94191e-05
797	Supt3	4.83826	0.340673	4.97352e-05
798	Zfp280c	4.83819	0.306252	4.97352e-05
799	Dnajc1	4.83637	0.291078	5.01197e-05
800	Ankfy1	4.8362	0.362268	5.01197e-05
801	Setd2	4.82886	0.278153	5.19393e-05
802	Capza1	4.82845	0.343011	5.1986e-05
803	Sgce	4.82396	0.382841	5.30473e-05
804	Flot2	4.82309	0.396858	5.32168e-05
805	Agl	4.82243	0.291741	5.3282e-05
806	Arnt	4.82238	0.337122	5.3282e-05
807	Rabep1	4.82083	0.304011	5.36339e-05
808	Hnrnph3	4.81568	0.416953	5.4956e-05
809	Mef2a	4.81551	0.310908	5.4956e-05
810	Ralbp1	4.81281	0.293227	5.55161e-05
811	Kdm5c	4.81276	0.291903	5.55161e-05
812	Rgs3	4.8126	0.327649	5.55161e-05
813	Gfra1	4.81256	0.295415	5.55161e-05
814	Luzp2	4.81137	0.214145	5.57633e-05
815	Tnrc6b	4.81121	0.299563	5.57633e-05
816	Stimate	4.80766	0.355146	5.66968e-05
817	Ezh1	4.80413	0.534467	5.76409e-05
818	Srebf2	4.80126	0.281951	5.84042e-05
819	Pcdh17	4.80087	0.292296	5.84522e-05
820	Osbpl11	4.79994	0.481197	5.85894e-05
821	Vgll4	4.79958	0.297976	5.86272e-05
822	Dyrk1a	4.79616	0.278211	5.95685e-05
823	Pla2g7	4.79409	0.28944	6.01177e-05
824	Prelid3a	4.79256	0.353347	6.05098e-05
825	Apc2	4.79211	0.332764	6.05755e-05
826	Ap4s1	4.7917	0.363635	6.06312e-05
827	P4ha1	4.79099	0.33969	6.07761e-05
828	Qrich1	4.79052	0.279158	6.08493e-05
829	Atf7	4.78415	0.287027	6.27402e-05
830	Celf1	4.77778	0.286535	6.46865e-05
831	Fam222b	4.77344	0.279333	6.60242e-05
832	Slc6a11	4.77169	0.272841	6.6525e-05
833	Bckdhb	4.77038	0.277035	6.68596e-05
834	Atn1	4.76898	0.472859	6.71969e-05
835	Apex2	4.76727	0.297889	6.76951e-05
836	Cpt1c	4.76688	0.347157	6.77499e-05
837	Akap9	4.76596	0.274794	6.79837e-05
838	Ptbp2	4.76532	0.313931	6.81224e-05
839	Golga4	4.76374	0.274553	6.85818e-05
840	Ddx3y	4.76151	0.473999	6.92671e-05
841	Rif1	4.75915	0.292616	7.00018e-05
842	Pcsk7	4.75892	0.364842	7.0005e-05
843	Ap3m1	4.75678	0.438382	7.06704e-05
844	2210408F21Rik	4.75656	0.271078	7.06704e-05
845	Pou3f2	4.75433	0.422211	7.13758e-05
846	Scfd2	4.75406	0.316034	7.13921e-05
847	Fam184a	4.75369	0.280416	7.14423e-05
848	Arhgap21	4.75031	0.284284	7.2566e-05
849	Acbd5	4.74548	0.287952	7.42357e-05
850	Fgd6	4.74379	0.2944	7.47751e-05
851	Zfp36l1	4.74329	0.511664	7.48782e-05
852	Ryk	4.74035	0.432811	7.58617e-05
853	Ddx50	4.7402	0.296561	7.58617e-05
854	AU040320	4.73631	0.370336	7.71817e-05
855	Taf1	4.73607	0.273999	7.71817e-05
856	Scaf8	4.73604	0.282826	7.71817e-05
857	Fmnl2	4.72858	0.298263	7.9983e-05
858	Sesn1	4.72741	0.280861	8.03172e-05
859	Fggy	4.72729	0.302417	8.03172e-05
860	Bcat2	4.72655	0.345152	8.05223e-05
861	Relch	4.72481	0.305803	8.11224e-05
862	Tor1aip1	4.72163	0.287565	8.22323e-05
863	Senp6	4.72161	0.27069	8.22323e-05
864	Pfkp	4.72108	0.322784	8.23066e-05
865	Bcor	4.72098	0.349504	8.23066e-05
866	Mmd2	4.71805	0.288403	8.3409e-05
867	Trappc8	4.717	0.309456	8.37493e-05
868	Jak1	4.71357	0.318479	8.50812e-05
869	Zfyve9	4.71044	0.287959	8.63033e-05
870	Ube4b	4.7093	0.269833	8.66968e-05
871	Map3k3	4.70748	0.290039	8.73779e-05
872	Tnks	4.70699	0.330886	8.74946e-05
873	Gtf2i	4.70649	0.304833	8.76128e-05
874	Hapln1	4.70402	0.369058	8.85872e-05
875	A930015D03Rik	4.70112	0.359785	8.97567e-05
876	Marchf3	4.70044	0.326771	8.9896e-05
877	Zer1	4.70036	0.39452	8.9896e-05
878	Kansl1	4.6993	0.285339	9.02692e-05
879	Herc4	4.69389	0.281156	9.259e-05
880	Trip11	4.69169	0.269734	9.34468e-05
881	Arid4b	4.69157	0.27424	9.34468e-05
882	Wls	4.69079	0.416906	9.37043e-05
883	Acadsb	4.68964	0.344287	9.41309e-05
884	Uqcc1	4.6868	0.36897	9.53455e-05
885	Specc1l	4.68473	0.273284	9.62098e-05
886	Ilf3	4.6799	0.325907	9.8399e-05
887	Zfp950	4.67904	0.269877	9.8707e-05
888	Rbm33	4.67554	0.361955	0.000100303
889	Tab2	4.67403	0.275859	0.000100936
890	Gnaq	4.67044	0.30516	0.000102604
891	Dusp11	4.67008	0.337394	0.000102676
892	Mdm4	4.66977	0.269084	0.000102723
893	Ccdc88c	4.66931	0.269624	0.000102738
894	Chd8	4.66789	0.270681	0.000103342
895	Taf3	4.66753	0.291111	0.000103413
896	Map3k5	4.66099	0.292033	0.000106641
897	2610008E11Rik	4.66075	0.544063	0.000106654
898	Chsy1	4.65927	0.369107	0.000107308
899	Senp1	4.65636	0.313041	0.000108672
900	Atrn	4.65624	0.267432	0.000108672
901	Cnn3	4.65544	0.351095	0.000108982
902	Esyt2	4.65188	0.322946	0.000110762
903	Osbpl9	4.65041	0.283761	0.000111441
904	Lix1	4.64917	0.265702	0.000111942
905	Tjp2	4.64905	0.276377	0.000111942
906	Stox2	4.64827	0.205042	0.000112254
907	Fuz	4.64548	0.651221	0.00011366
908	Klf7	4.64446	0.276602	0.000114037
909	Maml3	4.64437	0.44257	0.000114037
910	Add3	4.64038	0.29677	0.000116138
911	Fubp1	4.63908	0.267771	0.000116754
912	Fam219a	4.63708	0.262395	0.000117767
913	Nr2e1	4.6354	0.273189	0.000118601
914	Ncoa1	4.63308	0.26286	0.000119819
915	Acsl3	4.63136	0.287671	0.000120693
916	Usp47	4.62756	0.273807	0.0001228
917	Dot1l	4.62464	0.312433	0.000124297
918	Stx5a	4.62462	0.325779	0.000124297
919	Sfxn5	4.62296	0.226209	0.00012517
920	Rlf	4.62237	0.340199	0.000125395
921	4930544I03Rik	4.61846	0.439409	0.000127652
922	Abl1	4.61813	0.397571	0.000127727
923	Clasrp	4.61768	0.307144	0.000127871
924	Acat3	4.61507	0.514521	0.000129358
925	Acsl6	4.60863	0.275194	0.000133291
926	Sik2	4.60818	0.267789	0.000133443
927	Hnrnpa3	4.6072	0.398879	0.000133907
928	Abi1	4.60704	0.285076	0.000133907
929	Csnk1a1	4.60228	0.269976	0.000136863
930	Ndufs1	4.59738	0.303263	0.000139981
931	Arfgef1	4.59703	0.2606	0.000140074
932	Ubac2	4.59459	0.31622	0.000141576
933	Zmym2	4.59207	0.274555	0.000143151
934	Atp1b2	4.58867	0.479123	0.000145358
935	Ranbp2	4.58702	0.344055	0.000146358
936	Thada	4.58553	0.352767	0.00014726
937	Faf1	4.58245	0.26958	0.000149297
938	Trip4	4.58047	0.283716	0.000150567
939	Ubr1	4.58021	0.262142	0.000150605
940	Sptbn1	4.57975	0.30321	0.000150782
941	Ppip5k1	4.57901	0.35765	0.000151163
942	Bcas3	4.57738	0.29227	0.000152192
943	Ccny	4.57456	0.308638	0.00015404
944	Ppp6r3	4.57443	0.276536	0.00015404
945	Desi2	4.57286	0.276598	0.000155045
946	Dbp	4.56694	0.47043	0.00015933
947	Ccnt2	4.56671	0.290659	0.000159349
948	Zfhx3	4.5647	0.33827	0.00016072
949	Rhobtb2	4.56392	0.368346	0.000161158
950	Crebbp	4.5626	0.307801	0.000162016
951	Clk1	4.56077	0.264835	0.000163271
952	Klhl5	4.55706	0.26256	0.000166015
953	Utrn	4.55605	0.292013	0.000166542
954	Rab3gap1	4.55598	0.302496	0.000166542
955	Bmt2	4.55466	0.315028	0.000167422
956	Lpcat3	4.54973	0.276581	0.00017122
957	Syngap1	4.54896	0.501989	0.000171543
958	Yap1	4.54892	0.278892	0.000171543
959	Anxa6	4.54836	0.299964	0.000171835
960	Wwc2	4.54807	0.280891	0.000171895
961	Nudcd3	4.543	0.286725	0.000175915
962	Tbc1d9b	4.54264	0.268166	0.000176042
963	Nsd3	4.54178	0.276034	0.000176591
964	Tgfb2	4.54059	0.41061	0.000177412
965	Slc25a21	4.54018	0.361178	0.000177481
966	Scaper	4.5401	0.295312	0.000177481
967	Rsu1	4.53642	0.402342	0.000180424
968	Mtmr3	4.53485	0.27048	0.000181594
969	Ghr	4.53344	0.283435	0.000182636
970	Helz	4.53301	0.273641	0.000182824
971	Nmt1	4.53029	0.263431	0.000185016
972	Cabin1	4.52859	0.297071	0.000186327
973	Rundc3a	4.52588	0.377981	0.000188551
974	Mecp2	4.52517	0.284896	0.000188934
975	Cop1	4.52504	0.325257	0.000188934
976	Nebl	4.52139	0.273332	0.000192036
977	Aco2	4.51913	0.261654	0.000193908
978	Dcaf8	4.51882	0.269224	0.000194004
979	Dpp8	4.51712	0.318152	0.000195374
980	Tsc22d4	4.51613	0.339077	0.000196102
981	Kmt2d	4.51445	0.475032	0.000197474
982	Syt11	4.51387	0.306663	0.000197824
983	Usp25	4.5098	0.30319	0.000201459
984	4833420G17Rik	4.50733	0.435783	0.00020362
985	Rap1gap	4.50436	0.528127	0.000206299
986	Reep3	4.50003	0.279347	0.000210337
987	Eri3	4.49905	0.258858	0.000211104
988	Cplane1	4.49812	0.259433	0.000211835
989	Sdha	4.49537	0.298488	0.00021438
990	Eef2	4.49356	0.616212	0.000216003
991	Dido1	4.49176	0.259525	0.000217634
992	Numa1	4.48986	0.344386	0.000219373
993	E130307A14Rik	4.48822	0.253089	0.000220861
994	Ppp6r2	4.48754	0.263058	0.000221349
995	Ankrd6	4.48665	0.257387	0.000222068
996	Tmem175	4.48468	0.344127	0.00022391
997	Dach1	4.48448	0.321742	0.00022391
998	Vamp4	4.48235	0.419625	0.000225941
999	Dctn4	4.48165	0.256843	0.00022647
1000	Pkn2	4.48076	0.265686	0.000227063
1001	Usp6nl	4.48069	0.356714	0.000227063
1002	Nfatc3	4.47825	0.273303	0.000229456
1003	Cpeb1	4.47776	0.274823	0.000229563
1004	Gtf3c2	4.47774	0.266539	0.000229563
1005	Zfp638	4.47669	0.276085	0.000230482
1006	Baz1b	4.47512	0.253402	0.000231961
1007	Shc3	4.47472	0.266351	0.000231967
1008	Map4	4.47471	0.300707	0.000231967
1009	Aopep	4.47331	0.256771	0.000233278
1010	Thrap3	4.47283	0.258757	0.00023358
1011	Astn1	4.47209	0.282554	0.000234171
1012	Ndufs4	4.47162	0.253388	0.000234435
1013	Tasor	4.47145	0.313205	0.000234435
1014	Sema4b	4.47076	0.274918	0.000234966
1015	Wdfy2	4.46979	0.322242	0.000235816
1016	Cpeb3	4.46609	0.271279	0.000239713
1017	Sh3kbp1	4.46371	0.327066	0.000242162
1018	Sil1	4.46302	0.266225	0.000242486
1019	Crem	4.46061	0.391384	0.000245
1020	3830406C13Rik	4.4599	0.565603	0.000245587
1021	Gstm1	4.45848	0.444788	0.000246994
1022	Pias1	4.45581	0.277004	0.000249854
1023	D130040H23Rik	4.45434	0.269032	0.000251329
1024	Araf	4.45415	0.281851	0.000251329
1025	Gm12353	4.45122	0.478581	0.000254121
1026	Pax6	4.45118	0.255102	0.000254121
1027	Cdk5rap2	4.44787	0.253583	0.000257838
1028	Dmtf1	4.44518	0.316202	0.000260846
1029	Chst2	4.44453	0.38143	0.000261391
1030	mt-Atp6	4.44351	0.568022	0.000262391
1031	Sf1	4.43856	0.314373	0.000268245
1032	Fnip2	4.43789	0.313929	0.000268844
1033	Sec63	4.437	0.301677	0.000269704
1034	Tiam2	4.43044	0.281328	0.000277785
1035	Ptprf	4.42985	0.29061	0.000278292
1036	Ttc17	4.42792	0.274841	0.000280536
1037	Arhgef18	4.42591	0.333718	0.000282908
1038	Iqsec2	4.42537	0.255297	0.000283356
1039	Shisa4	4.42501	0.278227	0.000283562
1040	Pcdhgc3	4.42449	0.402844	0.000283988
1041	Phldb2	4.42414	0.448035	0.000284191
1042	Gm26512	4.42276	0.252054	0.000285759
1043	Hivep1	4.41975	0.278482	0.000289242
1044	Mbd2	4.41799	0.403421	0.000291338
1045	Numb	4.41686	0.257905	0.000292602
1046	Tulp4	4.4165	0.250209	0.000292822
1047	Frmpd1	4.41426	0.258995	0.000295601
1048	Med12	4.40927	0.454403	0.000302223
1049	Sntb1	4.40798	0.588499	0.000303757
1050	Rabgap1l	4.40614	0.273252	0.000306062
1051	Thrb	4.4052	0.287259	0.000307114
1052	Slc23a2	4.40375	0.310729	0.000308903
1053	Yipf1	4.40226	0.434957	0.000310754
1054	Elp4	4.401	0.257769	0.000312274
1055	Virma	4.40034	0.299092	0.000312764
1056	Ppm1a	4.40027	0.393617	0.000312764
1057	Trip12	4.39859	0.258656	0.000314914
1058	Gpd2	4.39529	0.261971	0.000319449
1059	Ralgapa1	4.39246	0.288255	0.000323359
1060	Ccdc191	4.39105	0.267682	0.000325169
1061	Ankrd29	4.38754	0.405214	0.000330154
1062	D5Ertd579e	4.38308	0.289547	0.0003367
1063	Pcmtd2	4.38106	0.3787	0.000339525
1064	Mtss2	4.38013	0.269155	0.000340671
1065	Khdc4	4.3784	0.317487	0.00034309
1066	Itga6	4.37567	0.248268	0.000347106
1067	Adcyap1r1	4.37419	0.451834	0.000348796
1068	Rpl21	4.37411	0.703383	0.000348796
1069	Nudt3	4.37394	0.317392	0.000348796
1070	Ezr	4.37366	0.308498	0.000348796
1071	Rnf216	4.37364	0.255697	0.000348796
1072	Prdx6	4.37138	0.250131	0.000351985
1073	Camk2d	4.37127	0.269866	0.000351985
1074	Dhx36	4.37083	0.276418	0.000352369
1075	Gigyf2	4.37031	0.258096	0.000352903
1076	Aldh1l1	4.36888	0.262238	0.000354907
1077	Gm26618	4.36735	0.334525	0.00035709
1078	Smc5	4.36618	0.258492	0.000358697
1079	Glul	4.36578	0.285267	0.000359025
1080	Nnat	4.35817	0.468801	0.000371417
1081	Mir100hg	4.35771	0.17357	0.000371866
1082	Ext2	4.35527	0.362674	0.000375712
1083	Parp8	4.35459	0.29349	0.000376543
1084	Phc3	4.35295	0.311018	0.000379049
1085	Mt1	4.35237	0.411472	0.000379698
1086	Dync1h1	4.35219	0.256115	0.000379698
1087	Sfxn2	4.34774	0.45801	0.000387148
1088	Clec16a	4.3473	0.278701	0.000387579
1089	Depdc5	4.3455	0.265023	0.000390432
1090	Smg7	4.34531	0.298672	0.000390435
1091	Camk1d	4.34491	0.271479	0.000390798
1092	Rapgef1	4.34471	0.258838	0.000390811
1093	Rprd2	4.34308	0.277388	0.000393377
1094	Txlng	4.34033	0.258267	0.000397996
1095	Cwf19l2	4.34009	0.252241	0.000398085
1096	Prdm5	4.33989	0.304767	0.0003981
1097	Serpine2	4.3386	0.288836	0.000400101
1098	Gtf2ird1	4.33796	0.252893	0.000400924
1099	Camta2	4.33608	0.416103	0.000404009
1100	Ube2d2a	4.33425	0.249297	0.000407025
1101	Elovl5	4.33046	0.34988	0.000413746
1102	Arid5b	4.32798	0.336541	0.000418068
1103	Foxg1	4.32653	0.44997	0.000420465
1104	Sox5	4.3241	0.281755	0.000424755
1105	Dhcr24	4.32329	0.375095	0.000425957
1106	Prxl2a	4.32267	0.317932	0.000426797
1107	Fxyd1	4.3209	0.508674	0.00042986
1108	Ugp2	4.31989	0.255707	0.000431469
1109	Fstl1	4.31919	0.303381	0.000432472
1110	Ncoa6	4.3167	0.256055	0.000437002
1111	Sox9	4.31418	0.252123	0.000441638
1112	Pam	4.31088	0.260033	0.000447881
1113	Rin2	4.30675	0.27486	0.000455633
1114	Rasal2	4.30671	0.256566	0.000455633
1115	Hacd3	4.30517	0.239181	0.000458428
1116	Dgkb	4.30266	0.166533	0.000463248
1117	Nectin3	4.30157	0.316171	0.00046515
1118	Anks1	4.30102	0.256095	0.000465903
1119	Clcn3	4.29982	0.245583	0.000467632
1120	Mtus1	4.29974	0.527987	0.000467632
1121	Cdc42bpa	4.29964	0.290824	0.000467632
1122	Hdac7	4.29847	0.259187	0.00046952
1123	Cyp4f13	4.29837	0.333203	0.00046952
1124	Eif4a2	4.29695	0.382526	0.000472135
1125	Npdc1	4.29653	0.390833	0.000472631
1126	Peli1	4.29477	0.264979	0.000475986
1127	Clstn1	4.294	0.340624	0.000477226
1128	Plch1	4.29382	0.44071	0.000477226
1129	Asap1	4.29065	0.255055	0.000483688
1130	Rictor	4.28748	0.284537	0.000490211
1131	Ulk2	4.28653	0.258303	0.000491901
1132	Sos2	4.28627	0.26549	0.000492064
1133	1190005I06Rik	4.28512	0.362736	0.000494202
1134	Hip1	4.28224	0.267614	0.000500233
1135	Smarcd3	4.28112	0.253404	0.000502335
1136	Cd2ap	4.27882	0.263702	0.000507124
1137	Mdga2	4.27786	0.133163	0.000508888
1138	Adgrb3	4.27742	0.116693	0.000509471
1139	Itpk1	4.27553	0.254869	0.000513385
1140	Itfg1	4.27503	0.265053	0.000513723
1141	Bcl6	4.27501	0.255627	0.000513723
1142	Pura	4.27217	0.283255	0.000519872
1143	Tmem241	4.27179	0.347517	0.000520335
1144	Platr25	4.26779	0.483053	0.000529294
1145	Gas5	4.26483	0.433894	0.00053588
1146	Dapp1	4.26466	0.424461	0.00053588
1147	Dpysl2	4.26355	0.246792	0.000538102
1148	Arhgap23	4.26272	0.247058	0.000539652
1149	Kpna4	4.26084	0.250518	0.000543775
1150	Nfkb1	4.26004	0.240398	0.00054526
1151	Fyttd1	4.25784	0.322608	0.00055021
1152	Dhtkd1	4.2569	0.286185	0.000552075
1153	Cfdp1	4.25663	0.294922	0.000552281
1154	Src	4.25504	0.407233	0.000555393
1155	Sox2ot	4.25488	0.260902	0.000555393
1156	Rmdn1	4.25482	0.283631	0.000555393
1157	Cul5	4.25423	0.247922	0.00055639
1158	Malsu1	4.25217	0.54064	0.000561082
1159	Xpa	4.24938	0.338201	0.000567277
1160	Larp4b	4.24934	0.250212	0.000567277
1161	Stxbp3	4.24759	0.377395	0.000571259
1162	Timm44	4.24693	0.333529	0.000572475
1163	Cox16	4.24338	0.253326	0.00058114
1164	Kat2b	4.24252	0.241436	0.000582885
1165	Kdm3b	4.2412	0.246796	0.000585854
1166	Eva1a	4.24071	0.256651	0.000586661
1167	Metap1d	4.23709	0.258959	0.000595222
1168	Rnf20	4.23668	0.225013	0.000595619
1169	Zfyve26	4.23657	0.296666	0.000595619
1170	Orc3	4.23569	0.420227	0.000597482
1171	Lars	4.23415	0.417259	0.000600291
1172	Pdgfrl	4.23412	0.612277	0.000600291
1173	Ist1	4.23409	0.384264	0.000600291
1174	Aass	4.23331	0.527788	0.000601698
1175	Mff	4.23301	0.35404	0.000601698
1176	Med15	4.233	0.295563	0.000601698
1177	Smc1a	4.23276	0.267115	0.000601698
1178	Ctps2	4.23265	0.392117	0.000601698
1179	Ago3	4.23079	0.25073	0.000606205
1180	Akap7	4.22638	0.241639	0.000616944
1181	Cyp51	4.22633	0.335154	0.000616944
1182	Yme1l1	4.22524	0.258297	0.000618908
1183	Mgrn1	4.22521	0.499559	0.000618908
1184	Tmem161b	4.22307	0.267355	0.000624324
1185	Mapk1	4.22016	0.249565	0.000631437
1186	Cyb5b	4.21992	0.251147	0.000631602
1187	Susd6	4.21694	0.265153	0.000639489
1188	Dlat	4.21588	0.342484	0.00064192
1189	Il33	4.21572	0.419199	0.00064192
1190	Smurf1	4.21429	0.27907	0.000645489
1191	Klf15	4.2125	0.703937	0.0006501
1192	Cdc42bpb	4.2104	0.248052	0.000655641
1193	Mbnl2	4.20989	0.288374	0.000656593
1194	Rnf169	4.20914	0.239325	0.000658276
1195	Cnnm2	4.20891	0.249101	0.000658405
1196	Klhl7	4.207	0.291093	0.000663461
1197	Rmnd1	4.20611	0.290729	0.000665556
1198	Itsn2	4.20511	0.261496	0.000667969
1199	Gm9801	4.20394	0.352047	0.000670731
1200	Hlcs	4.20382	0.313612	0.000670731
1201	Emp2	4.20336	0.353643	0.000671576
1202	Sarnp	4.20283	0.269684	0.000672615
1203	Kif3a	4.20199	0.242873	0.00067452
1204	Gm17167	4.20183	0.242259	0.00067452
1205	Itpkb	4.2007	0.259082	0.000677368
1206	Mvd	4.20002	0.26921	0.000678383
1207	Slc30a10	4.2	0.243211	0.000678383
1208	Nek1	4.19957	0.26641	0.000678844
1209	Wwp2	4.19949	0.308308	0.000678844
1210	Col16a1	4.19664	0.477094	0.000686892
1211	Atp5b	4.19618	0.344954	0.000687736
1212	Tmod2	4.19579	0.265102	0.000688386
1213	Exoc6b	4.19456	0.259026	0.000691292
1214	Megf9	4.19432	0.277096	0.000691292
1215	Snx32	4.1943	0.281948	0.000691292
1216	Srsf4	4.19377	0.283303	0.000692294
1217	Gramd1b	4.19362	0.273212	0.000692294
1218	Kank2	4.18953	0.517546	0.00070435
1219	Ppp1r12b	4.18896	0.244509	0.000705554
1220	Rgs12	4.1873	0.266908	0.000710181
1221	Rptor	4.18629	0.247015	0.000712803
1222	Uimc1	4.18483	0.250068	0.000716832
1223	Lamp2	4.18457	0.296257	0.000717096
1224	Cdc37l1	4.18343	0.25366	0.000720142
1225	Ppp1r9a	4.18226	0.269477	0.000723292
1226	Zfp219	4.18127	0.263851	0.000725878
1227	Brd8	4.18049	0.274587	0.000727804
1228	Zbtb38	4.17996	0.354697	0.00072894
1229	Wasf2	4.17958	0.253453	0.000729591
1230	Tmtc2	4.17555	0.262813	0.000741493
1231	Lrp1	4.17231	0.256255	0.000750445
1232	Ilk	4.17229	0.530743	0.000750445
1233	Gpld1	4.16841	0.266308	0.000762724
1234	Emsy	4.1677	0.236376	0.000764528
1235	Klc1	4.16738	0.261361	0.000765011
1236	Atf6	4.16339	0.314104	0.000777912
1237	Snph	4.16295	0.321231	0.000778808
1238	Fam53b	4.16162	0.260192	0.000782743
1239	Kiz	4.16058	0.342085	0.00078571
1240	Xrn2	4.15671	0.26239	0.000798544
1241	Map4k5	4.15548	0.323659	0.000802211
1242	Snhg9	4.15527	0.662678	0.000802365
1243	Ythdc1	4.15394	0.228306	0.000806422
1244	Lrrc49	4.15273	0.331066	0.000809441
1245	Ddx39b	4.15021	0.344389	0.000817799
1246	Kcnk10	4.14863	0.331611	0.000822838
1247	Extl3	4.14738	0.238682	0.000826715
1248	Dync2h1	4.14637	0.237866	0.000829702
1249	Morc3	4.14566	0.402767	0.00083166
1250	Abcd3	4.14448	0.321696	0.000835314
1251	Cap2	4.14016	0.243831	0.000850547
1252	Zfp292	4.13738	0.235278	0.000859706
1253	Mbd5	4.13736	0.282083	0.000859706
1254	Vcp	4.13674	0.352584	0.000861374
1255	Gm9750	4.13558	0.275304	0.000865084
1256	Stim1	4.13487	0.244566	0.000867093
1257	Stag1	4.13418	0.273066	0.000869029
1258	Hmgcll1	4.13393	0.316248	0.000869347
1259	Spen	4.13355	0.239281	0.000870115
1260	Arih2	4.13274	0.251394	0.000872509
1261	Kirrel2	4.13102	0.443414	0.000878422
1262	Kif13a	4.13062	0.237252	0.000879278
1263	Itih3	4.12909	0.232207	0.000884471
1264	Taok1	4.12796	0.244119	0.000887688
1265	Actb	4.12791	0.583165	0.000887688
1266	Zfp407	4.127	0.254183	0.000890539
1267	Bckdha	4.12621	0.42533	0.000892948
1268	Epn1	4.12455	0.432651	0.000898732
1269	Fads1	4.12162	0.246389	0.00090956
1270	Tjp1	4.11923	0.229343	0.00091834
1271	Atr	4.11894	0.322808	0.000918803
1272	Rab28	4.11454	0.280947	0.000935138
1273	Tmem135	4.11209	0.245844	0.000943742
1274	Cblb	4.11208	0.290863	0.000943742
1275	Mrtfa	4.11141	0.270399	0.000945771
1276	Frs2	4.11123	0.273648	0.000945784
1277	Xiap	4.11074	0.271474	0.00094712
1278	Dzip1	4.11001	0.280139	0.00094932
1279	Ywhaq	4.10986	0.262712	0.00094932
1280	Ccdc28b	4.10792	0.275255	0.000956603
1281	Pias2	4.10679	0.261273	0.000960557
1282	Armc8	4.10411	0.278011	0.00097107
1283	Arl3	4.10329	0.22488	0.000973787
1284	Sirt7	4.10296	0.351274	0.000974434
1285	Ddo	4.09939	0.369088	0.000988419
1286	Gm12940	4.09932	0.237638	0.000988419
1287	Rev3l	4.09809	0.241582	0.000992974
1288	Srpk2	4.09674	0.279119	0.000998048
1289	Gabpb2	4.09588	0.27472	0.00100103
1290	Nr1d1	4.09141	0.566682	0.00101975
1291	Rbm27	4.09098	0.259865	0.00102088
1292	Camsap2	4.08958	0.228144	0.00102556
1293	Ep300	4.08755	0.233957	0.0010338
1294	Ralgapb	4.08708	0.259891	0.00103515
1295	Ldlrad3	4.08641	0.242607	0.00103727
1296	Ap3b1	4.08626	0.23265	0.00103727
1297	Ctif	4.08583	0.264193	0.00103844
1298	Smg5	4.0841	0.368771	0.00104544
1299	1110051M20Rik	4.08381	0.263024	0.001046
1300	Capn2	4.08203	0.222395	0.00105249
1301	Caprin1	4.08132	0.340911	0.00105494
1302	Snx13	4.07974	0.261787	0.00106106
1303	AW554918	4.07963	0.236242	0.00106106
1304	Arhgef1	4.07868	0.28464	0.00106466
1305	Gab2	4.07761	0.242821	0.00106806
1306	Zfr	4.0776	0.252743	0.00106806
1307	Hrh1	4.07739	0.395376	0.00106823
1308	Tbc1d22a	4.07708	0.444833	0.00106888
1309	Myrip	4.07375	0.304095	0.00108349
1310	Mical3	4.07257	0.224766	0.00108823
1311	Ppfibp2	4.07139	0.253526	0.00109268
1312	Hipk2	4.07128	0.281985	0.00109268
1313	Rapgef6	4.06864	0.254652	0.00110421
1314	Plekhm2	4.06849	0.236862	0.00110421
1315	Ptov1	4.0667	0.5571	0.00111195
1316	Atp2c1	4.06623	0.258279	0.00111272
1317	Whamm	4.0662	0.31351	0.00111272
1318	Etfa	4.06289	0.262328	0.0011278
1319	Slc16a2	4.06034	0.45694	0.00113934
1320	Prpf39	4.05843	0.396471	0.0011479
1321	Slc9a9	4.05468	0.260942	0.00116564
1322	Gon4l	4.05189	0.232778	0.00117876
1323	Smarcc1	4.05069	0.229728	0.00118397
1324	Tfcp2	4.05013	0.254383	0.00118595
1325	Dexi	4.04993	0.337508	0.0011861
1326	Srrt	4.0492	0.22717	0.00118897
1327	Cdc27	4.04799	0.272872	0.00119428
1328	Erbin	4.04593	0.236221	0.00120396
1329	Impact	4.04529	0.289048	0.00120605
1330	Zfp445	4.04519	0.265064	0.00120605
1331	Scaf11	4.04484	0.311562	0.00120699
1332	Wac	4.04409	0.23485	0.00120969
1333	Riok3	4.04398	0.232748	0.00120969
1334	Lpin2	4.04362	0.277335	0.00121068
1335	Slc38a6	4.04155	0.315451	0.00122054
1336	Mpped2	4.04092	0.229705	0.00122295
1337	Fdps	4.03955	0.336772	0.00122925
1338	Suz12	4.0368	0.231763	0.00124288
1339	Prpf40a	4.03631	0.225307	0.00124457
1340	Ubr5	4.03589	0.265769	0.00124591
1341	Usp3	4.03552	0.381961	0.00124699
1342	Foxn2	4.03469	0.260773	0.00125052
1343	Ube2e1	4.03447	0.313711	0.0012508
1344	Fam171a1	4.03272	0.27091	0.00125929
1345	Sap130	4.03126	0.301296	0.00126564
1346	Txndc11	4.03115	0.303194	0.00126564
1347	Cmtm5	4.03104	0.544452	0.00126564
1348	Phgdh	4.02819	0.443579	0.00127942
1349	Zzz3	4.02816	0.290376	0.00127942
1350	Fxr1	4.02699	0.29415	0.00128486
1351	Mad1l1	4.02639	0.5558	0.00128724
1352	Rpa1	4.02569	0.432424	0.00129018
1353	Prr5	4.02522	0.448427	0.00129184
1354	Mtarc2	4.01988	0.40492	0.00132054
1355	Ubr4	4.01954	0.233623	0.00132153
1356	Negr1	4.01749	0.156532	0.00133149
1357	Klhl17	4.01744	0.509665	0.00133149
1358	Camk2n1	4.01615	0.235438	0.00133785
1359	Rnf13	4.01555	0.270141	0.00134032
1360	Epas1	4.01433	0.234651	0.00134555
1361	Reck	4.0143	0.320823	0.00134555
1362	Snrnp70	4.0117	0.274191	0.00135951
1363	Dlst	4.01027	0.337259	0.00136679
1364	Deptor	4.00715	0.421111	0.00138405
1365	Pgap2	4.00588	0.316517	0.00139049
1366	Zmat1	4.00488	0.294326	0.00139468
1367	Rps6kb2	4.00484	0.299321	0.00139468
1368	Rtn1	4.00467	0.267916	0.00139473
1369	Ppp1r9b	4.00323	0.242775	0.00140228
1370	Cyp2j6	4.00248	0.476454	0.00140576
1371	Nxn	4.00036	0.22392	0.00141742
1372	Lgi4	3.99922	0.282159	0.00142326
1373	Mlxip	3.99732	0.410654	0.00143375
1374	Asxl1	3.99703	0.277198	0.0014345
1375	L3mbtl3	3.99493	0.245359	0.00144626
1376	Bcl9	3.99393	0.234044	0.00145138
1377	Bicral	3.99377	0.226745	0.00145138
1378	Kif16b	3.99329	0.284686	0.00145327
1379	Gucy1a2	3.99275	0.253604	0.00145557
1380	Limk2	3.99046	0.274515	0.00146871
1381	Car8	3.98874	0.33093	0.00147837
1382	Esrra	3.98807	0.236824	0.00148153
1383	Klhl32	3.98637	0.226867	0.00149023
1384	Ranbp10	3.98621	0.337103	0.00149023
1385	Ptpn4	3.98619	0.256024	0.00149023
1386	Asb7	3.98602	0.448396	0.00149027
1387	Fndc3b	3.98585	0.232406	0.00149032
1388	Brd4	3.98539	0.252471	0.00149216
1389	Golgb1	3.98504	0.224456	0.00149337
1390	Atxn2	3.98468	0.264504	0.00149444
1391	Rarg	3.98454	0.332317	0.00149444
1392	Sbf2	3.984	0.235943	0.00149684
1393	Vps8	3.98363	0.253906	0.00149792
1394	Stk38	3.9835	0.242714	0.00149792
1395	Htt	3.98138	0.234382	0.00150993
1396	Unc13b	3.98112	0.280527	0.00150993
1397	Arhgap12	3.98112	0.226236	0.00150993
1398	Snapc3	3.98092	0.264779	0.00151011
1399	Csnk1e	3.98031	0.434796	0.00151177
1400	Ift74	3.98021	0.310135	0.00151177
1401	Bmp2k	3.98018	0.252891	0.00151177
1402	B230354K17Rik	3.9799	0.590982	0.00151251
1403	Abca5	3.9782	0.331243	0.00152231
1404	Slc13a5	3.9765	0.221179	0.00153217
1405	Rnf214	3.97482	0.224237	0.0015403
1406	Pcbp2	3.97482	0.337155	0.0015403
1407	Cnot1	3.97476	0.274071	0.0015403
1408	Mlf2	3.97446	0.41765	0.00154119
1409	Smc3	3.97302	0.226658	0.0015495
1410	Zfp827	3.97272	0.290169	0.00155037
1411	Ubr2	3.96914	0.238272	0.00157282
1412	Setdb1	3.96549	0.332074	0.001596
1413	Hipk1	3.96508	0.424697	0.00159761
1414	Srsf1	3.96493	0.295351	0.00159761
1415	Abhd18	3.96304	0.220131	0.0016092
1416	Fam13a	3.96182	0.422005	0.00161542
1417	Prkce	3.9618	0.25904	0.00161542
1418	Tecpr2	3.96048	0.293454	0.00162327
1419	Zfand6	3.95992	0.228852	0.00162597
1420	Taf1b	3.95653	0.503731	0.00164811
1421	Ewsr1	3.95499	0.238038	0.00165765
1422	Macroh2a1	3.95436	0.242409	0.00166092
1423	Hes5	3.95165	0.379678	0.00167874
1424	Cluh	3.9511	0.308546	0.00168144
1425	Dagla	3.95013	0.341532	0.00168712
1426	Slc30a7	3.94483	0.575756	0.00172193
1427	Itch	3.94478	0.229313	0.00172193
1428	Atl2	3.94476	0.245137	0.00172193
1429	Dok5	3.94275	0.277992	0.00173527
1430	Ncan	3.94157	0.223954	0.00174264
1431	Haghl	3.94041	0.310657	0.00174994
1432	Invs	3.94007	0.30254	0.00175124
1433	Nos1ap	3.93973	0.221858	0.00175258
1434	Spred2	3.93927	0.222411	0.00175476
1435	Dync1i2	3.93668	0.223817	0.00177262
1436	Gpatch2	3.93547	0.234357	0.00178039
1437	Pex2	3.93514	0.498146	0.00178169
1438	Abhd14b	3.9339	0.503651	0.00178854
1439	Eya3	3.9339	0.266475	0.00178854
1440	C2cd3	3.93367	0.250547	0.00178902
1441	Acox1	3.93189	0.25529	0.00180113
1442	Hip1r	3.93148	0.352256	0.00180301
1443	Gm10125	3.93088	0.24228	0.0018063
1444	Phtf1	3.92964	0.440644	0.00181447
1445	Slc22a17	3.92934	0.464058	0.00181551
1446	Mtm1	3.92408	0.497369	0.00185444
1447	Usp53	3.92248	0.242124	0.00186556
1448	Zfp800	3.92068	0.314801	0.00187778
1449	Ift81	3.92059	0.353938	0.00187778
1450	Ctdspl2	3.91876	0.301044	0.00189082
1451	Raf1	3.91733	0.225097	0.0019
1452	Eif2b3	3.91728	0.336699	0.0019
1453	Creb1	3.91621	0.358568	0.0019072
1454	Nbas	3.91557	0.318647	0.00191096
1455	Adcy2	3.9135	0.251837	0.00192617
1456	Ube2b	3.91269	0.240635	0.00193133
1457	Kcnk2	3.91249	0.219276	0.00193174
1458	Rbm10	3.91213	0.234356	0.00193334
1459	Hook3	3.91107	0.231523	0.00194056
1460	C030037D09Rik	3.91021	0.340359	0.00194613
1461	Zcchc14	3.91006	0.350373	0.00194613
1462	Gpr156	3.90809	0.365355	0.00196078
1463	Tfdp2	3.90671	0.264723	0.00197074
1464	Sec24b	3.90646	0.26461	0.00197147
1465	Ramp1	3.90593	0.280695	0.00197376
1466	Katnip	3.90405	0.330125	0.00198736
1467	Gprasp1	3.90202	0.21926	0.002001
1468	Kctd17	3.90191	0.331735	0.002001
1469	Nedd4l	3.90186	0.285462	0.002001
1470	Tom1l1	3.90176	0.268001	0.002001
1471	Notch1	3.90048	0.271343	0.00201032
1472	Ankrd40	3.8975	0.450133	0.00203391
1473	Il11ra1	3.8967	0.320889	0.0020382
1474	Mlc1	3.89667	0.348939	0.0020382
1475	Nckap1	3.8949	0.273456	0.00205181
1476	Itih5	3.89429	0.40249	0.00205562
1477	Tnc	3.89339	0.240818	0.00206199
1478	Rpn2	3.89305	0.46157	0.00206355
1479	Mafg	3.88796	0.264221	0.00210457
1480	Snx25	3.88748	0.245346	0.00210733
1481	Elf1	3.88518	0.245272	0.00212599
1482	Rbl2	3.88365	0.452618	0.00213691
1483	Fer	3.88291	0.226901	0.00214187
1484	Tbce	3.88212	0.279728	0.00214738
1485	Phf12	3.88169	0.277754	0.00214985
1486	Tet3	3.8803	0.225724	0.00216077
1487	Os9	3.88013	0.333364	0.00216094
1488	Hmbox1	3.87934	0.2992	0.00216455
1489	Sec14l2	3.87928	0.393186	0.00216455
1490	Cep350	3.87925	0.217687	0.00216455
1491	Zfp266	3.87762	0.325345	0.00217775
1492	Aftph	3.87592	0.26042	0.00219161
1493	Hmgn3	3.87569	0.21993	0.00219227
1494	Matr3	3.87436	0.256073	0.00220283
1495	Plekhm3	3.87206	0.390241	0.00222207
1496	Zc3h7a	3.87193	0.261064	0.00222207
1497	Smad4	3.86971	0.420844	0.00224096
1498	Lhx2	3.86955	0.317518	0.00224105
1499	Gps2	3.86799	0.406748	0.00225397
1500	Zfp644	3.86653	0.229109	0.00226601
1501	Atf2	3.86464	0.242861	0.00228223
1502	Atp6v0b	3.86392	0.267368	0.00228746
1503	Ino80dos	3.86266	0.233272	0.00229787
1504	Prdx1	3.85932	0.232516	0.00232652
1505	Mllt3	3.8576	0.229218	0.00234152
1506	Ssbp3	3.85733	0.261877	0.00234255
1507	Ncoa7	3.85718	0.251772	0.00234255
1508	Kifap3	3.85509	0.246368	0.00236118
1509	St7	3.85391	0.322278	0.00237036
1510	Kcnk1	3.85383	0.271338	0.00237036
1511	Sh3pxd2b	3.8531	0.216576	0.00237593
1512	Smarcc2	3.85259	0.221147	0.00237932
1513	Sdhb	3.85232	0.469105	0.00237992
1514	Zeb1	3.85222	0.189506	0.00237992
1515	Per2	3.85056	0.388958	0.00239467
1516	Papss2	3.84723	0.526574	0.00242591
1517	Setd3	3.84655	0.223734	0.00242882
1518	Pals2	3.84655	0.22843	0.00242882
1519	Wsb1	3.8464	0.237153	0.00242882
1520	Dbx2	3.84625	0.222606	0.00242882
1521	Fam133b	3.84616	0.208046	0.00242882
1522	Gm29260	3.84518	0.409661	0.00243599
1523	Ccdc141	3.84513	0.247118	0.00243599
1524	Map3k7	3.84498	0.387798	0.00243599
1525	Tdrd3	3.83987	0.245605	0.00248567
1526	Cfap74	3.83922	0.385033	0.00249065
1527	Yeats2	3.83625	0.263853	0.00251944
1528	Atl3	3.83511	0.252748	0.00252894
1529	Ccar1	3.83502	0.246606	0.00252894
1530	Sh3bgrl	3.83417	0.265993	0.00253608
1531	Macrod1	3.83152	0.395803	0.00256195
1532	Pir	3.83009	0.640008	0.00257524
1533	Gm36037	3.8298	0.453304	0.00257673
1534	Papola	3.828	0.217458	0.00259401
1535	Tank	3.82668	0.231427	0.00260628
1536	Ncbp3	3.82632	0.333716	0.00260854
1537	Dnm2	3.8246	0.221167	0.00262516
1538	Arhgef19	3.8241	0.322939	0.00262883
1539	Gm46123	3.82229	0.341749	0.00264657
1540	Per1	3.82132	0.2151	0.00265541
1541	Fam13b	3.81927	0.215268	0.00267584
1542	Mettl15	3.81844	0.31306	0.00268322
1543	Dnmt3a	3.81705	0.267992	0.00269674
1544	Kif13b	3.81659	0.265964	0.0027
1545	Cnot3	3.81611	0.252612	0.00270367
1546	Smim3	3.81483	0.248578	0.00271583
1547	Rabl6	3.81469	0.225643	0.00271583
1548	Thoc1	3.8142	0.260207	0.00271957
1549	Atxn10	3.81292	0.219022	0.002732
1550	Scrg1	3.81266	0.361161	0.00273323
1551	Bbx	3.81186	0.346373	0.00273882
1552	Ddb2	3.81185	0.375116	0.00273882
1553	Arcn1	3.81096	0.381016	0.00274698
1554	Tet1	3.80933	0.225354	0.00276178
1555	Gripap1	3.80876	0.217233	0.00276649
1556	Psmd14	3.80768	0.228373	0.00277681
1557	Traf7	3.80739	0.336654	0.00277837
1558	Etv4	3.80412	0.216865	0.00281367
1559	Spata5	3.80325	0.32714	0.00282055
1560	Pan2	3.80321	0.58086	0.00282055
1561	Lsm14a	3.803	0.312958	0.00282117
1562	Pard3b	3.80261	0.275726	0.00282388
1563	Idh3b	3.80216	0.493765	0.0028273
1564	2810049E08Rik	3.80082	0.354878	0.00284091
1565	Ankhd1	3.79957	0.26695	0.00285294
1566	E430024I08Rik	3.79895	0.545927	0.00285714
1567	Rev1	3.79745	0.26645	0.00287271
1568	Dnmbp	3.79692	0.336006	0.00287717
1569	Clpb	3.79512	0.345211	0.00289631
1570	4932438A13Rik	3.79459	0.221739	0.00290081
1571	Ndfip1	3.79421	0.291862	0.00290348
1572	Ophn1	3.7933	0.221663	0.00291238
1573	Cul3	3.79307	0.288481	0.00291325
1574	2310022B05Rik	3.79248	0.620784	0.00291838
1575	Nrf1	3.78825	0.242083	0.00296675
1576	Adipor2	3.78541	0.384453	0.00299902
1577	Snd1	3.78472	0.282781	0.00300554
1578	Ankrd17	3.77914	0.253165	0.00306839
1579	Mast2	3.77912	0.215516	0.00306839
1580	Nek9	3.778	0.366116	0.00308038
1581	B4galt6	3.77435	0.38664	0.00312394
1582	Asb8	3.77283	0.316406	0.00314114
1583	Fbh1	3.77132	0.507243	0.00315826
1584	Crebrf	3.77067	0.221676	0.00316455
1585	Scfd1	3.76972	0.320741	0.00317476
1586	Sec61a2	3.76913	0.274745	0.00318037
1587	Mccc2	3.76765	0.308859	0.00319726
1588	Plcl1	3.76688	0.222556	0.00320532
1589	Abcf1	3.76554	0.208552	0.00322057
1590	Rnf217	3.76409	0.33706	0.00323736
1591	Brwd1	3.76261	0.219566	0.0032544
1592	Irak1	3.76248	0.305262	0.0032544
1593	Tpm3	3.76174	0.273958	0.00326155
1594	Slc35d1	3.76163	0.252807	0.00326155
1595	Chst1	3.76145	0.219204	0.00326198
1596	Fam234b	3.76121	0.314484	0.00326316
1597	Ide	3.76005	0.213046	0.00327624
1598	Ift140	3.75869	0.346051	0.00329035
1599	Pgm1	3.75868	0.350555	0.00329035
1600	Wbp1l	3.75819	0.364553	0.00329487
1601	Olfml1	3.7577	0.202866	0.0032983
1602	Ascc2	3.75763	0.493178	0.0032983
1603	Phactr4	3.75446	0.221504	0.00333635
1604	Gpr107	3.75306	0.3012	0.00335298
1605	Frmd6	3.75278	0.287845	0.00335475
1606	Ncald	3.7524	0.224117	0.0033578
1607	Specc1	3.75216	0.241187	0.00335901
1608	Slc10a7	3.75201	0.25234	0.00335909
1609	Uso1	3.74528	0.340738	0.00344831
1610	Gtf2f2	3.74404	0.327473	0.00346345
1611	Uvrag	3.74365	0.274584	0.00346666
1612	Max	3.74165	0.455312	0.00349239
1613	Luc7l	3.74122	0.203561	0.00349621
1614	C2cd5	3.74015	0.242237	0.00350909
1615	Taok3	3.73907	0.22485	0.00352212
1616	Yes1	3.7385	0.30437	0.00352806
1617	Mideas	3.73835	0.352281	0.00352811
1618	Pcyt2	3.73777	0.228994	0.0035341
1619	Rab11fip2	3.73568	0.255197	0.00356151
1620	Mtif2	3.73422	0.241117	0.00358012
1621	Nt5dc1	3.73324	0.412213	0.0035919
1622	Amy1	3.73104	0.296851	0.00362136
1623	Adam10	3.73058	0.213222	0.00362575
1624	Palm	3.73016	0.595146	0.00362975
1625	Pcnx	3.72805	0.251332	0.00365807
1626	Zfp91	3.72747	0.215545	0.00366431
1627	Snrk	3.72624	0.249762	0.00367938
1628	Trp53bp2	3.72614	0.255244	0.00367938
1629	Ythdf3	3.72528	0.218906	0.00368976
1630	Lrch1	3.72505	0.262368	0.003691
1631	Usp4	3.72232	0.236007	0.00372602
1632	Cul1	3.72222	0.237317	0.00372602
1633	Chd7	3.7207	0.245046	0.00374632
1634	Khdrbs1	3.72011	0.263083	0.00375294
1635	Sclt1	3.71789	0.235404	0.0037839
1636	Gm38182	3.71737	0.454038	0.00378938
1637	1110059E24Rik	3.71708	0.350465	0.00379162
1638	Sertad2	3.71626	0.217278	0.00380164
1639	Cldn10	3.71586	0.401729	0.00380552
1640	Atp11a	3.71569	0.362498	0.00380583
1641	Zzef1	3.71322	0.217782	0.00384029
1642	Gpt	3.71312	0.364675	0.00384029
1643	Aldh7a1	3.71291	0.219277	0.00384115
1644	Fdft1	3.71258	0.239484	0.00384232
1645	Zfp710	3.71254	0.203744	0.00384232
1646	Ppox	3.71136	0.377286	0.00385806
1647	Itprid2	3.7091	0.31364	0.00389039
1648	Dop1b	3.70894	0.210365	0.00389063
1649	Rab3gap2	3.70717	0.286584	0.00391555
1650	Zdhhc21	3.70327	0.266291	0.00397401
1651	Zfp280d	3.70057	0.216327	0.00401418
1652	Evi5l	3.69783	0.303822	0.00405535
1653	Zfp160	3.69758	0.224834	0.00405712
1654	Phf8	3.6965	0.355691	0.00407203
1655	Ppp1cb	3.69605	0.281413	0.00407679
1656	Elavl1	3.6938	0.240809	0.00410921
1657	Ino80	3.69375	0.213097	0.00410921
1658	Pi4kb	3.68687	0.2647	0.00421947
1659	Naa16	3.68418	0.203902	0.00425998
1660	BC004004	3.68414	0.493346	0.00425998
1661	Tia1	3.68373	0.213889	0.00426443
1662	Traf3	3.68354	0.211722	0.00426508
1663	Arfgap1	3.68273	0.280277	0.00427624
1664	Fam126b	3.682	0.32014	0.00428604
1665	Fnbp4	3.68184	0.209105	0.00428623
1666	Tmem219	3.68137	0.422498	0.00429175
1667	Snhg20	3.68064	0.241084	0.0043015
1668	Zfp516	3.67957	0.326158	0.00431508
1669	Rab1a	3.67955	0.315409	0.00431508
1670	Nova1	3.67909	0.233664	0.0043203
1671	Tlk1	3.67848	0.227088	0.00432823
1672	Eif4g3	3.67707	0.278411	0.00434965
1673	Irs1	3.67671	0.324228	0.00435341
1674	Pum1	3.67537	0.209077	0.0043738
1675	Dlg5	3.67409	0.20648	0.00439326
1676	Mta3	3.67278	0.307166	0.00441334
1677	Ints6l	3.67214	0.293991	0.00442184
1678	Trim44	3.67126	0.222033	0.00443451
1679	Sparcl1	3.67108	0.20889	0.00443512
1680	Nkain4	3.66906	0.396894	0.00446784
1681	Dlc1	3.66756	0.213175	0.0044915
1682	Cux1	3.6674	0.222867	0.0044918
1683	Itgb8	3.66623	0.24488	0.00450984
1684	Slc4a3	3.66311	0.203448	0.00456258
1685	Tial1	3.66149	0.234678	0.00458879
1686	Ttc23	3.66099	0.227926	0.00459504
1687	Rab5b	3.66086	0.436229	0.00459504
1688	Gm48286	3.66057	0.215702	0.00459748
1689	Tdrkh	3.65852	0.343006	0.00463193
1690	Agpat3	3.65817	0.245023	0.00463556
1691	Ptpa	3.65596	0.378837	0.00467309
1692	Dars	3.65494	0.299973	0.00468908
1693	Vezt	3.65355	0.199086	0.0047118
1694	Rabgap1	3.65236	0.212957	0.00472685
1695	Nrp1	3.65235	0.245267	0.00472685
1696	Spindoc	3.65218	0.232571	0.00472685
1697	Hdgfl2	3.65215	0.407374	0.00472685
1698	Lmbr1l	3.65012	0.646296	0.00476163
1699	Arhgef26	3.64937	0.253858	0.00477287
1700	Pip5k1a	3.64885	0.212548	0.00477997
1701	Fam168b	3.64828	0.397687	0.00478789
1702	Synpo2	3.64775	0.360884	0.00479505
1703	Aspscr1	3.64725	0.366466	0.0048016
1704	Cables1	3.64561	0.208444	0.00482962
1705	Tlk2	3.6449	0.207585	0.00484034
1706	Hexdc	3.64434	0.462285	0.00484816
1707	Stx6	3.64406	0.281373	0.00485065
1708	Fam214b	3.6403	0.227464	0.00491929
1709	Clip3	3.63624	0.303475	0.00499469
1710	Senp3	3.6355	0.441198	0.00500626
1711	Mark3	3.63311	0.221082	0.00505002
1712	Gopc	3.6323	0.298402	0.00506307
1713	Nfs1	3.63209	0.285274	0.00506444
1714	Wipi2	3.63139	0.364391	0.00507352
1715	Nvl	3.63134	0.281658	0.00507352
1716	Dmpk	3.63111	0.656588	0.0050743
1717	Smg6	3.63101	0.220511	0.0050743
1718	Rock1	3.62898	0.219761	0.00511157
1719	Enah	3.62882	0.27751	0.00511178
1720	Agap1	3.62602	0.23069	0.00516465
1721	Atp6v1h	3.62505	0.29577	0.0051782
1722	Loxl3	3.62505	0.482927	0.0051782
1723	Zfc3h1	3.6244	0.201369	0.00518518
1724	Wipf1	3.62431	0.202644	0.00518518
1725	Prr14l	3.62428	0.202161	0.00518518
1726	Zmynd11	3.62332	0.216022	0.00520142
1727	Stk11	3.62306	0.44108	0.00520388
1728	Tmem94	3.62004	0.613192	0.00526204
1729	Pfkfb4	3.61926	0.271157	0.00527493
1730	Baz2a	3.61844	0.2256	0.00528885
1731	Hmgcs1	3.61699	0.203014	0.00531555
1732	Ufl1	3.61574	0.349614	0.00533839
1733	Plbd2	3.61558	0.584568	0.00533873
1734	Atg10	3.61498	0.357053	0.00534618
1735	Trpm7	3.61493	0.223738	0.00534618
1736	Grk4	3.61475	0.213478	0.00534696
1737	Hectd4	3.61451	0.209529	0.00534739
1738	Washc4	3.61444	0.257793	0.00534739
1739	Aplp2	3.61272	0.238894	0.0053801
1740	Slc1a4	3.61245	0.279462	0.0053827
1741	Arhgef11	3.61217	0.215056	0.00538547
1742	9530026P05Rik	3.61126	0.365908	0.0054015
1743	Smarcad1	3.60928	0.268899	0.0054392
1744	Zfp326	3.60917	0.211792	0.0054392
1745	Atrnl1	3.60838	0.199463	0.00545283
1746	Scarb2	3.60711	0.335267	0.00547667
1747	Nxf1	3.60397	0.344518	0.00554007
1748	Dock11	3.60304	0.251128	0.00555591
1749	Mark2	3.60295	0.206648	0.00555591
1750	Hnrnpd	3.6007	0.322707	0.00559996
1751	Lrba	3.60061	0.221738	0.00559996
1752	Adgrl1	3.59981	0.252439	0.00561362
1753	A630089N07Rik	3.5996	0.232339	0.00561362
1754	Mau2	3.59955	0.269048	0.00561362
1755	Raver2	3.5969	0.207762	0.00566798
1756	Zfp467	3.59585	0.400553	0.00568773
1757	Mroh1	3.59341	0.238838	0.00573832
1758	B3glct	3.59225	0.286695	0.00576064
1759	Zmym5	3.59041	0.201376	0.00579724
1760	Prex1	3.59032	0.211645	0.00579724
1761	Sf3b1	3.59016	0.204537	0.0057977
1762	Setd7	3.58791	0.244797	0.00584464
1763	Fam126a	3.58627	0.299887	0.00587832
1764	Arhgap18	3.58463	0.262448	0.00591229
1765	Srgap2	3.58433	0.223682	0.00591311
1766	Pls3	3.58431	0.394628	0.00591311
1767	Aldh2	3.58325	0.238834	0.00593389
1768	Slc25a23	3.58146	0.20814	0.00597153
1769	Arid1a	3.57993	0.227469	0.00600316
1770	Supt5	3.5794	0.287991	0.00601206
1771	Gdi1	3.57849	0.356548	0.00602966
1772	Amotl1	3.57836	0.25804	0.00602966
1773	Pip4p2	3.57808	0.234929	0.00603277
1774	Stk38l	3.57733	0.293691	0.00604678
1775	Stub1	3.5742	0.444305	0.00611636
1776	Lss	3.57321	0.520818	0.00613228
1777	G3bp1	3.57312	0.304544	0.00613228
1778	Ccdc138	3.5731	0.279574	0.00613228
1779	Rhot1	3.57255	0.231012	0.00614173
1780	Intu	3.57195	0.50308	0.00615253
1781	Phactr2	3.57113	0.298164	0.00616851
1782	Tkt	3.5709	0.315743	0.00617072
1783	Bbs2	3.57046	0.535145	0.00617755
1784	Golim4	3.56934	0.335554	0.00620085
1785	Agbl3	3.56901	0.399236	0.00620317
1786	Pank2	3.56896	0.256281	0.00620317
1787	Ttpa	3.5681	0.400171	0.00622019
1788	Cnot10	3.56795	0.245916	0.00622047
1789	Daam2	3.56763	0.249854	0.0062246
1790	Slc7a2	3.56725	0.24522	0.00623039
1791	Ccdc157	3.56657	0.37838	0.00624313
1792	Syncrip	3.56627	0.243569	0.00624691
1793	Eno1	3.5654	0.309795	0.00626436
1794	Synrg	3.56511	0.205657	0.00626785
1795	Ttll5	3.56494	0.245232	0.00626869
1796	Pds5b	3.56306	0.221232	0.00630829
1797	Mthfd1	3.56301	0.339939	0.00630829
1798	Ubxn7	3.56263	0.271108	0.00631398
1799	Hbp1	3.55937	0.300344	0.00638953
1800	Stard8	3.55921	0.237077	0.00638989
1801	Rsbn1l	3.55832	0.195391	0.00640829
1802	Pld1	3.55786	0.520851	0.00641601
1803	Ahdc1	3.55744	0.212073	0.00642287
1804	Abcb7	3.55723	0.314431	0.00642468
1805	St3gal3	3.5568	0.207559	0.00643161
1806	Zc3h11a-1	3.55577	0.236434	0.00645348
1807	Sirt3	3.55493	0.3259	0.00647072
1808	Usp15	3.55397	0.22901	0.00649092
1809	Thra	3.55307	0.195378	0.00650966
1810	Map3k12	3.55122	0.364436	0.00655229
1811	Ctbp2	3.54982	0.209948	0.00658357
1812	Rfc1	3.54793	0.190628	0.00662652
1813	Gsk3b	3.54769	0.241108	0.00662652
1814	Stard7	3.5468	0.322766	0.00664536
1815	Gtf2a1	3.54629	0.253454	0.00665487
1816	Shisa9	3.54505	0.214468	0.0066828
1817	Celsr2	3.54268	0.262905	0.00673947
1818	Elmo2	3.54223	0.234427	0.00674732
1819	Ptpn12	3.54122	0.201789	0.00676972
1820	Shoc2	3.54096	0.271103	0.00677277
1821	Sfxn4	3.53994	0.459355	0.00679553
1822	Elp1	3.538	0.355672	0.00684091
1823	Umad1	3.53662	0.231574	0.00687052
1824	Nacc1	3.53605	0.44591	0.00688174
1825	Zfta	3.53479	0.588733	0.00691117
1826	Med27	3.53336	0.301272	0.00694493
1827	Scg5	3.53183	0.315349	0.00698116
1828	Pdzph1	3.53171	0.216318	0.00698116
1829	Myo6	3.5311	0.248837	0.00699358
1830	Naa40	3.52998	0.222532	0.00701956
1831	Glg1	3.5294	0.203647	0.00703115
1832	Lrrc4b	3.52898	0.241038	0.00703864
1833	Zfp398	3.5277	0.224264	0.00706911
1834	Cpsf7	3.52733	0.278825	0.00707309
1835	Agfg2	3.52728	0.207222	0.00707309
1836	Fam135a	3.52649	0.192692	0.0070905
1837	Ankib1	3.5256	0.225169	0.00711065
1838	5031439G07Rik	3.52498	0.233503	0.0071235
1839	Cdh13	3.52459	0.210627	0.00713033
1840	Zfp512	3.52422	0.238855	0.00713647
1841	Prkg1	3.52354	0.198772	0.00715104
1842	Sacm1l	3.52298	0.309	0.00716242
1843	Ccpg1	3.5224	0.355023	0.007174
1844	Mbd6	3.52228	0.631134	0.007174
1845	Tcea1	3.52137	0.204391	0.00719501
1846	Ddx3x	3.52111	0.350025	0.0071982
1847	Foxo3	3.52004	0.232269	0.00722356
1848	Srsf2	3.51822	0.28384	0.00726954
1849	Acap2	3.51728	0.20791	0.00729145
1850	Trp53bp1	3.5166	0.299382	0.00730646
1851	Cdk7	3.51585	0.564712	0.00732342
1852	Sdc4	3.51513	0.286577	0.0073376
1853	Speg	3.51495	0.325734	0.0073376
1854	Col9a3	3.51492	0.460354	0.0073376
1855	Glt8d1	3.51417	0.303715	0.00735463
1856	Acly	3.51079	0.244235	0.00744475
1857	Adam17	3.51049	0.368508	0.0074495
1858	Cbx6	3.50797	0.212134	0.00751647
1859	Rbks	3.50592	0.35164	0.00757056
1860	Adamts10	3.50491	0.514341	0.00759553
1861	Adar	3.50297	0.260894	0.00764704
1862	Suclg1	3.50243	0.25914	0.00765865
1863	Pak2	3.49711	0.204871	0.00780904
1864	Itga7	3.49693	0.467074	0.00781023
1865	Agap3	3.49588	0.296166	0.00783714
1866	Cdk13	3.49525	0.203097	0.00785053
1867	Timmdc1	3.49515	0.369475	0.00785053
1868	Lcor	3.49259	0.210126	0.00791958
1869	Tmbim1	3.4924	0.578065	0.00791958
1870	Csnk1d	3.4924	0.499211	0.00791958
1871	Bdh1	3.4922	0.35033	0.00792118
1872	Rassf2	3.49201	0.22903	0.00792285
1873	Grik2	3.49149	0.245405	0.0079308
1874	Dennd5a	3.49147	0.195642	0.0079308
1875	Dner	3.49123	0.193975	0.00793371
1876	5330434G04Rik	3.49102	0.333442	0.00793608
1877	Gpbp1l1	3.48904	0.190867	0.00798681
1878	Hnrnpa1	3.48896	0.307087	0.00798681
1879	Agfg1	3.48879	0.342412	0.00798681
1880	Pbrm1	3.48877	0.223639	0.00798681
1881	Kmt2b	3.48651	0.276757	0.00805056
1882	Cdc42	3.48636	0.367503	0.00805095
1883	Sall3	3.48613	0.185571	0.00805368
1884	Fus	3.48582	0.198981	0.00805889
1885	Fasn	3.48538	0.280787	0.008068
1886	Ddhd2	3.48077	0.324267	0.0082041
1887	Mga	3.47959	0.187699	0.00823601
1888	Gm38604	3.47838	0.393616	0.00826906
1889	Esco1	3.47498	0.232102	0.00837024
1890	Nucks1	3.47465	0.272003	0.00837653
1891	Asb3	3.47443	0.214252	0.00837896
1892	Clock	3.47388	0.218489	0.00839195
1893	Acbd6	3.4729	0.282556	0.00841839
1894	Tacc1	3.47168	0.192357	0.00845237
1895	R3hdm2	3.47116	0.204474	0.00846442
1896	Myo10	3.47007	0.208888	0.00849473
1897	A330076H08Rik	3.46934	0.186924	0.00851338
1898	Mia2	3.46878	0.20162	0.00852698
1899	Ppfia1	3.46749	0.202753	0.00856367
1900	Gm17482	3.46591	0.448549	0.00860959
1901	Mro	3.46546	0.194499	0.00861994
1902	Tgfa	3.46514	0.520691	0.00862166
1903	Hnrnpll	3.46513	0.273858	0.00862166
1904	Akap10	3.46361	0.186884	0.00866612
1905	Zmym6	3.46338	0.31579	0.00866931
1906	Immt	3.46301	0.207347	0.00867658
1907	Dnajc18	3.46116	0.256772	0.00873209
1908	Pon2	3.46033	0.282755	0.00875458
1909	Eif5b	3.45965	0.183727	0.00877241
1910	Phf3	3.45937	0.18816	0.00877699
1911	Parg	3.45919	0.223651	0.00877699
1912	Vps13a	3.4591	0.201581	0.00877699
1913	Celsr1	3.45779	0.426042	0.00881553
1914	Gabra4	3.4565	0.203482	0.00885338
1915	Arpc1a	3.45274	0.281382	0.00897181
1916	Fhit	3.45265	0.200618	0.00897181
1917	Gpt2	3.45195	0.262936	0.00899049
1918	Cryzl1	3.45127	0.213788	0.00900861
1919	Rbm5	3.44763	0.249554	0.00912182
1920	Ski	3.44687	0.22059	0.00914271
1921	Mt2	3.44533	0.276682	0.00918981
1922	Fbxo11	3.44522	0.194426	0.00918981
1923	Lonp1	3.44347	0.410614	0.00923701
1924	Tfg	3.44343	0.412288	0.00923701
1925	Gcn1	3.44288	0.21365	0.00925118
1926	Rps6ka2	3.44269	0.328628	0.0092531
1927	Vps13b	3.4421	0.217301	0.00926871
1928	Svil	3.4418	0.302663	0.00927434
1929	Gm37679	3.4396	0.378344	0.00934541
1930	Ttyh3	3.43747	0.19153	0.00941438
1931	Ino80d	3.43695	0.197534	0.00942782
1932	Gm26660	3.43674	0.498766	0.00942877
1933	Mir670hg	3.43665	0.200957	0.00942877
1934	Pxn	3.43515	0.440629	0.00947664
1935	Ssh2	3.4348	0.191124	0.00948393
1936	Ccdc84	3.43414	0.273629	0.00949945
1937	Psmd11	3.43409	0.261244	0.00949945
1938	Nnt-1	3.43277	0.332889	0.0095412
1939	Dop1a	3.4314	0.19592	0.00958485
1940	Stam2	3.43002	0.462249	0.00962896
1941	Dip2b	3.4295	0.196013	0.00964233
1942	Ehmt2	3.42873	0.303553	0.00966508
1943	Scap	3.42768	0.350525	0.00969783
1944	Ankrd13c	3.42717	0.268015	0.0097112
1945	Fxr2	3.4264	0.279062	0.00973401
1946	Pkd2	3.42567	0.217706	0.0097552
1947	Ccnl1	3.42554	0.22259	0.0097552
1948	Nhlrc2	3.424	0.27094	0.00980572
1949	Sin3b	3.42338	0.257049	0.00982352
1950	Fip1l1	3.42268	0.236465	0.00984378
1951	Pi4ka	3.41919	0.214292	0.009966
1952	Ascc3	3.41847	0.210725	0.00998757
1953	Ttbk2	3.41825	0.192288	0.00999089
1954	Ddx42	3.41741	0.197499	0.0100154
1955	Ube2r2	3.41731	0.190455	0.0100154
1956	Gm38562	3.41667	0.174785	0.0100339
1957	Kdm6a	3.41578	0.212282	0.0100617
1958	Thap3	3.41565	0.463991	0.0100617
1959	Rad23b	3.41416	0.335221	0.0101119
1960	Senp5	3.41273	0.202408	0.0101605
1961	Amn1	3.41144	0.256944	0.0102036
1962	Rfwd3	3.41066	0.260211	0.0102276
1963	Ranbp9	3.41021	0.184888	0.0102397
1964	Slmap	3.40987	0.18797	0.0102442
1965	Crebzf	3.40982	0.468128	0.0102442
1966	Cnot6	3.40922	0.365303	0.0102616
1967	Pcdh10	3.40758	0.199994	0.0103185
1968	Mpzl1	3.40645	0.222283	0.0103551
1969	Erp44	3.40635	0.429583	0.0103551
1970	Dnm1l	3.40585	0.201514	0.010369
1971	Zswim8	3.40489	0.341318	0.0104003
1972	Mtg2	3.40461	0.300796	0.010406
1973	Bdp1	3.40314	0.174301	0.0104571
1974	Rpl5	3.40189	0.612709	0.0105001
1975	Ctso	3.40135	0.564165	0.0105157
1976	Dpyd	3.39834	0.273138	0.0106268
1977	Cog4	3.3974	0.232687	0.0106581
1978	4632427E13Rik	3.39687	0.181697	0.0106735
1979	Zc3h4	3.39619	0.327724	0.010695
1980	Atrx	3.39567	0.266888	0.0107102
1981	Gtpbp2	3.39553	0.505231	0.0107103
1982	Scaf1	3.39381	0.348666	0.0107727
1983	Snx6	3.39099	0.2399	0.010879
1984	Rab6a	3.39063	0.332398	0.0108878
1985	Cmya5	3.38997	0.358072	0.0109087
1986	Smchd1	3.38969	0.186516	0.0109146
1987	Cadm4	3.38818	0.182706	0.0109696
1988	Arpc2	3.38781	0.25511	0.010979
1989	Usp40	3.38746	0.217059	0.0109879
1990	Smo	3.38576	0.232681	0.0110508
1991	Glyr1	3.38442	0.221025	0.0110997
1992	Pex6	3.38408	0.517485	0.0111033
1993	Mvb12b	3.38406	0.232806	0.0111033
1994	Oscp1	3.38344	0.337933	0.011123
1995	Sgk3	3.38084	0.250848	0.0112236
1996	Eya1	3.38014	0.19927	0.0112467
1997	Mprip	3.37983	0.188436	0.0112538
1998	Tlcd1	3.37825	0.352362	0.0113134
[truncated: 30,228 more rows]

## Sheet: wilcox_ALL
	KO_n	KO_s	KO_l	KO_p
0	Zbtb20	34.253	0.57573	1.81385e-253
1	Nfia	29.7731	0.489029	1.75738e-191
2	Qk	29.6035	0.481254	2.55108e-189
3	Maml2	29.5313	0.640715	2.04471e-188
4	2610035D17Rik	29.2283	0.470999	1.3649e-184
5	Hnrnpa2b1	27.7625	0.412867	1.41545e-166
6	Nckap5	27.6723	0.541046	1.6175e-165
7	Zmiz1	27.4928	0.488325	2.09227e-163
8	Chd7	27.1038	0.584516	8.4278e-159
9	Zfp608	27.0268	0.43069	6.22798e-158
10	Fchsd2	26.5844	0.423966	8.09083e-153
11	Map4k4	26.4173	0.375638	6.64995e-151
12	Ptn	26.3472	0.399737	4.14395e-150
13	Foxn3	26.1176	0.344004	1.64668e-147
14	Sik3	25.8046	0.305185	5.17614e-144
15	Rab31	25.1369	0.432141	1.1318e-136
16	Tcf12	25.119	0.311935	1.74233e-136
17	Peak1	25.0308	0.383713	1.54245e-135
18	Dock1	24.9783	0.569179	5.56146e-135
19	Ube3a	24.8416	0.343656	1.65505e-133
20	Phlpp1	24.7118	0.338298	4.01681e-132
21	Wnk1	24.525	0.309775	3.90279e-130
22	St6gal1	24.2396	0.574619	4.03271e-127
23	Cdk19	24.1294	0.390489	5.73623e-126
24	Hipk2	24.1046	0.340861	1.02893e-125
25	Fgfr2	24.069	0.383303	2.39542e-125
26	Abhd17b	23.9726	0.385431	2.36922e-124
27	Neo1	23.6606	0.332614	3.79319e-121
28	Znrf3	23.403	0.368447	1.60119e-118
29	Zswim6	23.2799	0.315001	2.71875e-117
30	Atf7ip	22.7921	0.367142	1.96519e-112
31	Ddx5	22.7775	0.272644	2.71338e-112
32	Zhx3	22.7655	0.383248	3.5309e-112
33	Phf21a	22.7242	0.27733	8.95358e-112
34	Pard3	22.6821	0.36086	2.30559e-111
35	Zeb1	22.6696	0.351687	3.03441e-111
36	Ttc28	22.4639	0.413195	3.07989e-109
37	St3gal4	22.2992	0.451833	1.22552e-107
38	Nsmf	22.2499	0.319836	3.60577e-107
39	Kif13a	22.1286	0.369959	5.25024e-106
40	Itpr2	21.8782	0.586889	1.28657e-103
41	Spidr	21.8699	0.308571	1.5273e-103
42	Clasp2	21.7296	0.238858	3.18441e-102
43	Nipbl	21.5991	0.264081	5.36186e-101
44	Daam1	21.5865	0.298233	6.92068e-101
45	Rsrp1	21.5281	0.259673	2.42084e-100
46	Nedd4	21.4645	0.27306	9.37271e-100
47	Zfp462	21.357	0.321164	9.32486e-99
48	Fars2	21.346	0.299124	1.17022e-98
49	Pou2f1	21.2878	0.295386	3.98939e-98
50	Tmcc3	21.2263	0.541194	1.46669e-97
51	Stard13	21.0759	0.566176	3.50017e-96
52	Adk	21.0691	0.316174	4.006e-96
53	Hip1	21.0325	0.298529	8.59146e-96
54	Ccdc50	20.9536	0.290696	4.41744e-95
55	Rrbp1	20.8641	0.375992	2.85822e-94
56	Fmnl2	20.7705	0.25941	1.9819e-93
57	Asrgl1	20.7654	0.556048	2.18852e-93
58	Appl2	20.541	0.55085	2.24473e-91
59	Setd5	20.5233	0.244977	3.20818e-91
60	Pid1	20.5178	0.344882	3.56735e-91
61	Trps1	20.4715	0.290351	9.16644e-91
62	Cuedc1	20.4607	0.316978	1.13433e-90
63	Atad2b	20.4005	0.259413	3.86762e-90
64	Epn2	20.3964	0.344794	4.17326e-90
65	Phkb	20.3808	0.329199	5.69404e-90
66	Pan3	20.3123	0.250501	2.29024e-89
67	Arhgap31	20.1768	0.626116	3.52618e-88
68	Plpp3	20.1285	0.563499	9.30149e-88
69	Clk1	20.0968	0.257288	1.73655e-87
70	Lama2	20.0664	0.524808	3.18419e-87
71	Slc27a1	19.9483	0.430613	3.37607e-86
72	Wipf1	19.9251	0.514351	5.29612e-86
73	Arhgap5	19.9133	0.289273	6.65704e-86
74	Lims1	19.9047	0.283416	7.86323e-86
75	Slc1a3	19.9013	0.533473	8.34824e-86
76	Atp1a2	19.8807	0.50838	1.25062e-85
77	Pcdhga12	19.8699	0.31977	1.54283e-85
78	Ophn1	19.786	0.296746	8.01545e-85
79	Leng8	19.7489	0.241502	1.6413e-84
80	Prex1	19.7461	0.383536	1.72364e-84
81	Tef	19.7391	0.274829	1.96616e-84
82	Pbrm1	19.6497	0.246198	1.13625e-83
83	Acss1	19.6312	0.537442	1.62427e-83
84	Tbl1xr1	19.6214	0.31719	1.9596e-83
85	Zfp280d	19.5905	0.25742	3.5759e-83
86	Ankrd28	19.582	0.251641	4.19785e-83
87	Stxbp6	19.5691	0.330706	5.37191e-83
88	Cdc73	19.497	0.281956	2.18316e-82
89	Pik3r1	19.489	0.278953	2.53426e-82
90	Kmt5b	19.4546	0.293406	4.93127e-82
91	Lpp	19.4159	0.37938	1.03645e-81
92	Atf7	19.3985	0.262488	1.44737e-81
93	Tbl1x	19.3655	0.260622	2.71764e-81
94	Sh3d19	19.3393	0.344746	4.48948e-81
95	Eps15	19.3387	0.335795	4.51528e-81
96	Tcf7l2	19.3163	0.598014	6.93532e-81
97	Hnrnph1	19.283	0.276629	1.30737e-80
98	Myo6	19.2437	0.304435	2.77707e-80
99	Stag2	19.2145	0.30002	4.82716e-80
100	Mef2a	19.2022	0.268243	6.08065e-80
101	Rb1	19.1415	0.26372	1.94289e-79
102	Ptbp2	19.1131	0.270922	3.33495e-79
103	Insr	19.0395	0.26817	1.35378e-78
104	Kdm6a	19.0341	0.316795	1.49417e-78
105	Strn3	19.0294	0.236475	1.62533e-78
106	Rev3l	19.0246	0.256942	1.77128e-78
107	Senp7	19.0113	0.241471	2.27065e-78
108	Tmem164	18.9699	0.348448	4.97453e-78
109	Ddhd1	18.866	0.257471	3.53097e-77
110	Arid4b	18.8641	0.22525	3.64187e-77
111	Nrf1	18.8511	0.257796	4.62471e-77
112	Zhx2	18.851	0.455001	4.62471e-77
113	Pip4k2a	18.8331	0.301266	6.45529e-77
114	Prkd1	18.808	0.36527	1.03107e-76
115	Xrcc4	18.7775	0.289521	1.81587e-76
116	Zfp532	18.7774	0.260278	1.81587e-76
117	Ptprz1	18.7708	0.490096	2.04589e-76
118	Mkln1	18.7369	0.246849	3.85598e-76
119	Baz2b	18.7359	0.226484	3.90878e-76
120	Rps6ka5	18.6948	0.300742	8.41036e-76
121	Rasa2	18.6784	0.279333	1.13905e-75
122	Gab1	18.6768	0.602074	1.16797e-75
123	Sox6	18.6663	0.448773	1.41604e-75
124	Usp24	18.6399	0.302901	2.3069e-75
125	Hdac8	18.6374	0.26078	2.40538e-75
126	Epb41l2	18.6077	0.482613	4.1704e-75
127	Srcap	18.5386	0.271849	1.50401e-74
128	Agap1	18.5367	0.270045	1.54975e-74
129	Wasf2	18.5315	0.457854	1.70147e-74
130	Txndc16	18.5276	0.316434	1.81057e-74
131	Snx29	18.5146	0.259169	2.29551e-74
132	Sox2ot	18.5012	0.367179	2.92937e-74
133	Gm50021	18.4867	0.276687	3.81812e-74
134	Sash1	18.4807	0.332389	4.24627e-74
135	Nf1	18.4795	0.219405	4.32338e-74
136	Ppp2r5a	18.417	0.330576	1.36328e-73
137	Arhgef12	18.4112	0.234856	1.5096e-73
138	Cpq	18.405	0.618084	1.6855e-73
139	Lncppara	18.3827	0.239237	2.53419e-73
140	Gpm6b	18.3229	0.209406	7.58381e-73
141	Ckap5	18.3037	0.235695	1.07348e-72
142	Zfp638	18.2791	0.223055	1.67792e-72
143	Fam13c	18.2539	0.281383	2.65301e-72
144	Cdc37l1	18.2404	0.2686	3.3847e-72
145	Rsrc1	18.2342	0.237206	3.77022e-72
146	Mxi1	18.2203	0.311615	4.84528e-72
147	Usp54	18.2193	0.390843	4.91316e-72
148	Tmtc2	18.2098	0.271774	5.82247e-72
149	Maml3	18.1641	0.320162	1.33262e-71
150	Kat2b	18.1631	0.423343	1.35162e-71
151	Bmpr1a	18.1578	0.298985	1.48461e-71
152	Marchf7	18.1531	0.266776	1.61089e-71
153	Uty	18.1511	0.332994	1.66137e-71
154	Crebrf	18.1508	0.230785	1.66517e-71
155	Dennd5a	18.1241	0.244443	2.69652e-71
156	Pds5a	18.1006	0.248049	4.11126e-71
157	Map4	18.086	0.237217	5.3348e-71
158	Smurf2	18.077	0.240214	6.25707e-71
159	Gsk3b	18.0643	0.227228	7.84571e-71
160	Phka1	18.045	0.521656	1.10513e-70
161	Hectd1	18.0212	0.263687	1.69135e-70
162	Phldb1	18.0113	0.471503	2.01382e-70
163	Tspan7	17.9989	0.279781	2.51285e-70
164	Bcan	17.9959	0.507169	2.63944e-70
165	Dhx36	17.9919	0.269922	2.82976e-70
166	Picalm	17.9261	0.273809	9.2127e-70
167	Nsd1	17.9149	0.214158	1.12238e-69
168	Rc3h1	17.8972	0.24156	1.53831e-69
169	Fermt2	17.8963	0.266876	1.55612e-69
170	Arhgap35	17.8856	0.234896	1.87177e-69
171	Arid1a	17.8789	0.231903	2.10339e-69
172	Sesn3	17.8437	0.322996	3.93311e-69
173	Add3	17.8427	0.263466	3.98777e-69
174	Tulp4	17.8421	0.2378	4.01835e-69
175	Rictor	17.8405	0.253095	4.11724e-69
176	Wapl	17.8328	0.24287	4.70881e-69
177	Ubr1	17.8269	0.222744	5.2161e-69
178	Acsl3	17.819	0.372368	5.9885e-69
179	Pum2	17.804	0.24942	7.80284e-69
180	Kdm3b	17.7932	0.277119	9.42555e-69
181	Cpsf6	17.7786	0.234881	1.21754e-68
182	Elmo1	17.7703	0.303939	1.40736e-68
183	Fam214a	17.6999	0.28736	4.90667e-68
184	Sidt2	17.6923	0.358077	5.57086e-68
185	Elavl1	17.6915	0.273716	5.62854e-68
186	Cwf19l2	17.6889	0.26809	5.87259e-68
187	Cspg5	17.6887	0.304599	5.87259e-68
188	Ddx17	17.6862	0.218377	6.12714e-68
189	Peli2	17.6773	0.558955	7.13867e-68
190	Bmp1	17.6738	0.269295	7.54721e-68
191	Evi5l	17.6346	0.269381	1.50502e-67
192	Zfand6	17.6171	0.330444	2.0442e-67
193	Zfp292	17.6044	0.226625	2.55083e-67
194	Wac	17.6016	0.234034	2.66858e-67
195	Septin7	17.5929	0.236417	3.10337e-67
196	Kmt2c	17.5878	0.212678	3.38594e-67
197	Sema6a	17.5797	0.328926	3.89083e-67
198	Cmss1	17.5705	0.246749	4.56212e-67
199	Slc22a23	17.5564	0.245588	5.82189e-67
200	Srsf5	17.5559	0.226886	5.85722e-67
201	Pde7b	17.5437	0.274102	7.23969e-67
202	Mir99ahg	17.5247	0.243916	1.00809e-66
203	Utrn	17.514	0.304347	1.21167e-66
204	Mink1	17.477	0.270677	2.30276e-66
205	Hepacam	17.4731	0.6129	2.45781e-66
206	Dleu2	17.4559	0.228482	3.30434e-66
207	Tab2	17.4364	0.290254	4.62752e-66
208	Mdm4	17.4227	0.225482	5.86147e-66
209	Lrp6	17.4104	0.256646	7.24091e-66
210	Usp47	17.4101	0.229605	7.25571e-66
211	Plekhg1	17.3781	0.441918	1.25652e-65
212	Rsf1	17.3717	0.215023	1.40084e-65
213	Asxl2	17.3544	0.228301	1.88847e-65
214	Phyhipl	17.3315	0.302679	2.80073e-65
215	Ahcyl1	17.3095	0.263419	4.09499e-65
216	Msi2	17.2966	0.28355	5.10219e-65
217	Lima1	17.2895	0.446031	5.76071e-65
218	Zfp280c	17.2886	0.301668	5.82351e-65
219	Gpcpd1	17.2779	0.238582	6.98956e-65
220	Abi1	17.2381	0.229664	1.38409e-64
221	Cipc	17.2002	0.384811	2.65881e-64
222	Klhl5	17.1991	0.432239	2.69952e-64
223	Npas3	17.168	0.333642	4.57204e-64
224	Cc2d2a	17.1356	0.252045	7.96059e-64
225	Mbnl1	17.1253	0.252089	9.46651e-64
226	Ctnnd1	17.1034	0.248476	1.37487e-63
227	Crlf3	17.0609	0.622284	2.82324e-63
228	Itgav	17.0594	0.328856	2.88639e-63
229	Rab10	17.0137	0.221024	6.2377e-63
230	Pitpnc1	17.0065	0.310928	7.02954e-63
231	Ube2h	16.9603	0.213275	1.54093e-62
232	Chst11	16.9558	0.332966	1.65755e-62
233	Prex2	16.9478	0.520978	1.89422e-62
234	Per3	16.9421	0.248309	2.07912e-62
235	Gpbp1l1	16.8923	0.265711	4.81942e-62
236	Akap9	16.8733	0.211399	6.62386e-62
237	Trip12	16.8684	0.211834	7.18176e-62
238	AI480526	16.8355	0.285752	1.24503e-61
239	Kdm5a	16.8301	0.221734	1.35882e-61
240	Gng12	16.8266	0.344233	1.43868e-61
241	Vcl	16.8261	0.450875	1.44562e-61
242	Ddx6	16.8005	0.237613	2.22026e-61
243	Fnip1	16.7862	0.209348	2.81824e-61
244	Rfx3	16.7793	0.232545	3.15702e-61
245	Bbs9	16.7728	0.252887	3.51283e-61
246	Luzp2	16.7714	0.337789	3.58491e-61
247	Mapre2	16.7622	0.25937	4.17241e-61
248	Kansl1l	16.761	0.298946	4.24999e-61
249	Rnf144a	16.7254	0.2974	7.68108e-61
250	Pias1	16.7237	0.212143	7.88159e-61
251	Tnrc18	16.717	0.234102	8.79457e-61
252	Ppp4r3b	16.6866	0.262751	1.45295e-60
253	Otud7b	16.6756	0.244423	1.74268e-60
254	Cdh20	16.6358	0.272375	3.37674e-60
255	Samd4	16.6133	0.242151	4.90468e-60
256	Kif13b	16.6017	0.253034	5.89886e-60
257	Brd8	16.5968	0.26019	6.3834e-60
258	Zfand3	16.5911	0.211523	6.99764e-60
259	Wdr26	16.5769	0.23762	8.84694e-60
260	Dmxl1	16.5654	0.207506	1.06726e-59
261	Abtb2	16.5643	0.563458	1.08409e-59
262	Xpr1	16.5516	0.220249	1.33541e-59
263	Nisch	16.5366	0.2019	1.7105e-59
264	Spag9	16.5185	0.185229	2.29644e-59
265	Rasa3	16.4996	0.262059	3.13455e-59
266	Fubp1	16.4954	0.205426	3.35055e-59
267	Dennd4c	16.4901	0.325011	3.64907e-59
268	Dpyd	16.4671	0.39319	5.32069e-59
269	Rap1a	16.466	0.296246	5.40263e-59
270	Bclaf1	16.4539	0.195253	6.57804e-59
271	Stox2	16.4409	0.221938	8.13126e-59
272	Tlk2	16.4387	0.219989	8.42185e-59
273	Lrch3	16.4379	0.2096	8.51166e-59
274	Firre	16.4317	0.256233	9.39347e-59
275	Klf12	16.4094	0.220659	1.35382e-58
276	Ddah1	16.4083	0.440878	1.37453e-58
277	Pnpla7	16.3871	0.694407	1.9425e-58
278	Pard3b	16.3614	0.488459	2.94828e-58
279	Tpr	16.3405	0.220272	4.13657e-58
280	Zfp609	16.332	0.203374	4.74268e-58
281	Zzz3	16.3153	0.256116	6.21867e-58
282	Fryl	16.313	0.218364	6.44355e-58
283	Ythdf3	16.2866	0.227042	9.87497e-58
284	Vegfa	16.2787	0.410397	1.12128e-57
285	Rnf20	16.2664	0.226555	1.36289e-57
286	Rnf13	16.2657	0.286392	1.37661e-57
287	Neat1	16.2576	0.57044	1.56519e-57
288	Ate1	16.2531	0.204795	1.68251e-57
289	Top2b	16.2481	0.252355	1.81874e-57
290	Zfp207	16.1854	0.19963	5.03986e-57
291	Mib1	16.1827	0.221591	5.2534e-57
292	Il18	16.1809	0.558527	5.39077e-57
293	Tbcel	16.172	0.252172	6.21644e-57
294	Atrx	16.1635	0.172473	7.12108e-57
295	Rbm39	16.1627	0.15613	7.18922e-57
296	Gm4876	16.1513	0.490511	8.63274e-57
297	Cd2ap	16.1261	0.221635	1.29609e-56
298	Mecp2	16.1221	0.219063	1.3788e-56
299	E130308A19Rik	16.0921	0.30151	2.23377e-56
300	Mau2	16.0793	0.247858	2.74323e-56
301	Pik3c2a	16.0742	0.216218	2.971e-56
302	Zeb2	16.0639	0.214724	3.49582e-56
303	Csgalnact1	16.0624	0.235276	3.57183e-56
304	Pkn2	16.0369	0.206317	5.35014e-56
305	Arhgef4	16.0341	0.315022	5.58884e-56
306	Arglu1	16.0312	0.198814	5.83983e-56
307	Itpk1	16.0274	0.2714	6.19699e-56
308	Ctdspl2	16.0123	0.250707	7.87889e-56
309	Bcl2	16.0004	0.321237	9.52018e-56
310	Trim24	15.998	0.291681	9.86276e-56
311	Zcchc24	15.9833	0.773745	1.2413e-55
312	Babam2	15.9799	0.210758	1.3065e-55
313	Diaph2	15.9631	0.211547	1.7081e-55
314	Rnf216	15.9505	0.202432	2.08344e-55
315	Csnk1a1	15.9432	0.199492	2.33752e-55
316	Kdm3a	15.9309	0.313364	2.83204e-55
317	Stk3	15.9108	0.235934	3.89568e-55
318	Hnrnpm	15.9066	0.225893	4.16114e-55
319	Fip1l1	15.89	0.24012	5.40307e-55
320	Kdm5c	15.8874	0.217532	5.6258e-55
321	Bcl9	15.8807	0.268291	6.22864e-55
322	Mir100hg	15.8796	0.172737	6.32456e-55
323	Tns3	15.8684	0.576369	7.54691e-55
324	Lnpep	15.8455	0.226317	1.08433e-54
325	Dyrk1a	15.8395	0.203875	1.1891e-54
326	Btbd7	15.8325	0.228177	1.32745e-54
327	Ephb1	15.813	0.231984	1.80588e-54
328	Plcl1	15.7944	0.25985	2.41284e-54
329	Tnrc6b	15.7724	0.181688	3.40658e-54
330	Nr1d2	15.766	0.317119	3.7629e-54
331	Riok3	15.7532	0.20584	4.59348e-54
332	Rgma	15.7526	0.43738	4.62698e-54
333	Hip1r	15.7429	0.308175	5.38065e-54
334	Sirt2	15.7262	0.271959	6.98136e-54
335	Peli1	15.7168	0.251855	8.07266e-54
336	Aplp1	15.71	0.224037	8.97731e-54
337	Lrp1	15.7081	0.212021	9.21912e-54
338	Dock10	15.706	0.35342	9.51145e-54
339	Vps8	15.7057	0.198502	9.53611e-54
340	Ppp6r3	15.7005	0.20967	1.03349e-53
341	Hnrnpc	15.6987	0.210048	1.06093e-53
342	Cdkal1	15.6972	0.219479	1.08367e-53
343	Fcho2	15.6882	0.20836	1.24554e-53
344	Rps6kb1	15.6861	0.218005	1.28554e-53
345	Gm17066	15.6855	0.1949	1.29575e-53
346	Ckb	15.673	0.195197	1.57008e-53
347	Wdfy2	15.6708	0.289146	1.621e-53
348	Gab2	15.6699	0.268004	1.64129e-53
349	Gm3764	15.6607	0.25094	1.88768e-53
350	Gm48765	15.6493	0.230832	2.25148e-53
351	Nrd1	15.6411	0.196696	2.5543e-53
352	Sos2	15.6293	0.236108	3.06066e-53
353	Add1	15.6073	0.192259	4.3172e-53
354	Rc3h2	15.6063	0.19226	4.3709e-53
355	Akt2	15.5998	0.331305	4.83584e-53
356	Ap3b1	15.5886	0.208881	5.74679e-53
357	Erbin	15.5866	0.363706	5.91683e-53
358	Nrbp2	15.5836	0.306046	6.19199e-53
359	Thrap3	15.5744	0.216525	7.13605e-53
360	Kdm2a	15.574	0.194163	7.16458e-53
361	Cop1	15.5657	0.214491	8.14357e-53
362	Fam228b	15.5654	0.448046	8.15999e-53
363	Cep85l	15.5577	0.245369	9.18064e-53
364	Pum1	15.5374	0.192959	1.25898e-52
365	Specc1	15.5357	0.211082	1.29003e-52
366	Ptpn4	15.5327	0.197415	1.3495e-52
367	Sema4d	15.5238	0.238117	1.54596e-52
368	Trpm7	15.5216	0.18956	1.59801e-52
369	Cep350	15.5062	0.199115	2.02359e-52
370	Ptpra	15.5024	0.18991	2.14147e-52
371	Acox1	15.5021	0.255718	2.14575e-52
372	Sarnp	15.4964	0.22257	2.33994e-52
373	Abhd12	15.4911	0.247979	2.53679e-52
374	Ccnl2	15.4907	0.193538	2.55015e-52
375	Ubac2	15.473	0.220631	3.34025e-52
376	Fam193a	15.4715	0.193841	3.41525e-52
377	Gtf2i	15.4664	0.189192	3.68844e-52
378	Agl	15.4622	0.39811	3.92839e-52
379	Syncrip	15.4589	0.259966	4.12796e-52
380	Cul1	15.4566	0.218397	4.26909e-52
381	Caskin1	15.4432	0.230429	5.24232e-52
382	Galnt1	15.4376	0.283915	5.71381e-52
383	Reps1	15.4304	0.240148	6.37594e-52
384	Fut8	15.4136	0.201392	8.21561e-52
385	Ctnnd2	15.4097	0.0428217	8.71881e-52
386	Tardbp	15.3979	0.234388	1.04399e-51
387	Bicra	15.3878	0.220646	1.21723e-51
388	Tnfrsf19	15.3834	0.322808	1.30014e-51
389	Tial1	15.3698	0.220041	1.60172e-51
390	Cdk11b	15.3659	0.197648	1.6987e-51
391	Tasor	15.3423	0.229178	2.43766e-51
392	Ash1l	15.3384	0.18747	2.58148e-51
393	Ago2	15.337	0.238677	2.63041e-51
394	Jarid2	15.3323	0.197893	2.82392e-51
395	Pals1	15.3221	0.343107	3.29563e-51
396	Wdr20	15.3195	0.227071	3.42388e-51
397	Tnks	15.3134	0.213549	3.75392e-51
398	Cntrl	15.3062	0.257875	4.18668e-51
399	Ywhae	15.2767	0.195023	6.57609e-51
400	Ubap2l	15.2673	0.188943	7.58097e-51
401	Trpc4ap	15.263	0.233346	8.0773e-51
402	Cyrib	15.2604	0.199111	8.38929e-51
403	Cdk5rap2	15.2535	0.324925	9.31142e-51
404	Nsmce2	15.251	0.196301	9.65827e-51
405	Fam184a	15.2407	0.233248	1.12583e-50
406	Ivd	15.2271	0.236838	1.3847e-50
407	Vps54	15.2269	0.217258	1.38565e-50
408	Rnf180	15.2244	0.318094	1.43727e-50
409	Pspc1	15.2173	0.223575	1.60014e-50
410	Pdcd6ip	15.2117	0.255936	1.73713e-50
411	Epc1	15.2092	0.218356	1.79864e-50
412	Gigyf2	15.2091	0.187159	1.79864e-50
413	Cyth1	15.192	0.210435	2.33314e-50
414	Uimc1	15.1906	0.235668	2.37988e-50
415	Ogt	15.1838	0.193271	2.63193e-50
416	Srsf2	15.1775	0.270736	2.89596e-50
417	Dtna	15.1744	0.209673	3.02996e-50
418	Rfx4	15.1667	0.598324	3.39368e-50
419	Dennd1a	15.1578	0.176521	3.87735e-50
420	Tjp2	15.1457	0.448947	4.65689e-50
421	Ankrd44	15.1424	0.318989	4.88641e-50
422	Scamp5	15.1383	0.269852	5.18942e-50
423	Gtf3c2	15.1347	0.221461	5.47494e-50
424	Mertk	15.119	0.474504	6.93405e-50
425	Rdx	15.1162	0.218585	7.22593e-50
426	Rif1	15.1131	0.214949	7.56384e-50
427	Ankrd6	15.1112	0.33269	7.76566e-50
428	Spire1	15.0996	0.187138	9.25008e-50
429	Daam2	15.0934	0.461194	1.01403e-49
430	Srsf1	15.0809	0.281872	1.22323e-49
431	Krit1	15.0776	0.19168	1.28428e-49
432	Kdm4c	15.076	0.188517	1.31261e-49
433	Ppp2r3a	15.0709	0.196048	1.41458e-49
434	Mga	15.0599	0.190345	1.66805e-49
435	Kcmf1	15.0515	0.202125	1.8927e-49
436	Gbf1	15.05	0.189936	1.93081e-49
437	Mmd2	15.0361	0.390693	2.3793e-49
438	Kif5b	15.0301	0.18402	2.5961e-49
439	Glis3	15.0222	0.559115	2.91691e-49
440	Smchd1	15.0178	0.191057	3.11422e-49
441	Gpc5	15.0069	0.359914	3.65547e-49
442	Nfat5	15.0062	0.189283	3.68769e-49
443	Rngtt	15.0014	0.193284	3.9591e-49
444	Pcmtd2	15.0006	0.24836	3.99986e-49
445	Arih2	14.9945	0.211083	4.38116e-49
446	Mtss2	14.9861	0.486944	4.96325e-49
447	Marchf6	14.9834	0.210259	5.15713e-49
448	Supt6	14.9825	0.241443	5.22091e-49
449	Hmg20a	14.9452	0.200773	9.12155e-49
450	Gramd3	14.9372	0.583445	1.02545e-48
451	Gabpb2	14.9358	0.310498	1.04637e-48
452	Aatk	14.9341	0.258976	1.07084e-48
453	Elovl6	14.9323	0.203539	1.09889e-48
454	Ep300	14.932	0.186924	1.1022e-48
455	Col11a2	14.9089	0.631853	1.55233e-48
456	Smarcad1	14.9019	0.228531	1.71986e-48
457	Pdlim5	14.8925	0.623927	1.97255e-48
458	Lrmda	14.8654	0.507535	2.94971e-48
459	Ncoa2	14.8594	0.187429	3.22223e-48
460	Sparcl1	14.8554	0.288395	3.41281e-48
461	Asap2	14.8401	0.205253	4.28125e-48
462	Ints6l	14.8355	0.243297	4.58062e-48
463	Mtss1	14.8346	0.317603	4.63408e-48
464	Acbd5	14.8232	0.247467	5.47886e-48
465	Fam172a	14.8134	0.186915	6.33366e-48
466	Cul3	14.8094	0.261515	6.70768e-48
467	Nbeal1	14.8049	0.193254	7.15779e-48
468	Psd3	14.7972	0.193821	8.01023e-48
469	Elf2	14.7937	0.281902	8.4269e-48
470	Git2	14.7889	0.2223	9.03402e-48
471	Gna12	14.7856	0.303137	9.47403e-48
472	Tesk2	14.7848	0.31882	9.577e-48
473	Marf1	14.7786	0.191913	1.04736e-47
474	Gm20646	14.7661	0.267853	1.25761e-47
475	Mtmr3	14.7599	0.188452	1.37627e-47
476	Ip6k1	14.7558	0.184279	1.46149e-47
477	Gm16751	14.7174	0.357781	2.56783e-47
478	Bckdhb	14.7088	0.200472	2.91131e-47
479	Scaf11	14.6774	0.28037	4.60853e-47
480	Fnip2	14.6725	0.234267	4.94492e-47
481	Cask	14.6656	0.196183	5.47111e-47
482	0610040J01Rik	14.6605	0.561428	5.88395e-47
483	Parp8	14.6561	0.22935	6.26647e-47
484	Gigyf1	14.6487	0.18821	6.97546e-47
485	Med13	14.6452	0.188013	7.33415e-47
486	Atxn2	14.6395	0.178724	7.97145e-47
487	Ccdc88a	14.6175	0.151158	1.09902e-46
488	Smg7	14.611	0.192693	1.20667e-46
489	Hsp90b1	14.6005	0.211142	1.40641e-46
490	Glud1	14.5989	0.244816	1.43713e-46
491	Elf1	14.5977	0.548824	1.46122e-46
492	Dstyk	14.5949	0.21773	1.52016e-46
493	Ino80d	14.5942	0.199488	1.53261e-46
494	Kat6a	14.5908	0.229676	1.6087e-46
495	Dusp11	14.582	0.238581	1.8276e-46
496	Nup98	14.5803	0.193346	1.87031e-46
497	Rab2a	14.5669	0.187014	2.27353e-46
498	Nav2	14.5644	0.321388	2.35381e-46
499	Xpo7	14.5561	0.186309	2.65151e-46
500	Cbx5	14.5533	0.206746	2.75875e-46
501	Ankib1	14.5459	0.200714	3.06918e-46
502	Huwe1	14.5275	0.173964	4.00239e-46
503	Ctcf	14.5184	0.190669	4.56798e-46
504	Shisa4	14.5043	0.299429	5.59912e-46
505	Xrn2	14.4997	0.188722	5.96847e-46
506	Mnat1	14.4956	0.199475	6.32207e-46
507	Dennd2a	14.4924	0.341081	6.62261e-46
508	Fam120c	14.4865	0.190432	7.20551e-46
509	Glul	14.4812	0.425654	7.77017e-46
510	Septin8	14.4798	0.185374	7.91702e-46
511	Phf3	14.4792	0.174721	7.9688e-46
512	Tnpo1	14.4672	0.196629	9.46348e-46
513	Eif4g1	14.4662	0.182336	9.58099e-46
514	Rprd2	14.4617	0.197662	1.02181e-45
515	Tra2a	14.4394	0.177783	1.41078e-45
516	Srsf4	14.4334	0.200359	1.53717e-45
517	Ccnd3	14.4293	0.620368	1.62935e-45
518	Akap11	14.4251	0.217625	1.72905e-45
519	Iffo1	14.4235	0.264585	1.76499e-45
520	Lrp4	14.4144	0.546878	2.01134e-45
521	Dennd4a	14.4071	0.190279	2.23266e-45
522	Ston2	14.4064	0.544716	2.25217e-45
523	Etv6	14.3984	0.206667	2.523e-45
524	Uhrf2	14.3906	0.20945	2.82377e-45
525	Agps	14.3832	0.283414	3.13649e-45
526	Rere	14.3814	0.161209	3.21233e-45
527	Lcorl	14.3813	0.193552	3.21277e-45
528	Zmym5	14.3609	0.189279	4.3003e-45
529	Mllt10	14.3587	0.173817	4.43301e-45
530	Taf3	14.3445	0.226435	5.43202e-45
531	Camsap2	14.3383	0.17939	5.93551e-45
532	Abl1	14.3373	0.225773	6.00883e-45
533	Unk	14.3346	0.270357	6.23697e-45
534	Creb1	14.3342	0.295831	6.26798e-45
535	Slmap	14.3176	0.187091	7.9469e-45
536	Ap1g1	14.3114	0.225715	8.67e-45
537	Igf1r	14.2979	0.190268	1.05041e-44
538	Akap13	14.2966	0.274951	1.06807e-44
539	Suco	14.2944	0.237968	1.10125e-44
540	Pag1	14.28	0.318545	1.35156e-44
541	Srgap1	14.2789	0.327834	1.37204e-44
542	Zfhx3	14.2783	0.571958	1.38062e-44
543	Retreg1	14.2778	0.287249	1.38983e-44
544	Washc2	14.2745	0.247258	1.45462e-44
545	Map4k5	14.2501	0.191265	2.05966e-44
546	Ptch1	14.2476	0.27774	2.1321e-44
547	Rin2	14.242	0.524908	2.30763e-44
548	Araf	14.2334	0.195359	2.60666e-44
549	Cilk1	14.2302	0.307092	2.72448e-44
550	Fnbp4	14.2279	0.175433	2.81147e-44
551	Sgce	14.2242	0.241847	2.95581e-44
552	Eif3a	14.2207	0.194578	3.10433e-44
553	Phactr3	14.2118	0.185348	3.51783e-44
554	Cyld	14.2114	0.240282	3.53336e-44
555	Ythdc1	14.2012	0.174137	4.08443e-44
556	Lonp2	14.1993	0.208902	4.18839e-44
557	Elp4	14.1863	0.183899	5.03365e-44
558	Rmnd5a	14.1823	0.22483	5.32033e-44
559	Dcaf8	14.1695	0.195999	6.37921e-44
560	Sirpa	14.1388	0.23708	9.85295e-44
561	Gphn	14.1318	0.135914	1.08689e-43
562	Stx6	14.1194	0.192279	1.29365e-43
563	Prkcq	14.1089	0.606003	1.49666e-43
564	Itch	14.1077	0.176868	1.52019e-43
565	Wwox	14.1063	0.196599	1.54814e-43
566	Fam171b	14.1002	0.191403	1.68639e-43
567	Usp32	14.0969	0.176849	1.76401e-43
568	Mier1	14.091	0.238782	1.91553e-43
569	Sesn1	14.0858	0.188545	2.05741e-43
570	Atp6v1h	14.077	0.197514	2.32558e-43
571	Xrn1	14.077	0.169817	2.32558e-43
572	Eif4a2	14.0709	0.294243	2.53236e-43
573	Dpf3	14.068	0.543621	2.63436e-43
574	Pibf1	14.0653	0.186592	2.73211e-43
575	Tra2b	14.0632	0.167263	2.80977e-43
576	Zmym4	14.0545	0.175541	3.17602e-43
577	Ccnl1	14.0538	0.201048	3.20166e-43
578	Arhgef26	14.0485	0.482694	3.4438e-43
579	Ino80dos	14.0481	0.267681	3.46189e-43
580	Pde1c	14.038	0.515731	3.97504e-43
581	Cdk12	14.0371	0.173064	4.02136e-43
582	Relch	14.032	0.177493	4.31334e-43
583	Srsf6	14.0298	0.224156	4.44562e-43
584	Mir9-3hg	14.0245	0.196868	4.78059e-43
585	Setd3	14.0159	0.19348	5.39039e-43
586	Aff1	14.014	0.449491	5.52553e-43
587	Gatad2b	14.0105	0.175327	5.8022e-43
588	Vwa8	14.0001	0.176482	6.7027e-43
589	Xiap	13.9937	0.297348	7.3237e-43
590	Hook3	13.9878	0.172161	7.95217e-43
591	Wasf3	13.987	0.261344	8.02858e-43
592	Cdk13	13.9787	0.17687	9.01243e-43
593	Zfp710	13.9783	0.382246	9.05571e-43
594	Comt	13.9688	0.20925	1.0325e-42
595	Prrc2c	13.9646	0.170366	1.09457e-42
596	Fam20a	13.9644	0.485571	1.09656e-42
597	D130040H23Rik	13.9589	0.266141	1.18162e-42
598	Sfmbt1	13.9566	0.212027	1.22014e-42
599	Fndc3a	13.9536	0.192827	1.26946e-42
600	Taf1	13.9494	0.174669	1.34558e-42
601	Smc3	13.949	0.173467	1.3516e-42
602	Tspan9	13.9484	0.349947	1.36063e-42
603	Med14	13.9454	0.207873	1.41685e-42
604	Stat3	13.9418	0.300043	1.48782e-42
605	Scd2	13.939	0.518132	1.54583e-42
606	Pias2	13.9307	0.179726	1.734e-42
607	Khdrbs1	13.9222	0.205745	1.95036e-42
608	Brd7	13.9219	0.200946	1.95783e-42
609	Nfkb1	13.9191	0.19964	2.03316e-42
610	Marchf2	13.9	0.233301	2.64876e-42
611	Slc6a1	13.8961	0.38722	2.79402e-42
612	Clmn	13.8952	0.301865	2.82367e-42
613	Sh3rf1	13.8945	0.198355	2.84986e-42
614	Slc38a9	13.8933	0.187453	2.89079e-42
615	Akap10	13.8779	0.177836	3.57591e-42
616	Chn2	13.8711	0.220423	3.92883e-42
617	Clcn4	13.8707	0.236125	3.94438e-42
618	Scg3	13.8692	0.241218	4.02271e-42
619	Kank1	13.8627	0.430363	4.39631e-42
620	Crtc3	13.8459	0.219669	5.54803e-42
621	Cog5	13.833	0.178568	6.63129e-42
622	Psap	13.826	0.279287	7.30177e-42
623	Fbxw11	13.8255	0.190173	7.34485e-42
624	Kpna4	13.8223	0.181739	7.67031e-42
625	Zfp521	13.8194	0.553195	7.97183e-42
626	Spred1	13.814	0.205511	8.58513e-42
627	Pkd2	13.8105	0.256454	8.99763e-42
628	Ghr	13.8072	0.213881	9.41291e-42
629	Gatm	13.8065	0.541135	9.48423e-42
630	Ywhaq	13.7949	0.191091	1.1133e-41
631	Upf3b	13.7784	0.172567	1.39742e-41
632	Usp16	13.7699	0.191361	1.56908e-41
633	Ttbk2	13.7665	0.179626	1.64222e-41
634	Tut4	13.759	0.172107	1.82192e-41
635	Caprin1	13.7505	0.206077	2.04507e-41
636	Nbas	13.7504	0.200171	2.04557e-41
637	Atp11a	13.7458	0.296108	2.17834e-41
638	Fam133b	13.7388	0.167767	2.39349e-41
639	Sppl3	13.7387	0.175019	2.39671e-41
640	Itsn2	13.738	0.175515	2.41429e-41
641	Igsf11	13.7297	0.256184	2.70451e-41
642	Exoc5	13.7251	0.188446	2.87849e-41
643	Abca2	13.715	0.254612	3.30536e-41
644	Pdcd4	13.7143	0.224635	3.33346e-41
645	Xpo4	13.7086	0.198079	3.6014e-41
646	Ncoa1	13.7085	0.171789	3.60263e-41
647	Paqr8	13.705	0.325935	3.7725e-41
648	4632427E13Rik	13.6965	0.175707	4.23616e-41
649	Cyfip1	13.6877	0.1967	4.78101e-41
650	Pik3ip1	13.6826	0.457903	5.11754e-41
651	Cdip1	13.6804	0.196773	5.26768e-41
652	Rab28	13.6782	0.192215	5.42322e-41
653	Rgs20	13.6738	0.321	5.75743e-41
654	Sdc2	13.6725	0.334596	5.85015e-41
655	Vamp4	13.6685	0.264207	6.17009e-41
656	Thra	13.6648	0.164229	6.47919e-41
657	E130307A14Rik	13.6629	0.172444	6.64388e-41
658	Pcx	13.6558	0.313824	7.32218e-41
659	Nr2c2	13.6535	0.193824	7.54469e-41
660	Pcyt2	13.6454	0.192797	8.4216e-41
661	Stard9	13.6362	0.396294	9.53794e-41
662	Mcu	13.6275	0.179949	1.07375e-40
663	Syt11	13.6245	0.179378	1.11691e-40
664	Synrg	13.6181	0.184422	1.21781e-40
665	Cecr2	13.6156	0.547843	1.25969e-40
666	4932438A13Rik	13.6077	0.163404	1.39903e-40
667	Cnot4	13.6064	0.165976	1.42294e-40
668	Gfra1	13.598	0.554598	1.59351e-40
669	Zfyve1	13.5944	0.209557	1.67236e-40
670	Gnaq	13.5854	0.174844	1.88778e-40
671	Smarcd3	13.5805	0.234096	2.01627e-40
672	Cyp7b1	13.5795	0.289156	2.04305e-40
673	Raf1	13.5735	0.169425	2.214e-40
674	Ldlrad3	13.571	0.236627	2.28931e-40
675	Cnot1	13.5647	0.183712	2.49006e-40
676	Lsm14a	13.5546	0.251808	2.84989e-40
677	Gpd2	13.5479	0.292009	3.11631e-40
678	Suz12	13.5477	0.19524	3.11949e-40
679	Bcas3	13.5476	0.169375	3.12199e-40
680	Fhit	13.5468	0.206992	3.15227e-40
681	Nufip2	13.5412	0.181621	3.39941e-40
682	Itfg1	13.5381	0.179095	3.54004e-40
683	Lrrc58	13.5337	0.242944	3.75258e-40
684	Cnot2	13.5303	0.191024	3.92615e-40
685	Cep120	13.5086	0.197373	5.26852e-40
686	Sec63	13.5085	0.187354	5.26852e-40
687	Cnot6	13.504	0.301748	5.59507e-40
688	Arfgef1	13.5034	0.164551	5.6378e-40
689	Xpo1	13.4999	0.198793	5.89914e-40
690	Pkm	13.4959	0.250216	6.22802e-40
691	Fnbp1	13.4925	0.215731	6.51238e-40
692	Npepps	13.4896	0.170085	6.76768e-40
693	Map2k5	13.4769	0.169857	8.02888e-40
694	Stxbp4	13.4735	0.251978	8.39425e-40
695	Anapc1	13.473	0.261118	8.4465e-40
696	Slc9a9	13.4702	0.186287	8.75632e-40
697	Trappc8	13.4571	0.172725	1.04475e-39
698	Tmod2	13.4545	0.181002	1.08108e-39
699	Depdc5	13.4447	0.180403	1.23145e-39
700	Prpf39	13.4407	0.207841	1.29838e-39
701	Taf15	13.4356	0.169376	1.3894e-39
702	Dock9	13.4352	0.186237	1.39375e-39
703	Safb2	13.4315	0.15894	1.46378e-39
704	Tmeff1	13.4308	0.264642	1.4759e-39
705	Zfyve26	13.4305	0.247982	1.481e-39
706	Taok1	13.4187	0.166176	1.73451e-39
707	Strn4	13.412	0.173119	1.89763e-39
708	Crebbp	13.4106	0.164452	1.93035e-39
709	Rorb	13.4085	0.273565	1.98436e-39
710	Actb	13.3968	0.203801	2.31594e-39
711	Enpp2	13.3905	0.235042	2.51572e-39
712	Stim2	13.3866	0.192704	2.64975e-39
713	Ncam1	13.3858	0.131362	2.67617e-39
714	Bcas1	13.3718	0.481283	3.2262e-39
715	St7l	13.3683	0.191131	3.37747e-39
716	Rhoq	13.3663	0.284883	3.4667e-39
717	Ankrd11	13.3641	0.166565	3.56461e-39
718	Ugp2	13.36	0.346315	3.76142e-39
719	Nfib	13.3575	0.177207	3.88038e-39
720	Phf12	13.3537	0.18652	4.07896e-39
721	Rb1cc1	13.3513	0.160214	4.21122e-39
722	Pcmtd1	13.3486	0.168794	4.35974e-39
723	Prpf40a	13.3462	0.161896	4.49676e-39
724	Gm20342	13.3458	0.25583	4.51576e-39
725	Kcnip3	13.3436	0.193976	4.64715e-39
726	Parg	13.3286	0.205794	5.67052e-39
727	Pcsk6	13.3284	0.642818	5.6812e-39
728	Epc2	13.323	0.261488	6.09868e-39
729	Nr2f1	13.3208	0.213381	6.27131e-39
730	Fto	13.3178	0.170001	6.52061e-39
731	Sipa1l2	13.3081	0.32656	7.41734e-39
732	Pdpk1	13.3065	0.169246	7.56894e-39
733	Specc1l	13.3055	0.173748	7.67101e-39
734	Sil1	13.3036	0.196195	7.85909e-39
735	Serbp1	13.2987	0.207816	8.37234e-39
736	Pot1b	13.2962	0.415974	8.65348e-39
737	Eea1	13.2935	0.177464	8.96603e-39
738	Rfc1	13.2929	0.177463	9.02262e-39
739	Adam10	13.2926	0.172833	9.04665e-39
740	Ppfibp1	13.2847	0.29826	1.0041e-38
741	Dctn4	13.2796	0.170476	1.07412e-38
742	Gli3	13.2773	0.57556	1.10586e-38
743	Anks1	13.2647	0.180894	1.30764e-38
744	Zfp934	13.2646	0.208175	1.30764e-38
745	Trim33	13.2613	0.167993	1.36587e-38
746	Matr3	13.2586	0.1675	1.41488e-38
747	Immt	13.2509	0.192695	1.56498e-38
748	Vps35l	13.2468	0.192394	1.65105e-38
749	Gspt1	13.2457	0.223056	1.67285e-38
750	AW554918	13.2449	0.173204	1.6891e-38
751	Qrich1	13.2447	0.161554	1.69065e-38
752	Rspry1	13.2447	0.181307	1.69065e-38
753	Gkap1	13.2364	0.248288	1.88491e-38
754	Dnajc1	13.2303	0.164818	2.04026e-38
755	Ttyh1	13.2251	0.18392	2.18474e-38
756	Dpysl2	13.2223	0.167207	2.26669e-38
757	Rab11fip2	13.2206	0.217206	2.31554e-38
758	Cep170	13.2154	0.165331	2.47714e-38
759	Ptbp3	13.2111	0.30604	2.61979e-38
760	Safb	13.2097	0.164711	2.66659e-38
761	Rsu1	13.1989	0.271838	3.07708e-38
762	Gnao1	13.198	0.183424	3.11022e-38
763	Bcl2l1	13.1971	0.196898	3.14391e-38
764	Garem1	13.196	0.193587	3.18431e-38
765	Dido1	13.194	0.188104	3.26959e-38
766	Snx6	13.1916	0.219981	3.3681e-38
767	Utp14b	13.1899	0.400843	3.44107e-38
768	Ubn1	13.1853	0.157836	3.65592e-38
769	Bmpr1b	13.1839	0.451739	3.71802e-38
770	Sbno1	13.1839	0.160707	3.71848e-38
771	Slc7a11	13.1781	0.584503	4.00801e-38
772	Csde1	13.1608	0.186187	5.03534e-38
773	Bptf	13.1541	0.162668	5.50008e-38
774	Gpbp1	13.1485	0.232817	5.91117e-38
775	Bach2	13.144	0.170208	6.27175e-38
776	Abca1	13.1402	0.638998	6.58583e-38
777	Cbx1	13.1358	0.301927	6.97585e-38
778	Ewsr1	13.1338	0.164299	7.1484e-38
779	Hibadh	13.1149	0.289997	9.16275e-38
780	Mpzl1	13.1136	0.291246	9.31261e-38
781	Klf7	13.1075	0.1709	1.00741e-37
782	Pik3ca	13.1056	0.178138	1.03161e-37
783	Serinc5	13.1002	0.24923	1.10614e-37
784	Cs	13.0973	0.199952	1.14811e-37
785	Pcm1	13.0916	0.158551	1.23566e-37
786	Usp3	13.0907	0.245166	1.24908e-37
787	Usp9x	13.0898	0.163151	1.26287e-37
788	Arhgef10l	13.0882	0.255053	1.28779e-37
789	Cdk8	13.0857	0.164165	1.33015e-37
790	Sap130	13.0837	0.196838	1.36467e-37
791	Arhgef10	13.0712	0.402176	1.60627e-37
792	Med15	13.0707	0.193249	1.61566e-37
793	Clcn3	13.0598	0.155498	1.86209e-37
794	Phactr4	13.0571	0.453763	1.92797e-37
795	Asxl1	13.0474	0.174855	2.18726e-37
796	Zfp740	13.0364	0.323747	2.52369e-37
797	Smarcc2	13.0337	0.153456	2.61325e-37
798	Frmd4b	13.0329	0.321269	2.63608e-37
799	Mtch2	13.0119	0.201652	3.46376e-37
800	Smc1a	13.0096	0.237718	3.56751e-37
801	Pik3r3	13.0063	0.179551	3.71882e-37
802	Rab30	12.9982	0.180513	4.12773e-37
803	Dnajc7	12.9982	0.161305	4.12773e-37
804	Nova1	12.9934	0.193343	4.39234e-37
805	Lrrc8d	12.9925	0.219047	4.4392e-37
806	Gtf2f2	12.9901	0.27843	4.57497e-37
807	Canx	12.9836	0.205255	4.97757e-37
808	Mef2d	12.9753	0.16155	5.54093e-37
809	Ubxn4	12.9706	0.156682	5.88301e-37
810	Armc8	12.9687	0.180148	6.02474e-37
811	Slc43a2	12.966	0.207637	6.23466e-37
812	Dhx15	12.9636	0.200951	6.42215e-37
813	Sh3gl3	12.9619	0.254342	6.55958e-37
814	Alms1	12.9585	0.203901	6.85746e-37
815	Tle1	12.9391	0.287368	8.81888e-37
816	Atg10	12.9371	0.207499	9.03506e-37
817	Trip4	12.9364	0.219355	9.11709e-37
818	Arhgap42	12.9338	0.269374	9.4115e-37
819	Phc3	12.9275	0.170608	1.01953e-36
820	Plxnb1	12.9243	0.60379	1.06145e-36
821	Metap1d	12.9188	0.271787	1.13816e-36
822	Gm10530	12.9168	0.290295	1.16555e-36
823	Fgfr1	12.9164	0.454772	1.17058e-36
824	Med1	12.9152	0.224614	1.1887e-36
825	Paxbp1	12.9141	0.171588	1.2027e-36
826	Yme1l1	12.914	0.15503	1.20417e-36
827	Rbm27	12.9127	0.190738	1.2228e-36
828	Senp6	12.9016	0.15468	1.41101e-36
829	Slc10a7	12.8979	0.246909	1.47878e-36
830	Atn1	12.8962	0.280769	1.51086e-36
831	Pds5b	12.8913	0.164671	1.60747e-36
832	Trim44	12.8789	0.156275	1.88644e-36
833	Ptprm	12.8775	0.216644	1.91965e-36
834	Spop	12.876	0.16007	1.95525e-36
835	Naaladl2	12.874	0.168784	2.00382e-36
836	Dop1a	12.8677	0.153526	2.17286e-36
837	Nipsnap2	12.8624	0.196003	2.3241e-36
838	Dclk2	12.8567	0.19043	2.49915e-36
839	Herc4	12.8515	0.160444	2.67205e-36
840	Tom1	12.8496	0.271681	2.73133e-36
841	Mxd4	12.8432	0.245432	2.96244e-36
842	Man2a2	12.8395	0.155703	3.10286e-36
843	Ddx42	12.837	0.165006	3.20146e-36
844	Sp4	12.8313	0.197363	3.44502e-36
845	Rbm26	12.8225	0.158686	3.85137e-36
846	Nhsl1	12.8163	0.486343	4.16586e-36
847	Zfr	12.8108	0.158459	4.46614e-36
848	Naa16	12.8079	0.178275	4.62811e-36
849	Zfx	12.8075	0.287767	4.64847e-36
850	Larp4b	12.8056	0.155937	4.75974e-36
851	Ltbp1	12.7879	0.416631	5.96895e-36
852	Nfatc3	12.7874	0.217664	6.0076e-36
853	Fam13b	12.7836	0.15374	6.29858e-36
854	Nek7	12.7812	0.488938	6.49199e-36
855	Pcnx	12.7788	0.161247	6.68384e-36
856	Ppm1b	12.7711	0.175778	7.37551e-36
857	Ctnnal1	12.7673	0.204154	7.73206e-36
858	Sp3	12.7641	0.201036	8.04951e-36
859	Ube2d3	12.7624	0.214718	8.2233e-36
860	Rev1	12.7485	0.166558	9.82296e-36
861	Zer1	12.7471	0.185181	9.98593e-36
862	Meis1	12.7431	0.571588	1.05043e-35
863	Shc3	12.7384	0.182147	1.11506e-35
864	Ddr1	12.7339	0.345648	1.18015e-35
865	Arhgap12	12.7281	0.321587	1.26881e-35
866	Zdhhc21	12.725	0.173667	1.31927e-35
867	Sfxn5	12.7241	0.210585	1.33401e-35
868	AU040320	12.7228	0.215795	1.35444e-35
869	Arnt	12.7196	0.168323	1.40953e-35
870	Capza1	12.7	0.193578	1.80881e-35
871	Lypd6	12.6965	0.481707	1.88992e-35
872	Denn2b	12.694	0.409995	1.94854e-35
873	Vps50	12.6865	0.172098	2.1411e-35
874	Ppp2r2a	12.6862	0.170962	2.1484e-35
875	Wwp2	12.6828	0.22331	2.24156e-35
876	Chaserr	12.6805	0.292944	2.30494e-35
877	Mgrn1	12.6799	0.194215	2.32122e-35
878	Zfp160	12.6766	0.188186	2.4184e-35
879	Arhgef28	12.6651	0.29526	2.79508e-35
880	Lrrc4b	12.665	0.185015	2.79521e-35
881	Tbck	12.6634	0.173165	2.85247e-35
882	Tead1	12.6627	0.269912	2.87473e-35
883	Cfdp1	12.6578	0.182557	3.05822e-35
884	Hnrnpa1	12.656	0.194734	3.12365e-35
885	Slc12a2	12.6549	0.221227	3.16488e-35
886	Dmtf1	12.6521	0.185828	3.27693e-35
887	Clasp1	12.6446	0.156303	3.60057e-35
888	Agmo	12.6441	0.584825	3.62308e-35
889	Dnm3	12.6435	0.170668	3.64713e-35
890	Ddx50	12.6406	0.154527	3.7811e-35
891	Vapa	12.6395	0.190784	3.82983e-35
892	Zfp266	12.6376	0.23476	3.9189e-35
893	Eps8	12.63	0.462541	4.31109e-35
894	Ptprk	12.6297	0.181678	4.32705e-35
895	Stxbp3	12.6214	0.445257	4.79827e-35
896	Tfdp2	12.6195	0.161406	4.90894e-35
897	Zfp950	12.6149	0.156141	5.20286e-35
898	Phf8	12.6121	0.212917	5.38496e-35
899	Umad1	12.6007	0.156197	6.21012e-35
900	Fkbp15	12.5966	0.204035	6.53189e-35
901	Mad1l1	12.5943	0.300892	6.72308e-35
902	Zfp182	12.593	0.291873	6.83213e-35
903	Usp25	12.5872	0.171447	7.34065e-35
904	Zfc3h1	12.5826	0.148608	7.77693e-35
905	Cnot6l	12.5819	0.180809	7.83248e-35
906	Ubr2	12.58	0.151317	8.01662e-35
907	Nlgn3	12.5657	0.303575	9.59944e-35
908	Pten	12.5591	0.160932	1.04223e-34
909	Cramp1	12.5526	0.194783	1.12915e-34
910	Eif5	12.5522	0.148202	1.13316e-34
911	Phf14	12.5471	0.158376	1.2084e-34
912	Ncor2	12.5453	0.163466	1.23519e-34
913	Ppp2r5e	12.5426	0.152881	1.2759e-34
914	Phip	12.5379	0.157049	1.35291e-34
915	Pdxdc1	12.5371	0.16809	1.36479e-34
916	Dnm2	12.5369	0.154612	1.36725e-34
917	Arid4a	12.5361	0.158402	1.37936e-34
918	2610507B11Rik	12.5339	0.162713	1.41606e-34
919	Zfp512	12.5316	0.180471	1.45734e-34
920	Ocrl	12.53	0.155034	1.48535e-34
921	Btaf1	12.5295	0.150337	1.49432e-34
922	Gopc	12.526	0.181459	1.55892e-34
923	Spata5	12.5254	0.180337	1.56901e-34
924	Ppp1r16b	12.5253	0.222725	1.56993e-34
925	Fgd4	12.5167	0.18557	1.74823e-34
926	Erlec1	12.5142	0.172737	1.80402e-34
927	Ncoa6	12.5021	0.15512	2.09478e-34
928	Nckap1	12.4982	0.155435	2.19926e-34
929	Creb5	12.4914	0.407946	2.39119e-34
930	Arnt2	12.4887	0.155662	2.47245e-34
931	Dcp1b	12.4878	0.224577	2.49618e-34
932	Tent2	12.4877	0.179819	2.49682e-34
933	Ctnna1	12.4876	0.474598	2.49869e-34
934	Sufu	12.4782	0.220327	2.80867e-34
935	Eya1	12.4777	0.500269	2.82369e-34
936	Tnks2	12.4771	0.148917	2.84534e-34
937	Smc5	12.4756	0.149009	2.89571e-34
938	Mdm2	12.4739	0.236101	2.95383e-34
939	Catsperd	12.4691	0.383138	3.13479e-34
940	Cacng4	12.4676	0.621117	3.19437e-34
941	Tor1aip1	12.4667	0.394469	3.22598e-34
942	Ccnt2	12.4663	0.154134	3.23826e-34
943	Plcg1	12.4603	0.187116	3.49167e-34
944	Vcpip1	12.4591	0.189677	3.5408e-34
945	Csnk2a1	12.4577	0.163719	3.5986e-34
946	N4bp2l2	12.4442	0.149127	4.25942e-34
947	Arid2	12.4432	0.181479	4.31086e-34
948	Slc4a4	12.4405	0.213345	4.45288e-34
949	Clk4	12.4304	0.147229	5.04727e-34
950	Nfyc	12.4295	0.179251	5.09513e-34
951	Rhobtb3	12.4266	0.325762	5.27931e-34
952	Togaram1	12.4213	0.168211	5.63584e-34
953	Smurf1	12.4197	0.166587	5.74253e-34
954	Khdc4	12.4186	0.181525	5.82363e-34
955	Mvb12b	12.4098	0.184947	6.48744e-34
956	Morf4l1	12.409	0.162181	6.54447e-34
957	Abl2	12.4082	0.155075	6.60898e-34
958	Arhgef11	12.4068	0.151891	6.71489e-34
959	Agfg1	12.406	0.166897	6.77509e-34
960	Enah	12.405	0.157279	6.85372e-34
961	Extl3	12.3972	0.198551	7.55133e-34
962	Mitf	12.3912	0.279959	8.1311e-34
963	Otud5	12.391	0.223196	8.14394e-34
964	Enox2	12.3897	0.308743	8.27278e-34
965	Zup1	12.3838	0.221307	8.88795e-34
966	Setd7	12.3821	0.183593	9.07265e-34
967	Cpeb2	12.3636	0.181304	1.14036e-33
968	Rnf38	12.3577	0.161295	1.22699e-33
969	Cers5	12.3548	0.152481	1.27041e-33
970	Hnrnpl	12.3544	0.156227	1.27629e-33
971	4930488L21Rik	12.3489	0.380638	1.36482e-33
972	Tspan14	12.3355	0.258881	1.61001e-33
973	Tcea1	12.335	0.164782	1.61862e-33
974	Emsy	12.3324	0.144252	1.67039e-33
975	Agpat4	12.3297	0.199159	1.72646e-33
976	Cenpc1	12.3262	0.17538	1.80227e-33
977	Wwc2	12.3214	0.210736	1.91086e-33
978	Pcbp2	12.3171	0.172236	2.01352e-33
979	Tpp2	12.3088	0.203228	2.22646e-33
980	Arrb1	12.3002	0.213723	2.4763e-33
981	Rnpc3	12.2934	0.1708	2.69059e-33
982	Cacng7	12.2791	0.157751	3.20763e-33
983	Son	12.2743	0.140534	3.39897e-33
984	Tmem87a	12.2562	0.209846	4.24286e-33
985	Lpcat3	12.254	0.268073	4.35587e-33
986	Fam53b	12.2536	0.174131	4.37348e-33
987	Clk2	12.2477	0.201504	4.69999e-33
988	Serinc3	12.2465	0.265101	4.76529e-33
989	Sned1	12.2419	0.547833	5.0378e-33
990	Ddx3y	12.2373	0.339316	5.33031e-33
991	Srsf3	12.2366	0.256295	5.37327e-33
992	Zfp148	12.2324	0.154807	5.65069e-33
993	Dhx30	12.231	0.155175	5.74203e-33
994	Mid1	12.2302	0.165023	5.78985e-33
995	Adam12	12.2279	0.532176	5.95658e-33
996	Crppa	12.2263	0.191184	6.06323e-33
997	Pwwp2a	12.2206	0.196987	6.50425e-33
998	Dip2a	12.2141	0.196653	7.03547e-33
999	Kdm2b	12.203	0.208551	8.0584e-33
1000	Senp1	12.2011	0.284294	8.24455e-33
1001	Ap3m1	12.198	0.303806	8.55674e-33
1002	Abat	12.1781	0.243992	1.09059e-32
1003	Reck	12.1731	0.331779	1.15885e-32
1004	Plppr1	12.1711	0.235955	1.18553e-32
1005	Gna13	12.1709	0.404549	1.18779e-32
1006	Zmym2	12.1647	0.147572	1.28097e-32
1007	Reep3	12.1625	0.178054	1.3138e-32
1008	Trip11	12.1603	0.147624	1.34971e-32
1009	Acaca	12.1578	0.155254	1.38989e-32
1010	Smarca2	12.1548	0.154895	1.43885e-32
1011	Malat1	12.1548	0.0732665	1.43885e-32
1012	Pak2	12.1458	0.183062	1.60377e-32
1013	Atrn	12.138	0.15281	1.7638e-32
1014	Ralbp1	12.1377	0.153894	1.76769e-32
1015	Arih1	12.1367	0.150659	1.78683e-32
1016	Tgfa	12.1365	0.755141	1.78935e-32
1017	Immp1l	12.1179	0.213678	2.23909e-32
1018	Ncor1	12.1174	0.141369	2.25066e-32
1019	Slc38a6	12.1132	0.183667	2.36812e-32
1020	Cept1	12.1123	0.214152	2.39278e-32
1021	Nhlrc2	12.1121	0.18067	2.39558e-32
1022	9930021J03Rik	12.1088	0.148883	2.4928e-32
1023	Hnrnph3	12.108	0.216095	2.51403e-32
1024	Irak2	12.1037	0.344055	2.64715e-32
1025	Ide	12.0997	0.149263	2.77836e-32
1026	Rhot1	12.096	0.162994	2.90267e-32
1027	Prnp	12.0952	0.259594	2.9283e-32
1028	Tet1	12.0874	0.330358	3.21665e-32
1029	Cog4	12.0827	0.190787	3.40448e-32
1030	Jmy	12.0808	0.19378	3.48096e-32
1031	Senp2	12.078	0.14801	3.59919e-32
1032	Zkscan3	12.0777	0.19218	3.61109e-32
1033	Mbd2	12.0651	0.247324	4.20425e-32
1034	Rab3gap1	12.063	0.155628	4.30952e-32
1035	Snx30	12.0579	0.19111	4.57802e-32
1036	Scaf4	12.0574	0.168317	4.60605e-32
1037	Ccdc191	12.0559	0.226611	4.68398e-32
1038	Mlf2	12.0519	0.201538	4.91357e-32
1039	Magi3	12.0498	0.171873	5.0342e-32
1040	Scmh1	12.0436	0.151755	5.42573e-32
1041	Cblb	12.0431	0.174579	5.45728e-32
1042	Ankfy1	12.0399	0.155969	5.66429e-32
1043	Tgfbr1	12.0335	0.537337	6.12064e-32
1044	Slk	12.029	0.181341	6.45167e-32
1045	Grid2	12.0132	0.125226	7.81324e-32
1046	Scfd1	12.0095	0.174415	8.16432e-32
1047	Copa	12.0042	0.158253	8.69109e-32
1048	Trak1	12.0039	0.159582	8.71571e-32
1049	Tmem161b	12.0019	0.141653	8.92743e-32
1050	Alcam	12.0001	0.184091	9.11425e-32
1051	Adipor2	11.9998	0.309627	9.14107e-32
1052	Coro2b	11.9986	0.148312	9.26137e-32
1053	Svil	11.997	0.496952	9.43395e-32
1054	Luc7l	11.9953	0.137586	9.62137e-32
1055	Wscd1	11.9897	0.473272	1.02962e-31
1056	Tbc1d9b	11.9884	0.16014	1.04425e-31
1057	Afg1l	11.9864	0.193029	1.0687e-31
1058	Atr	11.9858	0.213986	1.07589e-31
1059	Rab3gap2	11.9825	0.155011	1.11873e-31
1060	Dgcr8	11.9801	0.181886	1.15028e-31
1061	Zfp652	11.9777	0.168529	1.18409e-31
1062	Dnajc5	11.9718	0.15783	1.26947e-31
1063	Gm12353	11.9633	0.27566	1.40651e-31
1064	Snta1	11.9632	0.179128	1.40651e-31
1065	Rabep1	11.9601	0.150435	1.45921e-31
1066	Cdh19	11.9531	0.542592	1.58513e-31
1067	Snx27	11.9486	0.159534	1.67258e-31
1068	Tmem260	11.9475	0.210756	1.6933e-31
1069	Myo1e	11.9377	0.376675	1.90373e-31
1070	Cald1	11.9371	0.473558	1.91578e-31
1071	Zzef1	11.9367	0.142828	1.9232e-31
1072	Impact	11.9337	0.151795	1.99309e-31
1073	5031439G07Rik	11.9333	0.179772	2.00058e-31
1074	Stx16	11.9293	0.176576	2.09928e-31
1075	Srrt	11.9287	0.145077	2.11258e-31
1076	Rpn2	11.9238	0.290948	2.23911e-31
1077	Hivep1	11.9223	0.182936	2.27611e-31
1078	Snx32	11.9183	0.156277	2.38838e-31
1079	Chpt1	11.9181	0.207205	2.38965e-31
1080	Foxn2	11.9163	0.298477	2.43969e-31
1081	Pced1b	11.9163	0.23634	2.43994e-31
1082	Ctsf	11.9154	0.301629	2.46508e-31
1083	Zfp827	11.9148	0.156636	2.47894e-31
1084	Nfic	11.9114	0.185129	2.58031e-31
1085	Pld2	11.9095	0.542647	2.63566e-31
1086	Nim1k	11.9086	0.236254	2.66011e-31
1087	Ranbp17	11.9086	0.182544	2.66011e-31
1088	Lrif1	11.9075	0.203202	2.69319e-31
1089	Scaper	11.906	0.152012	2.74229e-31
1090	Ints6	11.9019	0.149003	2.87653e-31
1091	Cep95	11.8993	0.187267	2.96355e-31
1092	Syne2	11.8941	0.415353	3.14968e-31
1093	Chm	11.893	0.156445	3.18996e-31
1094	Lin52	11.8905	0.161809	3.28669e-31
1095	Dcaf1	11.8816	0.194184	3.65144e-31
1096	Hp1bp3	11.8788	0.138542	3.77502e-31
1097	Ehmt1	11.8765	0.143946	3.87705e-31
1098	Nxf1	11.8741	0.212225	3.983e-31
1099	Susd6	11.871	0.159107	4.12994e-31
1100	Chchd3	11.8709	0.146154	4.13207e-31
1101	Pantr1	11.8698	0.211325	4.18481e-31
1102	Oip5os1	11.869	0.325758	4.2217e-31
1103	Eif4g2	11.8685	0.356843	4.24501e-31
1104	Ndrg2	11.8664	0.618015	4.35105e-31
1105	Grk6	11.8662	0.280361	4.35609e-31
1106	Rab14	11.864	0.15663	4.4641e-31
1107	Pikfyve	11.864	0.176585	4.4641e-31
1108	Crebzf	11.8624	0.211048	4.54931e-31
1109	Fbrsl1	11.855	0.14329	4.9579e-31
1110	Eif2s3y	11.85	0.250042	5.26296e-31
1111	Nwd1	11.8463	0.484817	5.49437e-31
1112	Ube2d2a	11.8455	0.142786	5.54524e-31
1113	Oga	11.8405	0.138665	5.88225e-31
1114	Sox10	11.8279	0.530067	6.82959e-31
1115	Tom1l2	11.8261	0.148142	6.96603e-31
1116	Gtf3c1	11.8207	0.151279	7.4266e-31
1117	Zfp236	11.8199	0.166074	7.48968e-31
1118	Snx25	11.8191	0.18742	7.55903e-31
1119	Dpp8	11.8187	0.179734	7.5904e-31
1120	Hnrnpa3	11.8161	0.270242	7.81955e-31
1121	Inf2	11.8121	0.272049	8.19667e-31
1122	Tut7	11.8119	0.156219	8.21359e-31
1123	Arhgef1	11.8109	0.19499	8.30183e-31
1124	Sptlc2	11.7994	0.175638	9.50833e-31
1125	Synj2	11.7963	0.226605	9.85687e-31
1126	Asph	11.7961	0.187181	9.88094e-31
1127	Orc3	11.7919	0.267984	1.0373e-30
1128	Tbc1d12	11.7899	0.153796	1.0614e-30
1129	Ptprt	11.7854	0.146399	1.11935e-30
1130	Cert1	11.7832	0.156242	1.14816e-30
1131	C2cd3	11.7794	0.190754	1.1999e-30
1132	Nfix	11.7729	0.145682	1.29353e-30
1133	Stat5b	11.7703	0.242769	1.33254e-30
1134	Slc20a2	11.769	0.198074	1.35249e-30
1135	Gm48286	11.768	0.136636	1.36762e-30
1136	Numa1	11.7585	0.173994	1.5296e-30
1137	Tfcp2	11.757	0.180854	1.55496e-30
1138	Akap7	11.7556	0.158217	1.58042e-30
1139	Rapgef6	11.7543	0.147056	1.60368e-30
1140	Nr3c2	11.752	0.17699	1.64621e-30
1141	Fam114a2	11.7495	0.210437	1.69443e-30
1142	Pex14	11.7429	0.169616	1.83148e-30
1143	Lhfp	11.7423	0.191296	1.8416e-30
1144	Usp40	11.7415	0.152525	1.85809e-30
1145	Mark2	11.7394	0.143142	1.90294e-30
1146	Snd1	11.7332	0.148883	2.04789e-30
1147	Ndfip1	11.7255	0.145168	2.23962e-30
1148	Acaa1a	11.7227	0.232095	2.31309e-30
1149	Washc4	11.7218	0.15762	2.3381e-30
1150	Antxr1	11.7184	0.165288	2.43181e-30
1151	Ppp3cb	11.7119	0.155159	2.62132e-30
1152	Tsc1	11.7091	0.137072	2.70945e-30
1153	Wdr70	11.7084	0.149464	2.72865e-30
1154	Cdc42se2	11.7043	0.167053	2.86162e-30
1155	Virma	11.7036	0.136039	2.88519e-30
1156	Msmo1	11.703	0.28525	2.90336e-30
1157	Rassf2	11.7024	0.553082	2.91947e-30
1158	Kantr	11.7017	0.17107	2.94436e-30
1159	Pmm2	11.7008	0.238011	2.97226e-30
1160	Trim8	11.6986	0.195433	3.04904e-30
1161	Ppp2ca	11.6973	0.241273	3.0935e-30
1162	Ankhd1	11.6888	0.149068	3.41756e-30
1163	Rapgef1	11.6874	0.150161	3.4713e-30
1164	Mfn1	11.6792	0.150431	3.81741e-30
1165	Mon2	11.6785	0.146123	3.84628e-30
1166	Pigu	11.6701	0.169836	4.24585e-30
1167	Secisbp2l	11.6673	0.215091	4.38525e-30
1168	Tafa5	11.6592	0.146422	4.81426e-30
1169	Crk	11.656	0.171984	4.99873e-30
1170	Gjc3	11.6535	0.473316	5.1404e-30
1171	Zdhhc20	11.6528	0.14619	5.1819e-30
1172	Fdft1	11.651	0.205076	5.28814e-30
1173	Hdac1	11.6509	0.176279	5.28814e-30
1174	Fam102a	11.6456	0.351496	5.62286e-30
1175	Eri3	11.6443	0.137823	5.70942e-30
1176	St13	11.6389	0.148666	6.07708e-30
1177	Cdyl	11.6384	0.252509	6.11006e-30
1178	Apc2	11.6382	0.229401	6.11576e-30
1179	Pygb	11.638	0.273848	6.1276e-30
1180	Sh3kbp1	11.636	0.160368	6.26874e-30
1181	Cadm4	11.6347	0.135268	6.35769e-30
1182	Eif2ak4	11.6343	0.16223	6.38455e-30
1183	Sat1	11.6328	0.524569	6.49292e-30
1184	Tank	11.6295	0.328992	6.74679e-30
1185	Tbc1d5	11.6288	0.153694	6.79439e-30
1186	Gdi2	11.6277	0.206808	6.87731e-30
1187	Zfp438	11.6197	0.352834	7.54579e-30
1188	Foxk2	11.6182	0.154172	7.67903e-30
1189	Gm32618	11.6081	0.287425	8.63297e-30
1190	Lamp2	11.6041	0.301739	9.0337e-30
1191	Cltc	11.6037	0.144777	9.07142e-30
1192	Rab7	11.6027	0.169311	9.17192e-30
1193	Ralgapb	11.6019	0.140036	9.25071e-30
1194	Pi4kb	11.5993	0.172131	9.52458e-30
1195	Usp37	11.5989	0.156566	9.56388e-30
1196	Prpf38b	11.5962	0.157122	9.86864e-30
1197	4833420G17Rik	11.5956	0.260325	9.93219e-30
1198	Ikzf2	11.5943	0.333207	1.00753e-29
1199	Nxn	11.5938	0.488938	1.01268e-29
1200	Ireb2	11.5903	0.166443	1.05433e-29
1201	Arpc1a	11.5896	0.1523	1.0618e-29
1202	Vcan	11.5867	0.49634	1.09793e-29
1203	Rab1a	11.581	0.1909	1.17256e-29
1204	Hnrnpd	11.5798	0.184759	1.1874e-29
1205	Dnajb6	11.5744	0.180249	1.26384e-29
1206	Nucks1	11.5718	0.17643	1.30219e-29
1207	Xpa	11.5711	0.377115	1.31102e-29
1208	Tbc1d22b	11.5675	0.172378	1.36609e-29
1209	Rpgr	11.5661	0.190981	1.38866e-29
1210	Atg16l1	11.564	0.160077	1.42165e-29
1211	Jak1	11.5591	0.185509	1.50378e-29
1212	Srsf7	11.5574	0.204613	1.53161e-29
1213	Nudcd3	11.5574	0.138368	1.53161e-29
1214	Zfp131	11.5537	0.195423	1.59752e-29
1215	Tmem135	11.553	0.146087	1.60999e-29
1216	Myo10	11.5529	0.434769	1.60999e-29
1217	Cxxc5	11.5446	0.293294	1.77203e-29
1218	Lcor	11.5445	0.146925	1.77426e-29
1219	Iws1	11.5418	0.156786	1.82806e-29
1220	Wdpcp	11.541	0.160576	1.84363e-29
1221	Rsrc2	11.5406	0.132963	1.85198e-29
1222	Fbxl5	11.5388	0.176599	1.88903e-29
1223	Pnpla8	11.5275	0.15791	2.15418e-29
1224	Itgb1	11.5246	0.155755	2.22473e-29
1225	Shprh	11.5242	0.144695	2.2356e-29
1226	Rabgap1	11.5216	0.144693	2.30199e-29
1227	Fam171a1	11.5204	0.154182	2.333e-29
1228	Inpp5a	11.5195	0.143249	2.35452e-29
1229	Gm33989	11.5189	0.264708	2.36954e-29
1230	Eef1akmt2	11.5103	0.201562	2.61705e-29
1231	Katnbl1	11.5072	0.182392	2.71122e-29
1232	Tcf7l1	11.506	0.519069	2.74709e-29
1233	Frs2	11.504	0.142828	2.80935e-29
1234	Galnt16	11.5002	0.177512	2.93327e-29
1235	Supt20	11.4995	0.215923	2.95381e-29
1236	Ppp4r3a	11.4971	0.178357	3.03742e-29
1237	Arhgap17	11.4948	0.228726	3.11651e-29
1238	Ambra1	11.4945	0.149069	3.12494e-29
1239	Cdh4	11.4923	0.259224	3.20167e-29
1240	Megf10	11.4908	0.570949	3.25781e-29
1241	Mcc	11.4901	0.200614	3.27995e-29
1242	Abcb7	11.4871	0.242411	3.39526e-29
1243	Adnp	11.486	0.136018	3.43481e-29
1244	Wdr43	11.4735	0.172787	3.96684e-29
1245	Tle4	11.4724	0.178373	4.01719e-29
1246	Wdr33	11.4665	0.142543	4.29436e-29
1247	Ywhaz	11.4663	0.158585	4.30491e-29
1248	Lrba	11.4618	0.143372	4.53003e-29
1249	Trappc9	11.4599	0.142248	4.6246e-29
1250	Rbbp4	11.454	0.157197	4.94519e-29
1251	Pstpip2	11.4536	0.390475	4.96304e-29
1252	Slc44a1	11.4517	0.160312	5.07005e-29
1253	Ap3d1	11.4445	0.128469	5.5054e-29
1254	Micall1	11.4441	0.411533	5.52797e-29
1255	Pnn	11.4366	0.142259	6.02355e-29
1256	Src	11.4312	0.256979	6.40359e-29
1257	Chd4	11.4289	0.135798	6.57063e-29
1258	Ppp1r21	11.4254	0.195198	6.8387e-29
1259	Pacrg	11.4246	0.168649	6.89954e-29
1260	Mapkap1	11.4231	0.142295	7.01467e-29
1261	Fmn2	11.4192	0.142397	7.33277e-29
1262	Chic2	11.419	0.226404	7.34401e-29
1263	Stam2	11.4187	0.199001	7.3597e-29
1264	Rbm5	11.4169	0.142594	7.51381e-29
1265	Zswim5	11.4094	0.198124	8.1737e-29
1266	Hnrnpr	11.4092	0.134752	8.19219e-29
1267	Shroom2	11.4091	0.472915	8.19539e-29
1268	Scarb2	11.4026	0.212406	8.82732e-29
1269	Pbxip1	11.4018	0.626013	8.89738e-29
1270	Ugdh	11.4007	0.268269	9.01227e-29
1271	Kiz	11.4002	0.300492	9.05249e-29
1272	Grina	11.398	0.235688	9.28323e-29
1273	Sorbs3	11.393	0.650063	9.81714e-29
1274	Ldah	11.3922	0.195414	9.90356e-29
1275	Snx13	11.3907	0.165807	1.00656e-28
1276	Mgat5b	11.39	0.218338	1.01415e-28
1277	Kansl1	11.3854	0.13604	1.06909e-28
1278	Tmem167	11.3789	0.209853	1.14992e-28
1279	Gabbr1	11.365	0.146296	1.34865e-28
1280	Adcy5	11.3631	0.289597	1.37719e-28
1281	Cacul1	11.361	0.166943	1.40955e-28
1282	Setd2	11.356	0.137436	1.49163e-28
1283	Slco1c1	11.3526	0.545858	1.54923e-28
1284	Rcbtb1	11.3523	0.386224	1.55437e-28
1285	Ergic2	11.3444	0.144739	1.69936e-28
1286	Coq8b	11.3406	0.200529	1.77446e-28
1287	Mta3	11.3313	0.138878	1.97045e-28
1288	Zdhhc17	11.3252	0.149792	2.11104e-28
1289	Lats1	11.3234	0.216476	2.15422e-28
1290	Chuk	11.3214	0.142545	2.20092e-28
1291	Ubash3b	11.3213	0.256636	2.20184e-28
1292	Bod1l	11.321	0.136482	2.20773e-28
1293	P4ha1	11.3048	0.164276	2.65524e-28
1294	Tbc1d23	11.3033	0.148401	2.7004e-28
1295	Stau1	11.3028	0.171971	2.71366e-28
1296	Brd1	11.301	0.144793	2.76594e-28
1297	Mboat2	11.3008	0.143384	2.772e-28
1298	Akap8	11.2941	0.129874	2.98905e-28
1299	Bbx	11.2912	0.212813	3.08699e-28
1300	Gpt2	11.2909	0.282049	3.09601e-28
1301	Atp6v0e	11.2886	0.236243	3.17755e-28
1302	Mia2	11.2883	0.135283	3.18634e-28
1303	Cdc5l	11.286	0.215771	3.2669e-28
1304	Ddhd2	11.2856	0.160112	3.27796e-28
1305	Spopl	11.284	0.220098	3.33868e-28
1306	Mafg	11.2773	0.167085	3.60023e-28
1307	Rgcc	11.2769	0.54105	3.61516e-28
1308	Map3k2	11.2663	0.133918	4.07095e-28
1309	Sf1	11.2646	0.163489	4.1497e-28
1310	Gm15446	11.2637	0.292034	4.19181e-28
1311	Dars	11.2565	0.23279	4.54477e-28
1312	Capzb	11.2533	0.183698	4.70665e-28
1313	Rtn4	11.2518	0.164185	4.78475e-28
1314	Etf1	11.2507	0.204909	4.83877e-28
1315	Sbf1	11.2488	0.313487	4.94059e-28
1316	Zbtb38	11.2481	0.142059	4.97829e-28
1317	Prkd3	11.2469	0.61242	5.04186e-28
1318	Scfd2	11.2412	0.139831	5.37273e-28
1319	Elovl7	11.2324	0.336683	5.93629e-28
1320	Igdcc4	11.2286	0.194658	6.19347e-28
1321	Jmjd1c	11.2278	0.15157	6.24578e-28
1322	Traf7	11.2185	0.259172	6.93089e-28
1323	Ptar1	11.2132	0.361332	7.35915e-28
1324	Sgms1	11.2131	0.145985	7.36141e-28
1325	a	11.2094	0.14819	7.66497e-28
1326	Bcar3	11.2082	0.47931	7.77202e-28
1327	Ext2	11.2044	0.141816	8.10051e-28
1328	Scamp2	11.2039	0.33115	8.14447e-28
1329	Ccar1	11.2038	0.142805	8.15056e-28
1330	Rffl	11.2018	0.294286	8.32456e-28
1331	Ago3	11.1935	0.137274	9.13153e-28
1332	Ivns1abp	11.1913	0.259054	9.34829e-28
1333	Bcor	11.1908	0.186555	9.4016e-28
1334	Pcdh10	11.1902	0.155608	9.45928e-28
1335	Ist1	11.19	0.189826	9.47215e-28
1336	Cdc42	11.1883	0.155184	9.654e-28
1337	Mtus1	11.1875	0.513918	9.72492e-28
1338	Bmpr2	11.186	0.138537	9.88396e-28
1339	Wls	11.1837	0.304075	1.01388e-27
1340	Adamts6	11.1797	0.489433	1.0595e-27
1341	Glg1	11.1782	0.13528	1.0766e-27
1342	Far1	11.1773	0.141991	1.08774e-27
1343	Cpsf7	11.1723	0.170919	1.14976e-27
1344	Dst	11.1718	0.141231	1.15535e-27
1345	Ccdc47	11.169	0.214471	1.1913e-27
1346	Soat1	11.1672	0.435205	1.21379e-27
1347	Ttll4	11.1668	0.220971	1.21902e-27
1348	Gnb1	11.1659	0.136755	1.23082e-27
1349	Pacs2	11.1554	0.277561	1.38357e-27
1350	Gm16168	11.148	0.476464	1.50279e-27
1351	Cachd1	11.148	0.404467	1.50279e-27
1352	B3galt1	11.1456	0.105937	1.54313e-27
1353	Dtx3	11.1451	0.214026	1.54953e-27
1354	Hmbox1	11.1444	0.135597	1.56057e-27
1355	Baz2a	11.1438	0.133217	1.57041e-27
1356	Timm44	11.1436	0.133287	1.57296e-27
1357	Tnpo3	11.1316	0.136873	1.79752e-27
1358	Ttc4	11.1312	0.176375	1.80458e-27
1359	Fxr1	11.1302	0.132713	1.82389e-27
1360	Pgap2	11.1265	0.291285	1.89985e-27
1361	Nme7	11.1256	0.20519	1.91919e-27
1362	Dhx9	11.1222	0.239975	1.99266e-27
1363	Afg3l1	11.1207	0.181996	2.02477e-27
1364	Sos1	11.1206	0.135015	2.02477e-27
1365	Grk4	11.1192	0.261697	2.05591e-27
1366	Chd1	11.119	0.139136	2.05833e-27
1367	Gm5089	11.1102	0.576512	2.27096e-27
1368	Atxn7	11.1049	0.135911	2.40724e-27
1369	Pura	11.1037	0.133981	2.4389e-27
1370	Brms1l	11.1004	0.207077	2.5287e-27
1371	Ccser2	11.1003	0.140044	2.53143e-27
1372	Arcn1	11.0983	0.171926	2.58536e-27
1373	Rufy1	11.0977	0.158338	2.60226e-27
1374	Slc30a9	11.0976	0.145407	2.60226e-27
1375	Gnb4	11.0951	0.358512	2.67551e-27
1376	2610008E11Rik	11.0941	0.277429	2.70301e-27
1377	Macroh2a1	11.0921	0.13359	2.76314e-27
1378	Wwp1	11.0878	0.188106	2.89468e-27
1379	Grk3	11.0876	0.154292	2.90073e-27
1380	Dgkb	11.0874	0.164583	2.9047e-27
1381	Pld1	11.0812	0.62311	3.11094e-27
1382	Pamr1	11.0812	0.221611	3.11094e-27
1383	Stx5a	11.0764	0.131702	3.27972e-27
1384	Phf20	11.0753	0.131225	3.31915e-27
1385	Aftph	11.0716	0.139746	3.45349e-27
1386	Unc13c	11.0698	0.29383	3.52177e-27
1387	Ppfibp2	11.0686	0.383997	3.56513e-27
1388	3110039M20Rik	11.0648	0.180867	3.72e-27
1389	Uqcc1	11.0629	0.19224	3.79623e-27
1390	Zc3h15	11.0617	0.135105	3.844e-27
1391	Zc3h7a	11.0581	0.133599	3.99714e-27
1392	Dnajc13	11.0566	0.131182	4.06468e-27
1393	Taok2	11.0541	0.158566	4.17772e-27
1394	Actr2	11.054	0.143991	4.18061e-27
1395	Tpcn1	11.0527	0.314086	4.23506e-27
1396	Capn15	11.05	0.116534	4.3656e-27
1397	Tet2	11.0498	0.12331	4.37051e-27
1398	Nup35	11.047	0.222423	4.50637e-27
1399	Hid1	11.0442	0.216929	4.64552e-27
1400	Ddx10	11.0415	0.145776	4.78753e-27
1401	Ndufs4	11.0387	0.128249	4.93449e-27
1402	Exoc2	11.0384	0.146625	4.94895e-27
1403	Jam3	11.0379	0.173311	4.9733e-27
1404	Psme4	11.0356	0.138114	5.09962e-27
1405	mt-Co3	11.0351	0.173	5.12001e-27
1406	Aplp2	11.0347	0.132202	5.14138e-27
1407	Lrrc28	11.0343	0.195816	5.15919e-27
1408	Ptpn11	11.031	0.136857	5.34622e-27
1409	Gulp1	11.0301	0.540874	5.39995e-27
1410	Mff	11.0262	0.164879	5.63697e-27
1411	Gak	11.0246	0.133216	5.73471e-27
1412	Phf21b	11.0228	0.29025	5.84372e-27
1413	Plp1	11.0158	0.271371	6.31206e-27
1414	Helz	11.0145	0.131829	6.39443e-27
1415	Stag1	11.0134	0.137116	6.47303e-27
1416	Kif21b	11.0065	0.164339	6.98513e-27
1417	Zmat1	11.0032	0.171819	7.23798e-27
1418	Thsd7a	10.9929	0.186396	8.10277e-27
1419	Cables1	10.9926	0.237855	8.1284e-27
1420	Gpatch2	10.9916	0.139529	8.20748e-27
1421	Jak2	10.99	0.153804	8.35335e-27
1422	Secisbp2	10.9852	0.159355	8.80592e-27
1423	Foxo1	10.9837	0.440448	8.94257e-27
1424	Usp34	10.9819	0.137393	9.11903e-27
1425	Cr1l	10.9791	0.190071	9.40003e-27
1426	Aatf	10.9743	0.176737	9.90827e-27
1427	Rcor3	10.9735	0.180053	9.98842e-27
1428	Zfp407	10.9708	0.139568	1.02908e-26
1429	Tax1bp1	10.97	0.157021	1.03685e-26
1430	Per1	10.9644	0.150797	1.10343e-26
1431	Ddx3x	10.9581	0.327835	1.18237e-26
1432	Rsbn1l	10.952	0.131097	1.26295e-26
1433	Kdm5d	10.9445	0.298865	1.37202e-26
1434	Snx1	10.9431	0.153926	1.39176e-26
1435	Kat6b	10.9428	0.133347	1.39636e-26
1436	N4bp2	10.9427	0.446228	1.39694e-26
1437	Rnf111	10.9311	0.135176	1.58648e-26
1438	Swt1	10.9306	0.153395	1.59425e-26
1439	Rad54l2	10.9294	0.148939	1.61455e-26
1440	Kmt2b	10.9287	0.177494	1.62597e-26
1441	Ezh2	10.9273	0.270539	1.65063e-26
1442	Cbfb	10.9223	0.400291	1.74331e-26
1443	Os9	10.9192	0.156205	1.80146e-26
1444	Fggy	10.9185	0.164858	1.81542e-26
1445	Psen1	10.9065	0.156874	2.06908e-26
1446	R3hcc1l	10.9058	0.178293	2.08468e-26
1447	Csrp1	10.9046	0.575592	2.11186e-26
1448	Mark3	10.9034	0.130834	2.1363e-26
1449	Abhd2	10.9025	0.152601	2.15646e-26
1450	Zbtb7c	10.8999	0.278623	2.21974e-26
1451	Smarcc1	10.8984	0.129819	2.25428e-26
1452	Zranb1	10.8978	0.123919	2.2674e-26
1453	Arhgef40	10.8932	0.678204	2.38374e-26
1454	Diaph3	10.8917	0.491894	2.42118e-26
1455	Map7d1	10.8831	0.137278	2.66152e-26
1456	Prkdc	10.8762	0.160828	2.86891e-26
1457	Fads2	10.8759	0.371286	2.8765e-26
1458	Osbpl9	10.8679	0.131457	3.13579e-26
1459	Ipo9	10.8664	0.13961	3.18697e-26
1460	Atat1	10.8649	0.26056	3.23788e-26
1461	Ranbp2	10.8645	0.132335	3.25217e-26
1462	Atf2	10.863	0.129513	3.30315e-26
1463	Dcc	10.8474	0.141491	3.91291e-26
1464	Eif4h	10.8442	0.316215	4.05026e-26
1465	Ppfia1	10.8434	0.124739	4.08276e-26
1466	Mtdh	10.8426	0.140565	4.11501e-26
1467	Map2k6	10.8423	0.207604	4.1279e-26
1468	Qser1	10.8391	0.145844	4.27351e-26
1469	Mettl15	10.8329	0.314802	4.57041e-26
1470	Nbr1	10.8298	0.153909	4.72363e-26
1471	Usp8	10.823	0.182061	5.0865e-26
1472	Gpam	10.82	0.485462	5.25185e-26
1473	Smox	10.8176	0.37373	5.38695e-26
1474	Emid1	10.8104	0.616254	5.82373e-26
1475	Acer3	10.8043	0.14782	6.22145e-26
1476	Paip2	10.8008	0.139411	6.45377e-26
1477	Fam149b	10.8004	0.181402	6.48153e-26
1478	Prdm16	10.8003	0.505227	6.48606e-26
1479	Smarca5	10.7999	0.133574	6.50606e-26
1480	Ap4s1	10.7991	0.142693	6.56404e-26
1481	Amn1	10.7949	0.16598	6.86146e-26
1482	Dis3l2	10.7924	0.135998	7.04486e-26
1483	Smad7	10.7916	0.323537	7.10314e-26
1484	Pxk	10.7901	0.160864	7.2121e-26
1485	Aldh1l1	10.7882	0.340736	7.3579e-26
1486	Atp13a3	10.787	0.156133	7.45478e-26
1487	Npat	10.7835	0.178063	7.73456e-26
1488	Nsmaf	10.7803	0.211639	8.00395e-26
1489	Myef2	10.7768	0.155434	8.30448e-26
1490	Srsf10	10.7765	0.169469	8.32534e-26
1491	Map3k3	10.7683	0.132427	9.10342e-26
1492	Ercc6l2	10.7663	0.175403	9.28979e-26
1493	Ppp6c	10.7629	0.190133	9.63409e-26
1494	2510009E07Rik	10.7615	0.208646	9.77422e-26
1495	Cbl	10.7556	0.139033	1.04167e-25
1496	Hmgn3	10.7539	0.179524	1.06014e-25
1497	Aco2	10.7504	0.131367	1.10129e-25
1498	Zfp326	10.7479	0.139195	1.13059e-25
1499	Cdc42bpb	10.7386	0.119491	1.25032e-25
1500	Rexo1	10.7336	0.189829	1.31834e-25
1501	Slc25a36	10.7325	0.222622	1.33245e-25
1502	Esco1	10.7316	0.160159	1.34454e-25
1503	Fgd6	10.726	0.503654	1.42761e-25
1504	Sec62	10.7245	0.125794	1.45158e-25
1505	Marchf8	10.7219	0.211099	1.4919e-25
1506	Rad23b	10.7208	0.157004	1.5082e-25
1507	Copg2	10.7196	0.140289	1.52744e-25
1508	Agrn	10.719	0.143345	1.53575e-25
1509	Ik	10.7116	0.208875	1.66241e-25
1510	Zfp277	10.7098	0.163439	1.69421e-25
1511	Palld	10.7041	0.509893	1.8005e-25
1512	Dner	10.6998	0.160303	1.88541e-25
1513	Tbc1d22a	10.6983	0.16532	1.91361e-25
1514	Nup214	10.6932	0.149518	2.02195e-25
1515	Cntfr	10.6878	0.116809	2.14086e-25
1516	Cep128	10.6848	0.40272	2.21142e-25
1517	Gse1	10.6836	0.139307	2.23734e-25
1518	Plce1	10.6834	0.577314	2.24245e-25
1519	Gm26660	10.6804	0.213712	2.31336e-25
1520	Ccny	10.6775	0.129329	2.38483e-25
1521	Wsb1	10.6774	0.192405	2.38612e-25
1522	Atl2	10.6766	0.204722	2.40713e-25
1523	Arhgap24	10.6725	0.521218	2.51271e-25
1524	Ncoa3	10.6662	0.144576	2.68866e-25
1525	Ralgps2	10.6593	0.143745	2.89285e-25
1526	Mapk9	10.6585	0.138894	2.91856e-25
1527	Gm26618	10.6565	0.327969	2.97869e-25
1528	Zrsr2	10.6524	0.290081	3.11067e-25
1529	Cops3	10.6495	0.239304	3.20841e-25
1530	Pde8b	10.6457	0.146356	3.3394e-25
1531	Hif1a	10.6428	0.221731	3.44488e-25
1532	Rreb1	10.6418	0.399054	3.48049e-25
1533	Snapc3	10.6404	0.140114	3.52868e-25
1534	Usp53	10.6389	0.253636	3.5849e-25
1535	Ptpdc1	10.6294	0.317529	3.96752e-25
1536	Invs	10.6218	0.217426	4.30118e-25
1537	Sec16a	10.6192	0.183999	4.41932e-25
1538	Tpm1	10.6092	0.163375	4.91652e-25
1539	Ascc3	10.6048	0.125024	5.14584e-25
1540	Amy1	10.6019	0.135773	5.303e-25
1541	Cdyl2	10.6012	0.169608	5.34273e-25
1542	Cdc27	10.5983	0.122868	5.50553e-25
1543	Cryl1	10.5972	0.311086	5.56641e-25
1544	Ddi2	10.5967	0.13446	5.59796e-25
1545	mt-Atp6	10.5955	0.21883	5.66653e-25
1546	Trmt13	10.5893	0.214026	6.04948e-25
1547	Spen	10.5883	0.119863	6.10713e-25
1548	Cds2	10.5822	0.181024	6.51804e-25
1549	Pafah1b1	10.5772	0.140238	6.87366e-25
1550	Apoe	10.5764	0.644714	6.92781e-25
1551	Baalc	10.5742	0.153016	7.08514e-25
1552	Rbm33	10.5711	0.126348	7.31956e-25
1553	Hbp1	10.5698	0.477188	7.42164e-25
1554	Kdm4b	10.5694	0.149099	7.44627e-25
1555	Baz1b	10.5663	0.124134	7.6932e-25
1556	Tmx3	10.5639	0.160156	7.88892e-25
1557	Plekha1	10.5591	0.146275	8.29285e-25
1558	Gpr107	10.5524	0.151848	8.90629e-25
1559	Strn	10.5474	0.213902	9.38202e-25
1560	Nup160	10.5466	0.169706	9.45701e-25
1561	Stx7	10.5424	0.204073	9.89079e-25
1562	Smc6	10.5371	0.120009	1.04552e-24
1563	Setdb1	10.5368	0.129721	1.04848e-24
1564	Fyn	10.533	0.14948	1.09034e-24
1565	Bcl7a	10.5261	0.183082	1.17288e-24
1566	Ep400	10.524	0.119905	1.19931e-24
1567	Stx8	10.5233	0.133055	1.20728e-24
1568	Lamc1	10.5128	0.157695	1.34887e-24
1569	Dpy19l4	10.5127	0.182716	1.35009e-24
1570	Srebf2	10.512	0.127568	1.35862e-24
1571	Dusp16	10.4964	0.383445	1.60083e-24
1572	Akt3	10.4821	0.127903	1.86172e-24
1573	Zfp592	10.4796	0.168424	1.9103e-24
1574	Carmil1	10.4796	0.132392	1.9103e-24
1575	Mbnl2	10.4737	0.139812	2.03126e-24
1576	Clasrp	10.4727	0.124764	2.05118e-24
1577	Itprid2	10.4723	0.362459	2.0596e-24
1578	Clcn5	10.4714	0.272885	2.07763e-24
1579	Brwd3	10.4701	0.15661	2.1052e-24
1580	Prmt9	10.4669	0.161026	2.17666e-24
1581	Ythdc2	10.4643	0.120314	2.23562e-24
1582	Sdha	10.4625	0.126728	2.276e-24
1583	Osbp	10.4611	0.177639	2.30804e-24
1584	Rbbp6	10.461	0.125756	2.31124e-24
1585	Ranbp9	10.4591	0.124135	2.35619e-24
1586	Nav1	10.457	0.149651	2.40541e-24
1587	Eogt	10.4417	0.379321	2.82469e-24
1588	Slc30a5	10.4405	0.207642	2.85852e-24
1589	Snx9	10.4345	0.2748	3.04204e-24
1590	Gm40578	10.4338	0.316089	3.06135e-24
1591	Adam17	10.4297	0.305779	3.1955e-24
1592	Mapk4	10.4249	0.152209	3.35581e-24
1593	Cpd	10.4237	0.14513	3.39716e-24
1594	Gm973	10.42	0.519514	3.53164e-24
1595	Brd4	10.419	0.132256	3.56507e-24
1596	Ezh1	10.4187	0.23368	3.57514e-24
1597	Clpx	10.4126	0.173775	3.80967e-24
1598	Vti1b	10.4118	0.156558	3.83974e-24
1599	Klhl12	10.4114	0.168184	3.85349e-24
1600	Btbd1	10.4085	0.130257	3.96939e-24
1601	Golga1	10.4065	0.124404	4.05106e-24
1602	Med27	10.4044	0.144552	4.13636e-24
1603	Kcna2	10.4024	0.200274	4.22099e-24
1604	Ubr5	10.3991	0.128003	4.36775e-24
1605	Slc12a6	10.3976	0.136627	4.43645e-24
1606	Mcts1	10.3959	0.17953	4.5147e-24
1607	Ppp6r2	10.3936	0.122488	4.62271e-24
1608	Tia1	10.3904	0.123507	4.77564e-24
1609	Ipo8	10.3886	0.16835	4.86243e-24
1610	Rhoa	10.3839	0.217793	5.10761e-24
1611	Zadh2	10.3829	0.215308	5.15885e-24
1612	Trappc10	10.3816	0.185236	5.22819e-24
1613	Gsap	10.3772	0.56942	5.47129e-24
1614	8030462N17Rik	10.3754	0.145185	5.56938e-24
1615	Ccdc66	10.3721	0.163713	5.76315e-24
1616	Idh2	10.3714	0.393778	5.80223e-24
1617	Pogz	10.3672	0.152886	6.06388e-24
1618	Ranbp3l	10.3661	0.581966	6.1247e-24
1619	Agpat3	10.3639	0.169577	6.26537e-24
1620	Mtor	10.361	0.132831	6.45895e-24
1621	Erp44	10.3568	0.181097	6.74038e-24
1622	Abca8b	10.3542	0.148671	6.92168e-24
1623	Sox8	10.3529	0.336326	7.01635e-24
1624	Ubr4	10.3501	0.113273	7.21863e-24
1625	Rnf214	10.3467	0.115858	7.47633e-24
1626	Csnk1g3	10.3306	0.123413	8.84213e-24
1627	Rars2	10.3282	0.12977	9.05905e-24
1628	Ikbkb	10.3248	0.169466	9.38439e-24
1629	Por	10.3244	0.20417	9.41636e-24
1630	Thada	10.3212	0.12479	9.72479e-24
1631	Wipi2	10.3168	0.148103	1.01829e-23
1632	Myt1	10.3121	0.498598	1.06827e-23
1633	Mcmbp	10.31	0.148129	1.09199e-23
1634	Pank2	10.3002	0.153911	1.20665e-23
1635	Ptma	10.2986	0.311379	1.22741e-23
1636	Sugt1	10.2971	0.203684	1.24501e-23
1637	Mbip	10.2934	0.222149	1.29228e-23
1638	Slc7a10	10.2918	0.523054	1.31379e-23
1639	Desi2	10.2885	0.123897	1.35922e-23
1640	Phkg1	10.2873	0.384937	1.37549e-23
1641	Dock4	10.2805	0.144584	1.47447e-23
1642	Ube2i	10.2801	0.212893	1.48008e-23
1643	Nectin3	10.2801	0.178062	1.48018e-23
1644	Sumo1	10.2771	0.154828	1.5256e-23
1645	Stk4	10.2733	0.162365	1.58604e-23
1646	Cnot3	10.2644	0.126912	1.73712e-23
1647	Wbp4	10.2623	0.144868	1.77411e-23
1648	Ddb2	10.2619	0.168518	1.78135e-23
1649	Osbpl11	10.2601	0.233151	1.81422e-23
1650	Ppm1a	10.2596	0.122974	1.82141e-23
1651	Srgap3	10.2588	0.134069	1.83635e-23
1652	Sf3b1	10.2568	0.125976	1.87371e-23
1653	Tm9sf4	10.2565	0.127561	1.87946e-23
1654	Zfp106	10.2535	0.117978	1.93722e-23
1655	Acadsb	10.25	0.131953	2.00555e-23
1656	Hlf	10.2494	0.15926	2.01745e-23
1657	Tcf25	10.2494	0.126249	2.01745e-23
1658	Gm6145	10.2411	0.450357	2.19412e-23
1659	Ssb	10.2393	0.118766	2.23412e-23
1660	Afap1l1	10.2387	0.228473	2.24661e-23
1661	Etv4	10.2387	0.549408	2.24661e-23
1662	Fyttd1	10.2374	0.122337	2.27445e-23
1663	Pcf11	10.2337	0.142064	2.36148e-23
1664	Lmbrd1	10.2319	0.117718	2.40492e-23
1665	Trpm3	10.228	0.169251	2.50169e-23
1666	Nup188	10.2265	0.201201	2.54159e-23
1667	Ldlr	10.2236	0.285804	2.61637e-23
1668	Uri1	10.2231	0.118467	2.62702e-23
1669	Ssrp1	10.2228	0.123426	2.63578e-23
1670	Sgk3	10.2206	0.147676	2.69552e-23
1671	Limch1	10.2202	0.134274	2.7018e-23
1672	Ski	10.2144	0.129444	2.86826e-23
1673	Zdhhc9	10.2109	0.240878	2.97195e-23
1674	Kctd3	10.2074	0.208366	3.07816e-23
1675	Wdfy3	10.2031	0.128013	3.21814e-23
1676	Tmed10	10.2027	0.179304	3.22948e-23
1677	Nploc4	10.2011	0.143139	3.27974e-23
1678	Aebp2	10.1993	0.168048	3.34124e-23
1679	9430041J12Rik	10.1974	0.248604	3.40528e-23
1680	Lrch1	10.1936	0.143974	3.53766e-23
1681	Mipol1	10.1917	0.216499	3.6056e-23
1682	Supt16	10.191	0.154189	3.62984e-23
1683	Cbfa2t2	10.189	0.118292	3.69998e-23
1684	Usp6nl	10.1888	0.352707	3.70733e-23
1685	Lifr	10.1871	0.293911	3.76795e-23
1686	Il1rap	10.1856	0.136743	3.82573e-23
1687	Usp4	10.1854	0.112474	3.83255e-23
1688	Dennd6a	10.1823	0.130888	3.95475e-23
1689	Zfp704	10.1762	0.127455	4.20745e-23
1690	Edc4	10.1707	0.161842	4.45114e-23
1691	Fbxl3	10.1674	0.229615	4.59687e-23
1692	Slc6a11	10.1654	0.376699	4.69022e-23
1693	Sema5b	10.1635	0.357527	4.78e-23
1694	Dnajc24	10.1634	0.192465	4.78165e-23
1695	Ndufs1	10.1627	0.117728	4.8159e-23
1696	Copb1	10.1623	0.225897	4.83217e-23
1697	2610316D01Rik	10.1562	0.188928	5.14333e-23
1698	Aldh7a1	10.1491	0.212479	5.52761e-23
1699	Atp6v0d1	10.1468	0.135921	5.65082e-23
1700	Anapc10	10.1468	0.125871	5.65154e-23
1701	Eef2	10.1442	0.26001	5.80089e-23
1702	Ube2r2	10.1422	0.116091	5.91847e-23
1703	Foxj3	10.1385	0.143435	6.14477e-23
1704	Nsd3	10.1335	0.126121	6.45833e-23
1705	Nek9	10.1334	0.155992	6.46552e-23
1706	Slc25a27	10.1278	0.115229	6.84072e-23
1707	Dennd1b	10.125	0.123843	7.03402e-23
1708	Ankrd10	10.1248	0.12344	7.0479e-23
1709	Ctif	10.1215	0.12396	7.28241e-23
1710	Gtpbp2	10.1202	0.287453	7.37751e-23
1711	Rbm41	10.1197	0.219597	7.41228e-23
1712	Clybl	10.1173	0.233359	7.59659e-23
1713	Dixdc1	10.1162	0.133681	7.67203e-23
1714	Snx5	10.1146	0.198446	7.79684e-23
1715	Chmp3	10.1139	0.162816	7.8488e-23
1716	Shoc2	10.1139	0.136671	7.84892e-23
1717	Yes1	10.1073	0.391213	8.38759e-23
1718	Ugt8a	10.1064	0.392646	8.46441e-23
1719	Nmt1	10.1047	0.117584	8.6044e-23
1720	Hipk1	10.1026	0.196235	8.79158e-23
1721	Zfp973	10.0982	0.115343	9.1785e-23
1722	Smg5	10.0964	0.149926	9.34729e-23
1723	Csdc2	10.0963	0.217746	9.34729e-23
1724	Ddx39b	10.096	0.118031	9.37885e-23
1725	A630089N07Rik	10.0902	0.135544	9.93125e-23
1726	Atl3	10.0898	0.122004	9.97039e-23
1727	Gldc	10.0839	0.62908	1.05822e-22
1728	Ptpn13	10.0837	0.43586	1.05913e-22
1729	Ostm1	10.0796	0.416319	1.10435e-22
1730	Timp3	10.0781	0.709432	1.12091e-22
1731	Gm10125	10.0775	0.23075	1.12621e-22
1732	Smad2	10.0759	0.173681	1.14418e-22
1733	Dync1li2	10.0754	0.117601	1.15034e-22
1734	Mbtd1	10.075	0.127141	1.15415e-22
1735	Usp15	10.0743	0.120009	1.16226e-22
1736	Smad3	10.0729	0.170597	1.17823e-22
1737	Prrx1	10.0709	0.631284	1.20155e-22
1738	Supt3	10.0689	0.146541	1.22495e-22
1739	Lancl1	10.0679	0.13304	1.23734e-22
1740	Tmem259	10.0677	0.208426	1.23909e-22
1741	Tsc22d2	10.0654	0.122185	1.26786e-22
1742	Wdr45b	10.0621	0.185283	1.31104e-22
1743	Hdhd5	10.062	0.20344	1.31153e-22
1744	Septin5	10.0609	0.127181	1.32502e-22
1745	Vgll4	10.0593	0.130301	1.34681e-22
1746	Heatr3	10.0582	0.112441	1.36108e-22
1747	C130071C03Rik	10.0515	0.128202	1.4558e-22
1748	Purg	10.0507	0.113049	1.46729e-22
1749	Asb7	10.0489	0.17804	1.49256e-22
1750	Thoc2	10.0482	0.128079	1.50363e-22
1751	Fancl	10.0476	0.304924	1.51101e-22
1752	Tbc1d19	10.0391	0.140998	1.64597e-22
1753	D630045J12Rik	10.0389	0.143657	1.64998e-22
1754	Nadk	10.0381	0.17622	1.66267e-22
1755	Sh3pxd2b	10.0332	0.273232	1.74573e-22
1756	Prpf6	10.023	0.10803	1.93264e-22
1757	1810013L24Rik	10.0222	0.240961	1.94906e-22
1758	Apbb2	10.0211	0.133907	1.96865e-22
1759	Arl8a	10.0202	0.198296	1.98719e-22
1760	Ninj2	10.0194	0.439543	2.00166e-22
1761	Epas1	10.0188	0.605877	2.01325e-22
1762	Plcd4	10.0154	0.43754	2.08204e-22
1763	Atp7a	10.0153	0.25572	2.08204e-22
1764	Ampd3	10.015	0.490261	2.08781e-22
1765	Asb3	10.0112	0.113304	2.16867e-22
1766	Klf13	10.0081	0.152059	2.23665e-22
1767	Fbxw2	10.0077	0.168015	2.24499e-22
1768	Myh9	10.0069	0.178396	2.26141e-22
1769	Itpkb	10.0055	0.571345	2.29272e-22
1770	Lgr4	10.001	0.200745	2.39945e-22
1771	Gtf2ird1	10.0003	0.116897	2.41418e-22
1772	Ric8b	9.99251	0.148194	2.61071e-22
1773	Nars	9.98971	0.145583	2.68404e-22
1774	S100pbp	9.98732	0.164898	2.74838e-22
1775	Ptpa	9.98209	0.160146	2.89412e-22
1776	Gm4924	9.98116	0.157527	2.92004e-22
1777	Hexdc	9.9804	0.161082	2.94115e-22
1778	Lrrc49	9.97947	0.112214	2.96727e-22
1779	Ercc5	9.97121	0.18304	3.22322e-22
1780	Exoc6b	9.97009	0.137677	3.25827e-22
1781	Sdccag8	9.96388	0.117477	3.46658e-22
1782	Ulk2	9.96195	0.126077	3.53292e-22
1783	Zfp654	9.9584	0.127825	3.65937e-22
1784	Adgrl1	9.95684	0.119364	3.71404e-22
1785	Ipo7	9.95683	0.189767	3.71404e-22
1786	Fktn	9.95652	0.139906	3.724e-22
1787	Uso1	9.95556	0.150028	3.75809e-22
1788	Rapgef3	9.95448	0.358341	3.79726e-22
1789	Ube2e1	9.95415	0.175342	3.80814e-22
1790	Heatr5a	9.954	0.351289	3.81178e-22
1791	Atf6	9.9517	0.120125	3.89924e-22
1792	Rnf14	9.9496	0.119712	3.98055e-22
1793	Tdrd3	9.94911	0.132525	3.99799e-22
1794	Amd1	9.94489	0.187562	4.16923e-22
1795	Cry2	9.93847	0.141957	4.44445e-22
1796	Plcb4	9.93753	0.127124	4.48448e-22
1797	Rpl10a	9.93084	0.265477	4.79331e-22
1798	Eif2a	9.92966	0.168726	4.84855e-22
1799	Smg6	9.92584	0.12995	5.03523e-22
1800	Ryk	9.92524	0.182145	5.06329e-22
1801	Mtmr10	9.9213	0.266458	5.26421e-22
1802	Wrn	9.92118	0.154482	5.26827e-22
1803	Ubxn7	9.92067	0.134806	5.29238e-22
1804	Tbc1d32	9.91947	0.170263	5.35418e-22
1805	Entpd1	9.91908	0.692139	5.37241e-22
1806	Uba2	9.91774	0.137437	5.44225e-22
1807	Mysm1	9.9176	0.114856	5.44748e-22
1808	Ccdc28b	9.91498	0.163069	5.58959e-22
1809	Tlk1	9.91188	0.117808	5.76266e-22
1810	Tln1	9.90909	0.31797	5.92348e-22
1811	mt-Co1	9.9061	0.173666	6.1e-22
1812	Vldlr	9.90513	0.326901	6.15646e-22
1813	Dnm1l	9.90305	0.108275	6.28323e-22
1814	Lnpk	9.90293	0.129686	6.28788e-22
1815	Btbd9	9.8967	0.127252	6.68828e-22
1816	Birc6	9.89632	0.127464	6.7107e-22
1817	Mpdz	9.89034	0.142767	7.12016e-22
1818	Micu2	9.88848	0.130719	7.25039e-22
1819	Fam110b	9.8843	0.15068	7.556e-22
1820	Rad17	9.88253	0.148301	7.68667e-22
1821	Prkn	9.88066	0.125904	7.82806e-22
1822	Ppp1r9a	9.87715	0.129318	8.1029e-22
1823	Gpatch2l	9.87567	0.168512	8.21955e-22
1824	Pdzd8	9.86999	0.233467	8.69425e-22
1825	Ranbp10	9.86968	0.128846	8.71694e-22
1826	Tmc7	9.86881	0.270763	8.78923e-22
1827	Clip2	9.86683	0.110093	8.95962e-22
1828	Prkacb	9.86626	0.118837	9.00697e-22
1829	Sec22a	9.86583	0.166975	9.04109e-22
1830	Gprc5b	9.86542	0.437906	9.07334e-22
1831	Zfp644	9.85985	0.114383	9.58681e-22
1832	Xpo6	9.85976	0.112656	9.59064e-22
1833	Bckdha	9.85941	0.249827	9.61976e-22
1834	Fam135a	9.85723	0.108019	9.82619e-22
1835	Septin4	9.85534	0.228213	1.00082e-21
1836	Gm5577	9.85452	0.215558	1.00847e-21
1837	Actr10	9.84996	0.132337	1.05477e-21
1838	Meis2	9.84264	0.160235	1.13337e-21
1839	Fam228a	9.84217	0.262922	1.13813e-21
1840	Snx2	9.8419	0.166188	1.14069e-21
1841	Tubgcp5	9.8405	0.193409	1.15611e-21
1842	Ints4	9.83865	0.354844	1.17699e-21
1843	Senp3	9.83451	0.289418	1.22589e-21
1844	Asxl3	9.83342	0.117729	1.23867e-21
1845	6430590A07Rik	9.83319	0.246265	1.24091e-21
1846	Mbd6	9.83176	0.347258	1.25798e-21
1847	Pip4p2	9.8279	0.193578	1.3059e-21
1848	Itsn1	9.82268	0.113313	1.37474e-21
1849	Galk2	9.82234	0.227726	1.37872e-21
1850	Etfa	9.81765	0.149642	1.4437e-21
1851	Col27a1	9.81259	0.546822	1.51725e-21
1852	Gm26935	9.81239	0.220608	1.51948e-21
1853	Ttll5	9.8101	0.125445	1.55373e-21
1854	Ppp4r2	9.80757	0.125926	1.5923e-21
1855	Pcdhgc3	9.8072	0.376123	1.59753e-21
1856	Cnbp	9.80347	0.226723	1.65681e-21
1857	Olfml1	9.8024	0.465393	1.67364e-21
1858	Fus	9.80212	0.123578	1.67755e-21
1859	Sox5	9.79522	0.135277	1.79523e-21
1860	Appbp2	9.79338	0.124118	1.8274e-21
1861	Ctdsp2	9.79218	0.261088	1.8483e-21
1862	Slc30a7	9.78914	0.258479	1.90383e-21
1863	Slc39a12	9.78865	0.53311	1.91216e-21
1864	Zdhhc14	9.78657	0.144629	1.9509e-21
1865	Prdm5	9.78563	0.494715	1.96826e-21
1866	Med25	9.78384	0.216782	2.00236e-21
1867	Peds1	9.78124	0.1521	2.05359e-21
1868	Mtrex	9.77995	0.149984	2.07898e-21
1869	Kdm1a	9.77958	0.108574	2.08566e-21
1870	Phldb2	9.779	0.515219	2.09652e-21
1871	Fam120a	9.77515	0.118857	2.17685e-21
1872	Gm20732	9.76873	0.22488	2.3182e-21
1873	Pola1	9.76773	0.181417	2.34016e-21
1874	Agpat5	9.76687	0.155088	2.35904e-21
1875	Caap1	9.76563	0.163808	2.38683e-21
1876	Eps15l1	9.76425	0.111046	2.41851e-21
1877	Atp8a1	9.76373	0.133856	2.42978e-21
1878	Clint1	9.76219	0.12667	2.4659e-21
1879	Hmgcl	9.76198	0.249646	2.46967e-21
1880	Ubl3	9.76164	0.161088	2.47689e-21
1881	Sema6d	9.75662	0.128635	2.60136e-21
1882	Wdr44	9.75639	0.178216	2.60604e-21
1883	Casd1	9.75561	0.329033	2.62491e-21
1884	Gnai3	9.75427	0.193076	2.65853e-21
1885	Inpp5f	9.75403	0.206015	2.66368e-21
1886	Gdi1	9.74602	0.175151	2.88099e-21
1887	Yeats2	9.74516	0.110552	2.90401e-21
1888	Slc22a17	9.74201	0.117695	2.99413e-21
1889	Ankrd40	9.74153	0.309892	3.00691e-21
1890	Pde3b	9.73999	0.208103	3.05145e-21
1891	Sulf2	9.73957	0.197486	3.06263e-21
1892	Mapre3	9.73908	0.115572	3.07592e-21
1893	Sh3glb1	9.7354	0.112609	3.18656e-21
1894	Polg	9.73479	0.197453	3.20421e-21
1895	Pcdh17	9.73253	0.163557	3.27478e-21
1896	Cfap20	9.72771	0.166054	3.43193e-21
1897	Phrf1	9.72598	0.114994	3.48924e-21
1898	Brd3	9.72486	0.125652	3.52612e-21
1899	Lrch2	9.72425	0.118121	3.54577e-21
1900	Rlf	9.72236	0.113694	3.61049e-21
1901	B930095G15Rik	9.72217	0.278503	3.61576e-21
1902	Fa2h	9.71933	0.404605	3.7162e-21
1903	Cbx6	9.71876	0.106727	3.73527e-21
1904	Upf2	9.71842	0.104624	3.74617e-21
1905	Arid1b	9.71737	0.127792	3.7826e-21
1906	Hnrnpul1	9.71734	0.163908	3.7826e-21
1907	Tada2a	9.71674	0.101507	3.80314e-21
1908	Serpine2	9.71426	0.410497	3.89491e-21
1909	Actr1a	9.71189	0.147766	3.98467e-21
1910	Srgap2	9.71065	0.163253	4.03166e-21
1911	Larp4	9.70806	0.120209	4.13369e-21
1912	Mideas	9.70723	0.195783	4.16357e-21
1913	Zfyve9	9.70697	0.111995	4.17211e-21
1914	Mrps28	9.70308	0.29897	4.33266e-21
1915	Iars	9.6999	0.194467	4.46748e-21
1916	Wipi1	9.69718	0.254985	4.5861e-21
1917	Zfp451	9.69419	0.123232	4.72024e-21
1918	Tasor2	9.69329	0.112913	4.75978e-21
1919	Iars2	9.69265	0.119806	4.78773e-21
1920	Ncoa5	9.69099	0.114788	4.86379e-21
1921	Micu1	9.68349	0.111224	5.22999e-21
1922	Tm9sf2	9.68348	0.200558	5.22999e-21
1923	Lnx1	9.67839	0.204235	5.49486e-21
1924	Spg11	9.67702	0.18045	5.56612e-21
1925	Dzip1l	9.67072	0.145968	5.91681e-21
1926	Ypel3	9.66859	0.213593	6.03586e-21
1927	Fubp3	9.66755	0.125955	6.09467e-21
1928	Ube2b	9.66598	0.114113	6.18626e-21
1929	Tmem30a	9.66083	0.26514	6.50233e-21
1930	Atg4c	9.66041	0.141899	6.52578e-21
1931	Hexb	9.65779	0.411133	6.69195e-21
1932	Gripap1	9.65579	0.108429	6.82082e-21
1933	Notch2	9.65548	0.587987	6.83846e-21
1934	Kif3a	9.65451	0.100733	6.89698e-21
1935	Gm46123	9.65397	0.273459	6.93023e-21
1936	Ankrd26	9.64669	0.175319	7.43667e-21
1937	Rnf41	9.64576	0.196562	7.50132e-21
1938	Tmem87b	9.63613	0.172267	8.23539e-21
1939	Tshz1	9.63268	0.265638	8.51233e-21
1940	Sfxn1	9.63184	0.238613	8.57845e-21
1941	Cfap36	9.62697	0.107858	8.99085e-21
1942	Ppil4	9.62645	0.10701	9.02823e-21
1943	Plxnb3	9.62216	0.562583	9.40853e-21
1944	Mthfs	9.61979	0.267291	9.62327e-21
1945	Cnnm2	9.61721	0.125057	9.86358e-21
1946	Boc	9.61715	0.270466	9.8646e-21
1947	Brf1	9.61618	0.228318	9.9537e-21
1948	Ube2w	9.61515	0.114732	1.0049e-20
1949	Rab5b	9.6131	0.194013	1.02474e-20
1950	Avl9	9.6118	0.214746	1.03722e-20
1951	Cobll1	9.6102	0.44081	1.053e-20
1952	Rusc2	9.60997	0.153837	1.05491e-20
1953	Pkn1	9.60968	0.128564	1.05736e-20
1954	Lrig2	9.6077	0.101746	1.07739e-20
1955	Larp1	9.60582	0.101909	1.09641e-20
1956	Hipk3	9.60581	0.184348	1.09641e-20
1957	Sugp1	9.60556	0.129786	1.09856e-20
1958	Tbc1d16	9.60449	0.471562	1.1095e-20
1959	Plekhm2	9.60342	0.10623	1.1206e-20
1960	Fbn1	9.6028	0.330036	1.12691e-20
1961	5330434G04Rik	9.60234	0.125697	1.13143e-20
1962	Plxdc2	9.60054	0.163759	1.1508e-20
1963	Glyr1	9.59976	0.102865	1.15903e-20
1964	Hacd3	9.59936	0.109554	1.16299e-20
1965	Pex2	9.59598	0.395729	1.20127e-20
1966	Rsbn1	9.59084	0.107961	1.26209e-20
1967	Nrxn2	9.59043	0.126919	1.26653e-20
1968	Usp2	9.58794	0.120217	1.29683e-20
1969	Klhl24	9.58666	0.237139	1.31247e-20
1970	Slc4a1ap	9.58336	0.119091	1.35453e-20
1971	Bbip1	9.58244	0.158712	1.36598e-20
1972	Efcab14	9.57711	0.152953	1.43641e-20
1973	Papss1	9.57617	0.22766	1.44886e-20
1974	Kif1b	9.57245	0.104155	1.50132e-20
1975	Capn2	9.57168	0.189063	1.51192e-20
1976	Spg7	9.56858	0.146171	1.55729e-20
1977	Bmp2k	9.56411	0.477175	1.6253e-20
1978	Rnf130	9.56167	0.115939	1.6634e-20
1979	Cttnbp2nl	9.56087	0.314107	1.6755e-20
1980	Pcbp4	9.55936	0.16293	1.69861e-20
1981	Cbfa2t3	9.55936	0.16532	1.69861e-20
1982	Otud4	9.55644	0.144918	1.74574e-20
1983	Chd2	9.55493	0.127403	1.7706e-20
1984	Rprd1b	9.54969	0.164596	1.86156e-20
1985	Memo1	9.54842	0.114769	1.88366e-20
1986	Dnajc18	9.54575	0.118651	1.93207e-20
1987	Stam	9.5456	0.14393	1.934e-20
1988	Nfx1	9.54437	0.104317	1.95623e-20
1989	L3mbtl3	9.54404	0.164735	1.96148e-20
1990	Arf4	9.5428	0.179153	1.98432e-20
1991	Golga2	9.54113	0.117594	2.01561e-20
1992	Tmem132a	9.54091	0.11691	2.01894e-20
1993	Gtf2a1	9.53693	0.128921	2.09706e-20
1994	Spast	9.53474	0.104035	2.14089e-20
1995	Slc35b3	9.53133	0.226738	2.21124e-20
1996	Gpsm2	9.5306	0.387238	2.22585e-20
1997	Map3k14	9.53002	0.292137	2.23737e-20
1998	Ints8	9.52947	0.121722	2.24832e-20
[truncated: 30,228 more rows]

## Sheet: wilcox_NEUNNEG
	KO_n	KO_s	KO_l	KO_p
0	Maml2	18.5575	1.01454	1.63176e-73
1	Rsrp1	17.49	1.18591	3.44241e-65
2	Pid1	15.5647	1.05201	2.14479e-51
3	Zmiz1	15.366	1.14265	4.45602e-50
4	Zbtb20	15.258	0.69745	2.23497e-49
5	Fchsd2	15.0472	1.01635	5.04587e-48
6	Arhgap31	14.7606	1.03332	3.52884e-46
7	Nfia	14.6312	1.02582	2.28836e-45
8	Hnrnpa2b1	14.5609	1.0901	6.17583e-45
9	Tmcc3	13.4352	1.02473	4.04149e-38
10	Nckap5	13.3206	0.885995	1.82745e-37
11	Zeb1	13.1475	0.780772	1.71795e-36
12	Zcchc24	13.1022	1.04431	3.0312e-36
13	Diaph2	12.9327	0.984385	2.63511e-35
14	2610035D17Rik	12.8315	0.958315	9.50904e-35
15	Pnpla7	12.7588	0.997577	2.36177e-34
16	Acss1	12.6618	0.901719	7.95486e-34
17	Zswim6	12.5925	0.958229	1.83154e-33
18	Pan3	12.5922	1.00142	1.83154e-33
19	St6gal1	12.5097	0.978226	4.94893e-33
20	Pip4k2a	12.5058	0.932688	5.08516e-33
21	Akap13	12.4406	0.940793	1.10258e-32
22	Chd7	12.3654	1.05628	2.75818e-32
23	Cpq	12.2995	0.931114	6.1165e-32
24	Peak1	12.1673	0.920659	2.99309e-31
25	Itpr2	12.1119	0.921996	5.76991e-31
26	Crlf3	12.1048	0.938763	6.17055e-31
27	Phf21a	12.1031	0.976623	6.18279e-31
28	Stard13	12.0958	0.952148	6.63361e-31
29	Tef	12.0466	0.913759	1.18363e-30
30	Fars2	11.7445	0.884006	3.91765e-29
31	Ttc28	11.7267	0.884843	4.75719e-29
32	Ccnd3	11.6631	0.934639	9.60485e-29
33	0610040J01Rik	11.4365	0.899539	1.29908e-27
34	Zfhx3	11.4354	0.924022	1.29908e-27
35	Prkd1	11.4151	0.859971	1.61892e-27
36	Tcf7l2	11.3577	0.892437	3.08266e-27
37	Igf1r	11.3242	0.896157	4.45747e-27
38	Wasf2	11.3025	0.882386	5.62723e-27
39	Actb	11.2188	0.890882	1.43522e-26
40	Maml3	11.1732	0.901006	2.33981e-26
41	Asrgl1	11.1113	0.904341	4.62398e-26
42	Lpp	11.0216	0.816063	1.24207e-25
43	Fut8	10.994	0.864513	1.66656e-25
44	Epb41l2	10.9745	0.836908	2.04068e-25
45	Zhx3	10.9321	0.840362	3.2208e-25
46	Snx29	10.9087	0.828713	4.1158e-25
47	Pde7b	10.801	0.773244	1.32264e-24
48	Nsmf	10.7982	0.883387	1.34739e-24
49	Pik3r1	10.7922	0.891833	1.4202e-24
50	Prex1	10.7831	0.84318	1.55003e-24
51	Lima1	10.7682	0.826359	1.80273e-24
52	Srsf5	10.7652	0.840356	1.83963e-24
53	Atf7ip	10.7619	0.842193	1.88551e-24
54	Elmo1	10.7289	0.772607	2.66786e-24
55	Zfp462	10.6932	0.826674	3.83711e-24
56	Pdlim5	10.6884	0.854909	3.99724e-24
57	Dpyd	10.6844	0.788304	4.12735e-24
58	Sik3	10.6719	0.636982	4.67351e-24
59	Ube3a	10.6671	0.853876	4.8713e-24
60	Rab31	10.6547	0.907358	5.50924e-24
61	Map4k4	10.6073	0.974601	9.06145e-24
62	Hip1	10.537	0.849945	1.86211e-23
63	Pcdhga12	10.5042	0.827614	2.58607e-23
64	Strn3	10.4811	0.88183	3.268e-23
65	Gnaq	10.4697	0.932644	3.65233e-23
66	Septin8	10.4374	0.835145	5.08548e-23
67	Insr	10.3891	0.800932	8.37627e-23
68	Mef2a	10.3546	0.78484	1.17013e-22
69	Mir99ahg	10.3545	0.655151	1.17013e-22
70	Gab1	10.3486	0.80115	1.23251e-22
[truncated: 32,156 more rows]
