# Supplementary material for: δ-catenin controls layer-specific transcriptional maturation of astrocytes via Zbtb20
Source: bioRxiv. 2026 May 13:2026.05.12.724361. Preprint. [Version 1] doi: 10.64898/2026.05.12.724361 (PMC13192610; doi:10.64898/2026.05.12.724361)
Supplement: Supplement 4 — Table S4. Astrocyte subcluster-defining genes from snRNAseq, related to Figures 3 and 4 [file media-4.xlsx]

## Sheet: WM_genes_WT
names	scores	logfoldchanges	pvals	pvals_adj
Nrg1	19.4415	3.116	3.43692e-84	3.69206e-80
Csmd1	17.3231	1.92481	3.15035e-67	1.26908e-63
Dscaml1	11.8453	3.92491	2.27616e-32	2.15747e-29
Gm29260	11.6918	3.93146	1.40421e-31	1.25704e-28
Zbtb20	11.683	0.585816	1.55609e-31	1.35536e-28
Trim2	11.6292	2.52754	2.92988e-31	2.42106e-28
Kif21a	11.4326	2.23968	2.87233e-30	2.20396e-27
Mir99ahg	9.9747	0.537822	1.96699e-23	1.00619e-20
Lrp4	9.7607	1.63008	1.66006e-22	7.86745e-20
Nrg3	9.75467	1.04133	1.76167e-22	8.22804e-20
Kcnip4	9.70353	0.889898	2.9124e-22	1.32194e-19
Meis2	9.58108	0.967532	9.60329e-22	4.23952e-19
Rtn1	9.43286	2.55565	3.99048e-21	1.71468e-18
Eda	9.09127	1.83809	9.78903e-20	3.66827e-17
Malat1	9.0024	0.460494	2.20842e-19	7.9967e-17
Pdzrn3	8.84867	1.892	8.8571e-19	3.13668e-16
Thbs4	8.60524	5.56268	7.61557e-18	2.55653e-15
Ldb2	8.60285	3.10108	7.77601e-18	2.58348e-15
Gfap	8.57922	2.74147	9.5517e-18	3.14105e-15
Tmem132b	8.57298	2.85597	1.00837e-17	3.24967e-15
Csmd2	8.5686	1.58856	1.04748e-17	3.34228e-15
Nkain2	8.4329	1.29635	3.37215e-17	1.03499e-14
Igfbp5	8.32304	3.31357	8.57383e-17	2.53494e-14
Cadps	7.94819	1.48626	1.89257e-15	5.08264e-13
Chd7	7.85017	1.22812	4.15463e-15	1.08855e-12
Dlg2	7.78878	0.798964	6.76611e-15	1.73057e-12
Slc35f1	7.58796	1.80692	3.24979e-14	7.93418e-12
Anks1b	7.58228	1.15951	3.39539e-14	8.22731e-12
Ptprd	7.54954	0.438756	4.3679e-14	1.0427e-11
Tox3	7.32925	3.0056	2.31445e-13	5.21594e-11
Tnc	7.22389	1.88921	5.05226e-13	1.10761e-10
Adamts9	7.14276	1.63731	9.14728e-13	1.92673e-10
Meg3	7.12491	0.704289	1.04147e-12	2.17944e-10
Dpp10	7.03901	0.653818	1.93614e-12	3.94911e-10
Garnl3	7.0216	2.07709	2.19347e-12	4.41806e-10
Gm17167	6.83528	1.49078	8.18432e-12	1.57938e-09
Lrrtm4	6.66854	0.792151	2.58356e-11	4.89768e-09
Igf1r	6.64377	0.897147	3.05769e-11	5.76258e-09
Sorbs1	6.53448	0.796005	6.38309e-11	1.17547e-08
4930578G10Rik	6.50546	1.35329	7.74581e-11	1.41832e-08
Ttc28	6.46076	1.07558	1.04177e-10	1.87559e-08
Mgat5	6.37612	0.863955	1.81631e-10	3.25191e-08
Sncaip	6.26869	3.04889	3.64099e-10	6.37707e-08
Plce1	6.23509	1.9877	4.5151e-10	7.82302e-08
Epha5	5.96398	1.2008	2.46162e-09	3.88875e-07
Tenm2	5.9152	0.682766	3.31482e-09	5.18576e-07
Sox2ot	5.6605	0.862347	1.50931e-08	2.21093e-06
Phactr1	5.50256	0.489305	3.74312e-08	5.11141e-06
Pcdh15	5.45152	1.38912	4.99422e-08	6.79108e-06
Mir670hg	5.43728	1.51777	5.40996e-08	7.23431e-06
Ntrk2	5.41794	0.469222	6.02902e-08	7.99577e-06
Celf2	5.36129	0.258035	8.26313e-08	1.06946e-05
Nrxn3	5.25323	0.494467	1.49458e-07	1.85969e-05
Setbp1	5.23337	0.634697	1.66451e-07	2.05525e-05
Zeb2	5.1937	0.522499	2.06151e-07	2.50703e-05
Cttnbp2	5.13502	0.951215	2.82108e-07	3.37973e-05
Grin2b	5.08899	0.83774	3.59973e-07	4.23389e-05
Mir100hg	5.08779	0.259538	3.62268e-07	4.24539e-05
Syt1	5.08034	0.609298	3.76754e-07	4.39914e-05
Tspan18	5.02122	4.23779	5.13434e-07	5.78547e-05
Sox6	4.99668	0.478366	5.83269e-07	6.50415e-05
Creb5	4.92032	1.8492	8.64037e-07	9.40721e-05
Kcnh7	4.89397	0.965475	9.88207e-07	0.000106869
Chd5	4.86194	3.278	1.16238e-06	0.000124452
Gm14964	4.83678	1.70688	1.31956e-06	0.000139428
Prkca	4.81473	0.926792	1.47403e-06	0.00015524
Rims1	4.80652	1.04758	1.53582e-06	0.000161221
Ttc3	4.80378	0.66277	1.55697e-06	0.000162911
Bmper	4.79957	2.28598	1.59005e-06	0.000165299
2310014F06Rik	4.79178	3.20957	1.65304e-06	0.000171294
Gm12394	4.78524	1.17007	1.70782e-06	0.000176403
Grm7	4.75325	0.75681	2.00171e-06	0.000205443
Sema5b	4.65734	2.62812	3.20321e-06	0.000314725
Tshr	4.62217	3.58392	3.79739e-06	0.000367503
Grik2	4.60993	0.593036	4.02806e-06	0.000388659
Auts2	4.60708	0.26581	4.08366e-06	0.000391679
1110051M20Rik	4.53654	0.673378	5.71856e-06	0.000537294
Dgki	4.49238	0.785758	7.04321e-06	0.000654125
Marchf1	4.47964	1.21002	7.47704e-06	0.000690437
Mid1	4.4659	0.992901	7.97332e-06	0.000732069
Cfap44	4.45019	5.3226	8.57939e-06	0.00078104
Atxn1	4.42197	0.681376	9.78048e-06	0.000885381
Rbfox1	4.39285	0.435506	1.11874e-05	0.000998716
Pbx1	4.37789	0.233381	1.19834e-05	0.00106389
Opcml	4.37619	0.522999	1.20774e-05	0.00106928
9530026P05Rik	4.35298	1.9972	1.343e-05	0.00116976
Rgs20	4.32038	0.201312	1.55763e-05	0.00134754
Shroom3	4.22492	2.84114	2.39022e-05	0.00199558
Aff3	4.21354	1.43355	2.51399e-05	0.0020935
Cmya5	4.19274	1.90968	2.75602e-05	0.00226001
Cntnap2	4.13353	0.604461	3.57238e-05	0.002871
Nckap5	4.1231	0.334837	3.73808e-05	0.00298926
Lingo2	4.07762	0.506613	4.54988e-05	0.00359384
Cers4	4.04888	1.56407	5.14624e-05	0.00400599
Zmiz1	4.0251	0.808282	5.69505e-05	0.00436987
Airn	3.99457	2.09882	6.48127e-05	0.00489161
Dlgap1	3.97848	0.112585	6.93583e-05	0.00519817
Ube2e2	3.96889	0.575633	7.2208e-05	0.00537424
Pard3b	3.93158	0.436107	8.43886e-05	0.00617523
Retreg1	3.91147	2.99517	9.17346e-05	0.00664344
Sema6a	3.90359	1.31272	9.47758e-05	0.0068483
Rnf180	3.82383	0.956415	0.000131396	0.00924563
Rasal2	3.81575	0.800243	0.000135768	0.00953246
Etl4	3.80693	0.883861	0.000140701	0.00983593
Ralyl	3.75663	0.686351	0.000172214	0.0117335
Il1rapl1	3.74207	0.342434	0.000182508	0.0123565
Nfix	3.72145	0.55278	0.000198083	0.0132031
Kcnq5	3.71538	0.707475	0.000202896	0.0134542
Tnr	3.70859	1.40759	0.000208415	0.0137833
App	3.70823	1.28916	0.000208715	0.0137833
Zfhx4	3.68257	2.29461	0.000230893	0.0152168
Tiam2	3.67731	1.15429	0.000235707	0.0155023
Pacrg	3.61953	0.844359	0.00029514	0.0190229
2610035D17Rik	3.57248	0.824287	0.000353614	0.0225662
Mmp16	3.56783	0.974949	0.000359946	0.0229249
Dtna	3.50357	0.0575685	0.000459072	0.028451
Gabrg3	3.50003	0.895199	0.000465212	0.0287761
Robo2	3.4773	0.683697	0.000506496	0.0311505
Cep112	3.44626	1.42386	0.000568395	0.0345552
Gm47283	3.43052	0.80258	0.00060243	0.0362211
Ahi1	3.41167	1.08403	0.000645657	0.0386041
Enkur	3.40794	5.79359	0.00065455	0.0390633
Man1c1	3.39769	2.3558	0.000679583	0.0403332
Ankrd6	3.3758	0.892769	0.000736018	0.0434426
Pxdn	3.35816	2.0192	0.000784637	0.0459754
Kcnk10	3.34951	1.37302	0.000809545	0.0472493
Gpr156	3.31712	1.59479	0.000909509	0.0523406
Gm4258	3.31549	1.0129	0.000914818	0.0525163
Kctd1	3.29265	0.998298	0.000992486	0.0567107
Cdon	3.28997	3.95963	0.00100198	0.0569504
Tead1	3.26427	0.569681	0.00109745	0.0620482
Gm973	3.22599	0.390608	0.00125538	0.0696334
Vit	3.22433	2.96912	0.0012627	0.0699192
Siah3	3.2232	4.75856	0.00126768	0.0700749
Eml5	3.20998	1.24361	0.00132746	0.0728791
Wwox	3.19461	0.407581	0.00140019	0.075966
Tsc22d1	3.14973	1.09926	0.00163423	0.0873404
Cspp1	3.13607	0.424978	0.0017123	0.0912105
C4b	3.07953	2.52775	0.00207328	0.107822
Kctd16	3.05165	0.787726	0.00227585	0.11735
Frmpd4	3.02845	0.706844	0.00245815	0.125744
Maml3	3.01861	1.41472	0.00253936	0.129487
Lncppara	3.0176	0.569143	0.00254787	0.129716
Samd4	3.01599	0.657689	0.00256141	0.1302
Arglu1	3.01144	0.313191	0.00260014	0.131753
Epha4	3.0091	1.32916	0.00262021	0.132561
Plscr4	3.00392	1.36408	0.00266527	0.134571
A330093E20Rik	3.00007	1.93851	0.00269916	0.135281
Sgcz	2.99628	0.624284	0.00273292	0.136761
Id4	2.98727	0.628371	0.00281479	0.140421
Hs6st3	2.98433	0.613008	0.00284204	0.141562
Lima1	2.95578	1.38332	0.00311879	0.153053
Dennd1a	2.95519	0.164566	0.0031248	0.153053
Adgrv1	2.94918	2.00844	0.00318619	0.155143
Kcnc2	2.93887	1.60782	0.00329415	0.15964
Prickle2	2.9182	0.502596	0.00352054	0.168583
Lama2	2.91189	0.174824	0.00359249	0.171265
Mapt	2.8992	0.236218	0.0037411	0.17704
Hnrnpr	2.88732	0.767696	0.00388534	0.182537
2700054A10Rik	2.84395	2.19439	0.00445581	0.203108
Anxa2	2.8393	3.68437	0.00452125	0.2058
Ntn4	2.83725	2.38023	0.00455035	0.206801
Igsf11	2.82834	0.154666	0.00467904	0.212084
Rasgef1b	2.82287	1.57612	0.00475965	0.215132
Nfib	2.81758	0.187779	0.00483863	0.217786
Sort1	2.80867	0.749659	0.00497467	0.222048
Gm5089-1	2.78634	0.80499	0.00533067	0.234688
Celsr1	2.78494	1.66219	0.00535368	0.235379
Padi2	2.78378	1.58992	0.00537298	0.235585
Brinp1	2.78003	0.95049	0.00543543	0.237999
Plxnc1	2.76193	1.9079	0.00574611	0.249905
Kmt2e	2.73769	0.168031	0.00618729	0.266931
Ppfia2	2.7325	1.02222	0.00628552	0.270445
Pdzrn4	2.7233	1.39397	0.00646334	0.277356
Ank3	2.72009	0.632184	0.00652651	0.279322
Rps6ka5	2.7031	0.827728	0.0068697	0.291686
G630016G05Rik	2.69914	1.72212	0.006952	0.294018
Dlgap2	2.69609	0.695081	0.00701581	0.296328
Dst	2.69089	0.190038	0.00712619	0.299421
Ash1l	2.6837	0.263786	0.00728135	0.304748
Gm28175	2.67533	0.750169	0.00746548	0.31084
Veph1	2.64778	3.80535	0.00810215	0.333272
Ncald	2.64287	1.01025	0.00822076	0.336976
Fars2	2.62953	0.336921	0.00855029	0.347216
Ctnna2	2.61122	0.0953205	0.00902197	0.363439
Igsf21	2.58114	1.0503	0.00984735	0.389387
Rbm39	2.57533	0.128825	0.0100145	0.394456
Slc24a2	2.56492	0.772907	0.01032	0.404109
Map4k4	2.56408	0.390837	0.010345	0.404465
Ddr1	2.55451	1.49469	0.0106337	0.413879
Arap2	2.5112	0.379788	0.0120323	0.460285
Eepd1	2.51054	1.37798	0.0120545	0.460285
Zfp462	2.49723	0.467563	0.0125168	0.475684
Zfp609	2.49246	0.416784	0.012686	0.480979
Nalf1	2.48959	0.499726	0.0127889	0.4832
Agbl4	2.48596	0.726405	0.0129203	0.486996
Cacna2d1	2.47953	0.736844	0.0131555	0.49413
Ptprs	2.4582	0.444822	0.0139636	0.522048
Cacnb2	2.452	1.34981	0.0142065	0.529238
Ankhd1	2.42338	0.286877	0.015377	0.562445
Tafa5	2.42299	0.458487	0.0153932	0.562445
Tmem131l	2.41259	2.55456	0.0158398	0.574853
Rhbdl3	2.40262	1.41917	0.0162782	0.588114
Fxyd6	2.38792	3.94688	0.0169439	0.608073
Bmpr1a	2.38551	0.569884	0.0170553	0.610713
U2surp	2.37876	0.366335	0.017371	0.618581
Phip	2.37178	0.517496	0.0177028	0.628314
Hdac9	2.36129	0.233293	0.0182114	0.642122
Disp3	2.33671	1.01201	0.0194545	0.677794
Syt17	2.31857	2.05865	0.0204185	0.706037
Dab1	2.30793	0.152913	0.021003	0.719704
Magi1	2.29507	0.305484	0.0217289	0.738669
Adam23	2.28141	0.580897	0.0225241	0.758498
Strbp	2.26886	0.20148	0.0232768	0.776206
Stag1	2.26314	0.196551	0.023627	0.784169
Sntg2	2.24269	2.86264	0.0249169	0.820223
Rgs9	2.23785	2.62449	0.025231	0.828868
Inhba	2.22283	2.81083	0.0262274	0.858101
Dapp1	2.21102	1.23221	0.0270342	0.874239
Nav3	2.19815	0.221015	0.0279386	0.891463
Tcf20	2.18531	0.671274	0.0288662	0.917101
Erc2	2.18361	0.564969	0.0289912	0.919585
2610307P16Rik	2.18116	2.73586	0.0291718	0.921408
Rimklb	2.18102	0.969407	0.0291817	0.921408
Pola1	2.1762	1.43712	0.0295401	0.931497
Cntln	2.16782	1.03087	0.0301722	0.947285
Dock11	2.16371	0.897619	0.0304867	0.952031
Scg5	2.13648	1.14945	0.0326401	1
Slc16a2	2.13491	1.25608	0.032768	1
Atoh8	2.12864	2.29212	0.0332842	1
Klhl29	2.12263	1.25685	0.0337848	1
Mcc	2.12254	0.261186	0.0337928	1
Akap9	2.12225	0.461807	0.0338169	1
Kif5c	2.11329	1.15312	0.0345756	1
Ppp2r2b	2.10998	0.0177283	0.0348597	1
Ccdc80	2.10861	0.719404	0.0349786	1
Gm35040	2.10191	2.00617	0.0355611	1
Gm20743	2.08861	1.28777	0.0367426	1
Coq8b	2.06686	0.846027	0.0387474	1
Ugp2	2.06384	0.415662	0.0390332	1
Ppm1e	2.06271	0.4501	0.0391404	1
Ssbp3	2.06202	0.868726	0.039206	1
Lrfn5	2.05888	0.600002	0.0395057	1
Grin2a	2.05251	0.575557	0.0401202	1
Armc2	2.04467	1.37037	0.0408879	1
Actn1	2.04021	1.84729	0.0413297	1
Apex2	2.01614	0.735302	0.0437855	1
Ift88	2.01465	1.41665	0.0439417	1
Pak3	2.01199	1.353	0.0442213	1
Erbb4	2.01042	0.576529	0.044387	1
Tcte2	1.99618	2.40031	0.045914	1
Sgcd	1.98174	0.837103	0.0475086	1
E130114P18Rik	1.9769	1.03805	0.0480532	1
Apba1	1.9719	0.467609	0.0486206	1
Notch1	1.9659	0.842348	0.0493106	1
Cd9	1.96287	1.80101	0.0496609	1
Jakmip2	1.95252	0.778217	0.0508762	1
Angpt1	1.94717	1.36691	0.0515149	1
Slc38a1	1.94449	1.73602	0.0518368	1
Tnrc6c	1.92007	0.387009	0.0548486	1
Pim1	1.91284	2.72357	0.0557683	1
Tsc22d2	1.8974	0.65642	0.057775	1
Gm20033	1.89275	2.05564	0.0583908	1
Hmgcll1	1.88651	0.88685	0.0592256	1
Ttll5	1.8841	0.925852	0.0595509	1
Frmd5	1.87211	0.709061	0.0611916	1
N4bp2	1.87159	0.786164	0.0612631	1
Med12l	1.86991	0.566253	0.0614966	1
Notch2	1.86859	0.733287	0.0616802	1
Slc25a27	1.8622	1.25118	0.0625753	1
P2rx6	1.852	2.25597	0.0640259	1
Fto	1.84968	0.261148	0.064359	1
Gm10561	1.83956	0.917639	0.0658323	1
Zhx2	1.8352	0.278376	0.0664759	1
Nalcn	1.82916	1.21199	0.0673763	1
Ccser1	1.82229	0.417584	0.0684115	1
Shank2	1.82167	1.19091	0.0685044	1
Ahnak	1.82106	3.02416	0.0685974	1
Gtdc1	1.81274	0.723001	0.069872	1
Ass1	1.80201	2.13022	0.0715444	1
Klhl7	1.78328	0.770087	0.0745415	1
Myo1e	1.78284	0.590544	0.0746131	1
Rgs17	1.77608	1.17093	0.0757195	1
Nbea	1.77327	0.213166	0.0761841	1
Gucy1a2	1.76864	0.725728	0.0769541	1
Ccdc136	1.75605	0.349959	0.0790799	1
Zfp385b	1.75125	1.09059	0.0799033	1
Smc4	1.74017	0.895665	0.0818292	1
Epb41	1.73912	1.13239	0.0820141	1
Wwp2	1.73045	0.809921	0.0835499	1
Nfkb1	1.72687	0.450952	0.0841906	1
Synpo2	1.72601	1.00396	0.0843453	1
Pkia	1.71866	0.80309	0.0856755	1
Tut4	1.71581	0.364252	0.0861961	1
Tom1l2	1.71132	0.277388	0.0870225	1
Cnksr2	1.70106	0.717448	0.0889312	1
Cdh12	1.69856	0.225911	0.0894028	1
Pgm5	1.69044	2.53177	0.0909431	1
Pls1	1.6878	2.08814	0.0914489	1
Rif1	1.67875	0.553221	0.0932	1
Prkce	1.67761	0.186863	0.0934241	1
Tef	1.67592	0.349044	0.0937534	1
P4ha3	1.67382	2.06344	0.0941664	1
Gm12296	1.67158	3.23358	0.0946073	1
Gramd1c	1.67068	1.4155	0.0947849	1
Papss2	1.67043	1.23927	0.0948341	1
Cacna2d3	1.66882	0.598171	0.0951523	1
Ggta1	1.65922	2.64663	0.0970716	1
Grik4	1.65784	1.31414	0.0973494	1
Sfrp1	1.65784	2.80755	0.0973494	1
Cpt1c	1.64688	0.733195	0.0995829	1
2810459M11Rik	1.64185	1.44368	0.100622	1
Bbof1	1.64102	0.805201	0.100792	1
Macrod2	1.64099	0.0929737	0.1008	1
Pkp4	1.63879	0.759554	0.101258	1
Them4	1.63733	0.952871	0.101561	1
Pnisr	1.63703	-0.0130037	0.101625	1
Gm29266	1.6319	2.60629	0.102701	1
Emid1	1.62932	1.49556	0.103246	1
Clip2	1.62138	0.893509	0.104937	1
Dync2h1	1.62057	0.421977	0.10511	1
Kcnj3	1.61675	0.745278	0.105933	1
Btbd9	1.61062	0.420528	0.107262	1
Abhd2	1.60194	1.04274	0.10917	1
Traf3	1.59937	0.57903	0.109738	1
Cnih3	1.59861	2.58326	0.109908	1
Adipor2	1.59375	1.03428	0.110993	1
Cbx5	1.59187	0.447383	0.111413	1
Kif5a	1.59036	1.59978	0.111753	1
Gm36346	1.58904	0.774606	0.112051	1
Castor2	1.5718	0.595659	0.115996	1
Slc22a4	1.57134	1.65409	0.116103	1
Eya4	1.56581	0.893556	0.117392	1
Sipa1l1	1.56493	0.99657	0.117598	1
Psd3	1.56312	0.135445	0.118025	1
Sltm	1.55443	0.152992	0.120082	1
Crem	1.55137	0.862304	0.120813	1
Adamts18	1.54976	3.86339	0.121199	1
Baz1a	1.54928	1.22181	0.121314	1
Unc5d	1.54521	0.685648	0.122296	1
Foxn3	1.54056	0.0753548	0.123424	1
Cfap74	1.53185	0.957135	0.125559	1
Zfp536	1.51911	1.36979	0.128734	1
Sugct	1.51859	0.517568	0.128865	1
Epb41l4b	1.51693	1.64815	0.129284	1
Gm3892	1.51142	1.42993	0.130681	1
Msi1	1.5105	0.37501	0.130915	1
Rapgef2	1.50987	0.450728	0.131077	1
Lrrc8d	1.50449	1.44487	0.132454	1
Samd12	1.50333	0.651872	0.132755	1
Noct	1.49217	0.828678	0.135654	1
Foxp1	1.49001	0.453413	0.136221	1
Dnai4	1.48641	1.94877	0.13717	1
Cntnap5b	1.48521	1.14957	0.137489	1
Gem	1.48368	2.23406	0.137894	1
St6galnac3	1.48286	0.953415	0.138113	1
Dock7	1.48014	0.461347	0.138836	1
Foxp2	1.4744	1.18334	0.140374	1
Ccdc57	1.46875	0.73451	0.141899	1
Nopchap1	1.46707	1.45246	0.142357	1
Snhg11	1.46389	0.482225	0.143223	1
Xpo1	1.46227	0.481115	0.143668	1
Frmd8	1.45905	1.86755	0.14455	1
Nme7	1.45858	0.623595	0.144682	1
Map3k1	1.45393	1.3284	0.145967	1
Dlg1	1.44264	0.287944	0.149122	1
Srcin1	1.44243	1.17216	0.149182	1
Gjc1	1.43663	3.04775	0.150823	1
Srrm1	1.43189	0.0645853	0.152177	1
Crocc	1.42869	2.08787	0.153093	1
Gls	1.42768	0.572984	0.153385	1
Pdlim4	1.4275	0.681478	0.153435	1
Mob3b	1.4233	1.85833	0.154651	1
Cntn4	1.41746	0.385368	0.156349	1
Asic2	1.41604	0.0454051	0.156763	1
Slc8a1	1.41509	0.591391	0.157043	1
Lmo3	1.41201	2.56995	0.157948	1
Ubap2	1.4113	0.650974	0.158156	1
Ror2	1.40942	2.453	0.15871	1
Gm4876	1.40724	0.720377	0.159355	1
Gm5577	1.40577	1.54486	0.159793	1
Fras1	1.40407	1.41991	0.160299	1
Pcsk2	1.40303	0.537569	0.160607	1
Cdk17	1.39949	0.662613	0.161665	1
Cbs	1.39785	0.287491	0.162159	1
Amn1	1.39668	0.738401	0.162509	1
Drc1	1.38926	2.83011	0.164754	1
Drd3	1.38289	4.55454	0.1667	1
Mns1	1.38237	2.7719	0.166858	1
Tenm4	1.37766	0.477567	0.168307	1
Sybu	1.37734	0.118553	0.168408	1
Chrm3	1.37432	0.556262	0.169344	1
Ino80dos	1.36454	0.477968	0.172398	1
Slf2	1.36398	0.699546	0.172573	1
4732471J01Rik	1.3566	0.472325	0.174909	1
Fndc3a	1.35384	0.667134	0.175786	1
Vipr2	1.35172	3.12591	0.176465	1
Dscam	1.35166	0.668143	0.176483	1
Psip1	1.3474	0.745915	0.177853	1
Mat2a	1.34688	0.331023	0.178019	1
Plxna4	1.34416	0.752133	0.178896	1
Col16a1	1.33858	1.04973	0.180709	1
Bcl11a	1.33821	0.923782	0.180827	1
Prickle1	1.33624	0.4251	0.18147	1
Magi2	1.3305	0.0636942	0.183353	1
Utp14b	1.32916	0.130627	0.183794	1
Car10	1.32857	0.3879	0.18399	1
Afdn	1.32801	0.547798	0.184173	1
Cplane1	1.32354	0.434815	0.185657	1
Ptprk	1.32325	0.793448	0.185752	1
Dnal1	1.32315	1.19337	0.185784	1
Snhg14	1.31426	0.308989	0.188759	1
Csmd3	1.31125	0.478332	0.189772	1
Rc3h2	1.30863	0.325509	0.190659	1
Trerf1	1.30691	0.292521	0.191243	1
Stx6	1.30446	0.714541	0.192076	1
Sorcs1	1.30352	0.907269	0.192396	1
Crebrf	1.30165	0.28441	0.193036	1
Sema3e	1.30163	2.15437	0.193043	1
Luc7l	1.30157	0.356868	0.193062	1
Cacna1c	1.3015	0.596083	0.193088	1
Pter	1.2971	1.71249	0.194598	1
Ezh1	1.29448	0.932458	0.195501	1
Rfx2	1.29281	1.25805	0.196077	1
Dnah5	1.29226	2.84965	0.196269	1
Ywhae	1.29057	0.292547	0.196852	1
Hecw1	1.28659	0.736743	0.198236	1
Egln3	1.28636	3.34199	0.198316	1
Cdk19	1.28342	0.278483	0.199346	1
Ttbk1	1.28284	1.39505	0.199547	1
Zmym4	1.28256	0.203614	0.199648	1
Bbs9	1.27756	0.549835	0.201404	1
Rbm25	1.27703	-0.0810497	0.201593	1
Adgrl2	1.27492	0.932171	0.202337	1
Axin2	1.27471	0.840885	0.202412	1
Pcdhga12	1.27352	0.373023	0.202832	1
Col11a2	1.27	0.407924	0.204083	1
Cst3	1.25206	0.595656	0.210549	1
Emp2	1.24393	0.713503	0.213527	1
Kat6b	1.24217	0.202933	0.214175	1
Sntg1	1.23794	0.423032	0.215739	1
Arhgef17	1.23457	0.76706	0.21699	1
Nav1	1.23375	0.739105	0.217297	1
Smyd3	1.22753	0.366977	0.219623	1
Kcnb2	1.22736	0.492684	0.219688	1
Fryl	1.22464	0.474885	0.22071	1
Asap3	1.22053	1.07196	0.222265	1
Ypel3	1.21882	1.1916	0.222911	1
Pawr	1.21837	2.08218	0.223085	1
Aif1l	1.2181	2.7902	0.223187	1
Scarb1	1.21071	1.30415	0.226006	1
Nyap1	1.20845	1.98473	0.226872	1
Gm26871	1.20627	0.779884	0.227712	1
Ift122	1.20367	0.956767	0.228717	1
Ppp1cb	1.20139	0.68741	0.229598	1
Arntl	1.20138	0.461698	0.229605	1
Anks1	1.19963	0.391152	0.230281	1
Gria3	1.19868	0.476609	0.230653	1
Cadps2	1.19076	0.845829	0.233749	1
Ccdc170	1.18722	3.40189	0.235142	1
Smg6	1.18645	0.197367	0.235444	1
Ankrd17	1.18471	0.137107	0.236132	1
Rnf157	1.18418	0.508818	0.236344	1
Ncoa2	1.1822	0.220741	0.237124	1
Safb2	1.17983	0.20223	0.238067	1
Arhgap21	1.17428	0.220453	0.240281	1
Iqck	1.17293	1.32809	0.240826	1
Diaph2	1.17256	0.169801	0.240971	1
Sclt1	1.16263	0.51343	0.244979	1
Kcnb1	1.16112	0.964682	0.245593	1
Matn4	1.16076	1.72745	0.245741	1
Epb41l4a	1.15992	1.66414	0.246083	1
Adam22	1.15986	0.609806	0.246107	1
Dnah2	1.1575	2.11942	0.247066	1
Rimkla	1.15684	2.14221	0.24734	1
Arl8a	1.15527	0.775618	0.247981	1
Arvcf	1.15418	2.15686	0.248428	1
Cdin1	1.14811	0.751683	0.250923	1
Gm36037	1.14759	0.905335	0.251136	1
Prox1	1.14612	1.69436	0.251745	1
Rdx	1.14266	0.446544	0.253181	1
Mtss1	1.14241	0.658381	0.253284	1
Aopep	1.14136	0.373898	0.253722	1
Cpne8	1.13713	0.792764	0.255485	1
Rock1	1.13644	0.187021	0.255773	1
Exoc6b	1.13571	0.139164	0.256077	1
Gm3364	1.13525	3.82626	0.256269	1
Cbfb	1.13474	0.734343	0.256486	1
Izumo4	1.13319	1.0228	0.257136	1
Ski	1.1311	0.453626	0.258012	1
Anapc5	1.13087	0.624346	0.258109	1
Ftx	1.1298	0.766628	0.25856	1
Atp11c	1.12865	0.831581	0.259044	1
A230057D06Rik	1.12739	0.124219	0.259578	1
Gm38604	1.12695	0.785564	0.259764	1
Snap25	1.12398	0.535334	0.26102	1
4930581F22Rik	1.11997	0.564021	0.262728	1
Stip1	1.11214	1.1586	0.266077	1
Pcca	1.10895	0.272854	0.267453	1
Ergic1	1.10692	0.726509	0.268329	1
Heg1	1.1069	0.915586	0.268338	1
Arl3	1.10367	0.365276	0.269738	1
Stag2	1.10346	0.439625	0.26983	1
Gm10530	1.10212	1.39437	0.270411	1
Frmpd3	1.09092	1.66227	0.275307	1
Slc6a6	1.09	1.27104	0.275711	1
Hectd2	1.08911	0.881135	0.276107	1
Scn2a	1.08782	0.821212	0.276673	1
Cfap54	1.08689	1.61563	0.277087	1
Zbtb44	1.08662	0.943937	0.277206	1
Prrc2c	1.08503	-0.0096678	0.277908	1
Pak5	1.08396	0.64383	0.278383	1
Cradd	1.08228	0.788966	0.27913	1
Ccdc191	1.08111	0.479934	0.279649	1
Fgf13	1.07724	0.181569	0.281372	1
Gm17750	1.07192	1.2698	0.283754	1
Cacna1a	1.06944	0.420131	0.284873	1
Dph6	1.06926	0.983089	0.28495	1
Erich2	1.06728	2.52473	0.285848	1
Zfp36l1	1.06247	0.776444	0.288021	1
Rufy3	1.06087	0.386221	0.288751	1
Ryr2	1.0602	0.590928	0.289055	1
Efna5	1.05786	0.617015	0.290118	1
Arhgap6	1.05472	1.84272	0.291551	1
Plagl1	1.05407	1.09026	0.291849	1
Dapk1	1.05384	0.415205	0.291954	1
Sec24d	1.05174	1.34005	0.292919	1
Tmem178	1.05124	1.40892	0.293147	1
Hsp90aa1	1.05059	0.846216	0.293446	1
1500004A13Rik	1.04705	0.65962	0.295076	1
Spata13	1.04646	1.80901	0.295349	1
Cfap46	1.04483	1.63913	0.2961	1
Bcl9	1.04462	0.424175	0.296198	1
Bmp6	1.03756	2.44323	0.299474	1
Adcy1	1.03641	1.87428	0.300009	1
Pax6	1.03615	0.377604	0.300134	1
Alcam	1.03469	0.0441919	0.300813	1
Usp48	1.03351	0.453138	0.301367	1
Rarg	1.03339	0.679186	0.301421	1
Ilf2	1.03326	0.870057	0.301483	1
Spock1	1.03071	0.781118	0.302676	1
Lzts1	1.02901	1.62077	0.303475	1
Tbc1d32	1.02765	0.802217	0.304114	1
Nol4l	1.02595	1.2942	0.304916	1
Rit2	1.02321	1.17593	0.306207	1
Chd6	1.0221	0.0830543	0.306732	1
Pacs1	1.02168	0.533057	0.306931	1
Cux1	1.02109	0.187805	0.307212	1
Armc3	1.01491	3.58205	0.310149	1
Prkg1	1.0139	0.351841	0.310633	1
Ppp2r3a	1.0125	0.156401	0.3113	1
Sobp	1.01175	0.33243	0.311656	1
Kazn	1.00969	0.549749	0.312646	1
Ralgps1	1.00829	0.408446	0.313316	1
Sacs	1.00622	1.27963	0.314308	1
Rapgef5	1.00393	0.812389	0.315414	1
Pcgf5	1.00224	0.454086	0.316226	1
Acvr2b	1.00221	1.18302	0.316245	1
Ccl25	1.00205	0.787849	0.316318	1
Srgap2	1.00194	0.166821	0.316374	1
Vstm2a	1.00056	1.94438	0.31704	1
Smpd3	0.999756	1.01834	0.317429	1
Gpatch8	0.997862	-0.0189995	0.318346	1
Dleu2	0.997039	0.0553451	0.318745	1
Lhfpl4	0.992677	1.06495	0.320867	1
Hdgfl3	0.990113	0.708416	0.322119	1
Dlgap3	0.989578	1.13201	0.322381	1
Slc2a13	0.984756	0.615268	0.324744	1
Macroh2a2	0.983187	1.61328	0.325515	1
Abca8a	0.981465	3.27863	0.326363	1
Scaper	0.981044	0.00893552	0.326571	1
Zc2hc1a	0.980413	0.749387	0.326882	1
Polr3h	0.979801	1.01257	0.327184	1
4933406I18Rik	0.979437	1.05575	0.327364	1
St3gal5	0.976529	1.06093	0.328802	1
Brip1os	0.973946	0.690641	0.330083	1
Fank1	0.97297	3.16997	0.330568	1
D430041D05Rik	0.97276	0.937556	0.330673	1
Dek	0.971861	0.861472	0.33112	1
Gprasp2	0.971363	1.02796	0.331367	1
Gm42742	0.970081	1.28699	0.332006	1
Dync1i1	0.962677	0.864708	0.33571	1
Mef2c	0.960534	0.419856	0.336786	1
Usp29	0.959692	1.18498	0.33721	1
Katnal2	0.958009	1.24885	0.338058	1
Lrp5	0.956459	1.3708	0.33884	1
Atn1	0.953857	0.67319	0.340156	1
Trim12c	0.952843	1.32857	0.34067	1
Cdc25b	0.952039	1.23506	0.341077	1
Ythdc1	0.951733	0.362605	0.341232	1
Setd7	0.951485	0.554702	0.341358	1
Tgfbr1	0.947773	0.663953	0.343245	1
Syp	0.946778	0.975094	0.343752	1
Epb41l3	0.946127	0.912636	0.344084	1
Iqsec2	0.945974	0.334868	0.344162	1
Flnb	0.945726	0.806755	0.344289	1
Bcas3	0.939221	0.0126819	0.347618	1
Slc4a10	0.93658	0.789726	0.348975	1
Zcchc18	0.933787	1.28506	0.350414	1
Rfx3	0.931013	0.136333	0.351847	1
Apoe	0.930075	0.257323	0.352332	1
Matr3	0.929099	0.422614	0.352838	1
Samd14	0.928544	1.75111	0.353125	1
Mettl15	0.924278	0.56042	0.355342	1
Rasgrf2	0.922422	1.17844	0.356308	1
Tle3	0.92049	1.21402	0.357317	1
Gm12724	0.920432	2.29845	0.357347	1
Rbfox3	0.918309	0.614663	0.358457	1
Ccdc93	0.917696	0.743295	0.358778	1
Bicral	0.91762	0.346133	0.358818	1
Zfhx2os	0.917505	1.30558	0.358878	1
Sec62	0.917027	0.433729	0.359129	1
Inpp5f	0.916453	0.704284	0.359429	1
Gm15406	0.91542	1.22523	0.359971	1
Akt3	0.913985	-0.013065	0.360725	1
Ubr1	0.913908	0.293944	0.360765	1
Fam227a	0.912932	0.649439	0.361278	1
Erg	0.911478	3.66873	0.362043	1
Cdh6	0.910522	0.859271	0.362547	1
Dync2i1	0.909948	0.598773	0.36285	1
Grb14	0.909029	1.80035	0.363335	1
Thra	0.907192	0.225148	0.364305	1
Gm46218	0.905413	0.516161	0.365247	1
Spef2	0.904992	1.34806	0.365469	1
Ddx39b	0.90218	0.531338	0.366961	1
Pakap	0.901816	1.18897	0.367154	1
Fus	0.901013	0.330817	0.367582	1
Marchf3	0.899099	0.474829	0.3686	1
Zdhhc14	0.897091	0.651595	0.369671	1
Rtn4	0.896631	0.24951	0.369916	1
5830487J09Rik	0.896096	1.70296	0.370202	1
Syt7	0.895254	0.686306	0.370651	1
Wscd2	0.892709	1.62069	0.372013	1
Zdhhc1	0.890777	0.715194	0.373049	1
Abcc1	0.888022	1.09981	0.374529	1
Zfand6	0.88695	0.422113	0.375106	1
Igsf3	0.885879	0.738316	0.375683	1
Stxbp5l	0.885343	0.572697	0.375972	1
Cdk6	0.884807	2.54253	0.376261	1
A330033J07Rik	0.884731	1.33398	0.376302	1
Nrbp2	0.883679	0.55805	0.37687	1
Kndc1	0.883545	1.47428	0.376942	1
Os9	0.883411	0.64015	0.377014	1
Dpy19l4	0.882033	0.593796	0.377759	1
Mtmr10	0.881325	0.746147	0.378142	1
Miat	0.880885	0.839611	0.37838	1
Mpzl1	0.878111	0.442359	0.379884	1
Tsacc	0.876753	0.893649	0.380621	1
Miga1	0.876485	0.76415	0.380767	1
Pex5l	0.875777	0.456076	0.381151	1
Kcnt2	0.874208	0.61975	0.382005	1
Clstn3	0.873041	1.56277	0.382641	1
Rnf165	0.872524	1.87971	0.382922	1
Myo5a	0.871204	0.410892	0.383643	1
Haus7	0.868774	1.24621	0.384971	1
6330418K02Rik	0.867856	2.04606	0.385473	1
Mtmr7	0.866517	1.95092	0.386207	1
Prpf40b	0.866421	0.418374	0.386259	1
Efhb	0.866402	2.40846	0.38627	1
Ypel2	0.864182	0.742386	0.387488	1
Fstl5	0.864048	1.21948	0.387561	1
Map3k3	0.861714	0.388963	0.388845	1
Hook2	0.861638	1.03679	0.388887	1
Syt16	0.861025	0.950245	0.389224	1
Cacnb4	0.859552	0.385464	0.390036	1
Svil	0.857983	0.703648	0.390902	1
Ecpas	0.855917	0.165849	0.392044	1
Cers6	0.855554	0.970454	0.392245	1
Syt11	0.855228	0.414753	0.392425	1
Pa2g4	0.852052	0.772357	0.394185	1
Trim5	0.851631	2.98142	0.394419	1
Prkar1b	0.850981	1.41495	0.39478	1
Mal	0.85077	1.92752	0.394897	1
5930430L01Rik	0.84945	0.985185	0.395631	1
Prdm15	0.849048	0.800839	0.395854	1
Clpp	0.848187	0.639424	0.396334	1
Zfp800	0.844763	0.527722	0.398243	1
Scml4	0.843711	3.02648	0.398831	1
Greb1l	0.84195	1.63741	0.399816	1
Clasp1	0.841797	0.186604	0.399901	1
Plekha5	0.840324	0.363111	0.400727	1
Rapgef6	0.836899	0.385993	0.402649	1
Bcl11b	0.836899	1.89358	0.402649	1
Dok5	0.834374	0.514676	0.40407	1
Ephb2	0.833417	1.43319	0.40461	1
Araf	0.833283	0.412999	0.404685	1
Wipi2	0.832537	0.665776	0.405106	1
Fbxl2	0.83248	1.55979	0.405138	1
Camk2a	0.831083	0.500204	0.405927	1
Rad51b	0.829533	1.42773	0.406803	1
Kcnh1	0.829514	0.895371	0.406814	1
Cfap69	0.829112	1.54357	0.407041	1
Larp7	0.828921	0.887965	0.407149	1
Tafa1	0.828634	0.415527	0.407312	1
Lhfpl3	0.828156	0.497025	0.407582	1
Rtraf	0.827754	1.47064	0.40781	1
Acaca	0.827716	0.0106392	0.407832	1
Jazf1	0.827601	0.741064	0.407897	1
Tmtc1	0.827371	0.809611	0.408027	1
Elk3	0.827352	1.9041	0.408038	1
Tns3	0.827122	0.382952	0.408168	1
Kdm7a	0.826989	0.664531	0.408244	1
Tsen2	0.824788	0.777963	0.409492	1
Numb	0.824138	0.214166	0.409861	1
Bmerb1	0.823392	0.708335	0.410285	1
Trim33	0.822799	0.38528	0.410623	1
9530059O14Rik	0.82255	0.998844	0.410764	1
Bcl2	0.818628	0.11893	0.412999	1
Sel1l3	0.817633	0.691441	0.413567	1
Sgip1	0.812926	-0.0979692	0.41626	1
Trim12a	0.81241	1.14223	0.416557	1
Ebf4	0.812276	0.871468	0.416634	1
Tmem184b	0.810879	0.807639	0.417435	1
Scrn1	0.809731	1.77386	0.418095	1
Mdga1	0.807512	0.716299	0.419372	1
Nfatc2	0.806211	2.63496	0.420121	1
Anapc1	0.805809	0.698149	0.420353	1
Pou2f1	0.805426	-0.0470236	0.420574	1
Tnrc18	0.802633	0.186965	0.422187	1
Ssh2	0.802231	0.326089	0.422419	1
Ccdc74a	0.799629	2.00793	0.423926	1
Jph1	0.799361	1.2705	0.424081	1
Pax6os1	0.797027	0.9639	0.425435	1
Rtl4	0.794999	0.707571	0.426614	1
E230029C05Rik	0.792779	0.857097	0.427906	1
Hecw2	0.791191	0.444472	0.428832	1
Gm5441	0.790254	3.42907	0.429379	1
Ralgps2	0.788704	0.347913	0.430285	1
Col4a5	0.788111	0.607512	0.430632	1
Cxxc5	0.78748	0.903719	0.431001	1
Celsr3	0.786447	2.35327	0.431606	1
Rap1gap2	0.785873	0.638661	0.431942	1
Usp9x	0.784189	0.258091	0.432929	1
Fbln2	0.783749	2.48368	0.433188	1
Ctnna3	0.783538	0.734663	0.433311	1
Arhgap39	0.780095	0.450792	0.435335	1
Spata7	0.779616	0.512809	0.435617	1
Ppm1l	0.779272	0.599037	0.43582	1
Gabrg2	0.778698	1.05627	0.436158	1
BC065397	0.777033	1.31186	0.437139	1
Kif24	0.776364	1.03016	0.437534	1
Srrm3	0.774603	1.00631	0.438574	1
Hdgf	0.774106	0.906848	0.438868	1
Sart3	0.774068	0.760477	0.438891	1
Ppp3cb	0.773245	0.654666	0.439377	1
Mir124a-1hg	0.771982	1.35644	0.440125	1
Ankrd12	0.769992	-0.00376825	0.441304	1
Ankrd28	0.76917	0.256248	0.441793	1
Ctr9	0.768979	0.414365	0.441906	1
Fbxl12	0.768653	0.970797	0.442099	1
Prrt2	0.766625	0.927928	0.443304	1
Slc7a2	0.765458	0.432616	0.443999	1
Zfp512	0.765324	0.512078	0.444079	1
Cyfip2	0.765248	0.876185	0.444124	1
Xkr4	0.76454	0.310805	0.444546	1
Pcgf2	0.763621	2.98776	0.445093	1
Acin1	0.763277	-0.045934	0.445298	1
Nes	0.762167	5.2844	0.44596	1
Gm10563	0.761478	0.778643	0.446371	1
Gm11944	0.760388	1.20827	0.447023	1
H2bc6	0.760216	0.748977	0.447126	1
Ccdc39	0.759929	0.831383	0.447297	1
Cmtm4	0.759508	0.858124	0.447549	1
2610037D02Rik	0.758953	0.473411	0.447881	1
Gm17491	0.758934	1.20357	0.447892	1
Nek5	0.757671	5.0562	0.448648	1
Xndc1	0.753577	0.505357	0.451103	1
Pantr1	0.752199	0.133496	0.451931	1
Uty	0.750458	0.477461	0.452979	1
B3gat2	0.749195	1.18579	0.453739	1
Lmnb1	0.747722	1.52333	0.454628	1
Dyrk1a	0.746077	0.240245	0.455621	1
3830408C21Rik	0.745618	1.33173	0.455898	1
Sergef	0.745598	0.801868	0.45591	1
Dtnb	0.74556	0.266242	0.455933	1
Unc80	0.742575	0.423272	0.457739	1
Brdt	0.741944	0.914621	0.458121	1
Plekha6	0.74093	0.865255	0.458736	1
Draxin	0.74072	4.30429	0.458863	1
Tgfb3	0.739208	1.76366	0.459781	1
1810062O18Rik	0.73917	2.11739	0.459804	1
Gria4	0.737467	0.342041	0.460838	1
Pdia4	0.73586	1.15526	0.461816	1
Celf4	0.733545	0.385866	0.463226	1
Phf24	0.732894	1.0949	0.463623	1
Ezh2	0.732301	0.679971	0.463985	1
Nap1l1	0.731211	0.44626	0.46465	1
Plxna2	0.730197	0.401419	0.46527	1
Uhrf2	0.730005	0.443975	0.465387	1
Slit2	0.729527	0.691324	0.465679	1
Gabrb3	0.729489	0.300076	0.465703	1
Pde4dip	0.728991	0.471093	0.466007	1
4632427E13Rik	0.728819	0.276168	0.466112	1
Prag1	0.727939	2.1595	0.466651	1
Fubp1	0.724725	0.308179	0.468621	1
Mthfs	0.723615	0.624644	0.469302	1
Gm32200	0.723462	1.29338	0.469396	1
Yaf2	0.721874	0.654181	0.470372	1
Ano3	0.721702	0.7419	0.470478	1
Gm42047	0.719693	1.05873	0.471714	1
Osbpl10	0.719195	1.04549	0.472021	1
Atp9a	0.717091	1.07302	0.473318	1
Wdr33	0.716383	0.0461168	0.473755	1
A630089N07Rik	0.715866	0.359651	0.474074	1
Pdzd4	0.71336	0.927842	0.475623	1
Sf3b2	0.711944	0.293033	0.476499	1
Lmln	0.711198	1.15575	0.476962	1
Calm2	0.710854	0.678312	0.477175	1
Fam205a2	0.710509	3.61624	0.477388	1
1700012D14Rik	0.709993	0.461232	0.477709	1
Gm14326	0.708634	0.424106	0.478552	1
Gm49678	0.707945	1.09353	0.478979	1
Gfod2	0.70762	0.529814	0.479181	1
St8sia2	0.706166	3.48044	0.480085	1
Col4a6	0.706109	1.49033	0.480121	1
Pacs2	0.705917	0.868771	0.48024	1
Smchd1	0.705496	0.276724	0.480501	1
Sbf2	0.705305	0.14082	0.48062	1
Dusp10	0.704942	2.49056	0.480847	1
Mettl1	0.704942	0.892519	0.480847	1
Phactr4	0.70475	0.340119	0.480966	1
Pdgfrl	0.702397	0.816921	0.482432	1
Ndufv3	0.702072	0.826371	0.482634	1
Gnal	0.700981	1.48994	0.483315	1
Luc7l3	0.699948	-0.0274852	0.48396	1
Rspry1	0.699699	0.322062	0.484115	1
Rtel1	0.69968	1.02628	0.484127	1
Ext1	0.698915	0.0325908	0.484605	1
Fubp3	0.698666	0.603307	0.484761	1
Rtn4rl1	0.698226	1.45196	0.485036	1
Tipin	0.697652	1.04863	0.485395	1
Clu	0.697135	0.32797	0.485718	1
Lca5l	0.696408	1.82976	0.486173	1
Eml1	0.695777	0.746867	0.486568	1
Gm13299	0.694935	1.30177	0.487096	1
Arhgap33	0.693979	1.6255	0.487696	1
1110004F10Rik	0.690841	0.66895	0.489666	1
Ccdc173	0.690822	0.514664	0.489678	1
Zfp292	0.69019	0.271277	0.490075	1
5730522E02Rik	0.689884	0.406782	0.490267	1
Snx12	0.68931	0.578812	0.490628	1
Pik3ip1	0.689061	0.448543	0.490785	1
Cep83	0.687646	0.533279	0.491676	1
Wdr66	0.686058	2.35716	0.492677	1
Grk5	0.684776	0.700408	0.493485	1
Zc3hc1	0.68447	1.26389	0.493679	1
Gm26885	0.682882	1.52967	0.494682	1
Slc24a4	0.680107	1.22036	0.496436	1
Rapgef4	0.679476	0.545535	0.496836	1
Rims3	0.675018	1.67157	0.499664	1
Fnta	0.674635	0.601889	0.499907	1
Sox11	0.674234	0.883893	0.500163	1
Tnxb	0.672837	3.19531	0.501051	1
Pdzd2	0.67232	0.734248	0.50138	1
Taok2	0.671938	0.445134	0.501623	1
Ryr3	0.671632	0.764518	0.501818	1
Ppp1r1a	0.671383	1.1815	0.501977	1
Tcf4	0.670598	-0.139459	0.502476	1
Brd3	0.669852	0.409193	0.502952	1
Klhl3	0.669221	0.904332	0.503355	1
Cx3cl1	0.668188	1.52158	0.504014	1
Plp1	0.667996	0.502694	0.504136	1
Tcea1	0.666198	0.37146	0.505285	1
Tspan9	0.666045	0.127099	0.505382	1
Pdgfa	0.664361	1.32534	0.506459	1
Phldb1	0.663883	0.878475	0.506765	1
Tfap2c	0.662448	6.14534	0.507684	1
Col19a1	0.661224	1.12392	0.508469	1
Sidt1	0.660956	0.854614	0.508641	1
Nek11	0.660018	1.79446	0.509242	1
Aff4	0.659827	0.12663	0.509365	1
Cnn3	0.659674	0.484925	0.509463	1
Adam12	0.659463	1.71034	0.509598	1
Rcc1l	0.65732	0.776391	0.510975	1
Reep1	0.656096	0.952055	0.511762	1
Amph	0.656019	0.410805	0.511812	1
Cd200	0.655771	2.84123	0.511972	1
Thsd7b	0.653704	0.765361	0.513302	1
Pde1b	0.652289	2.10989	0.514215	1
Dcx	0.652231	1.18797	0.514252	1
5430402O13Rik	0.65181	1.26411	0.514524	1
Myo9a	0.651485	0.0544501	0.514733	1
S100a6	0.651389	2.01471	0.514795	1
Ephx4	0.650796	1.76045	0.515178	1
Hmgb2	0.650547	2.20672	0.515339	1
Zadh2	0.64938	0.491813	0.516093	1
Heca	0.647984	1.13568	0.516995	1
Map3k14	0.647754	0.475289	0.517144	1
Rundc3b	0.646874	1.22374	0.517713	1
Kras	0.646683	0.661254	0.517837	1
Crip2	0.645745	0.882488	0.518444	1
Plcb3	0.645152	0.685019	0.518829	1
B3gnt2	0.642282	1.5619	0.52069	1
Dmxl2	0.642186	0.375142	0.520752	1
Parp12	0.641727	0.879904	0.52105	1
Mapk8ip1	0.641402	0.667329	0.521261	1
Wdpcp	0.640312	0.333978	0.52197	1
Flnc	0.640139	1.75904	0.522082	1
Erap1	0.637423	1.24036	0.52385	1
Gars	0.637346	0.752416	0.523899	1
Lgi4	0.637193	0.326025	0.523999	1
Dnajc10	0.636275	0.729772	0.524597	1
Mrps15	0.635471	1.15595	0.525121	1
Cebpz	0.634017	0.469958	0.52607	1
Vps13b	0.631281	0.0776184	0.527857	1
Prim1	0.629961	1.52241	0.52872	1
Itga1	0.628851	0.940314	0.529447	1
Klhdc1	0.628162	1.13184	0.529898	1
Adam11	0.627933	0.718028	0.530048	1
Gm13380	0.627761	0.597909	0.530161	1
Nlrc5	0.627435	1.97145	0.530374	1
Tmed9	0.626192	0.839081	0.531189	1
Tmpo	0.624432	1.24794	0.532344	1
Josd1	0.624336	1.08851	0.532407	1
Gm33125	0.623953	2.44388	0.532658	1
Gm35835	0.623685	1.99201	0.532834	1
Cep89	0.623532	0.616265	0.532935	1
Srrm4	0.623437	0.799509	0.532998	1
Rheb	0.622671	0.643668	0.533501	1
Rbpj	0.622403	0.602278	0.533677	1
Elavl2	0.621944	0.978237	0.533979	1
Bcat1	0.621523	2.57688	0.534255	1
Hs3st3a1	0.620433	1.09161	0.534973	1
Nup133	0.620375	1.06626	0.535011	1
Mok	0.62005	1.24848	0.535225	1
Togaram2	0.619514	2.40988	0.535578	1
Prom1	0.618653	1.19583	0.536145	1
Scp2	0.617716	0.549914	0.536763	1
Gm13052	0.616032	1.49121	0.537873	1
Ascl1	0.614961	3.66341	0.538581	1
Soga1	0.614903	0.568082	0.538619	1
Nfia	0.613775	-0.139131	0.539364	1
Ralgapa2	0.613335	0.529212	0.539655	1
Tmem132d	0.613086	0.453322	0.53982	1
Ltbp4	0.611938	1.48669	0.540579	1
Trim44	0.610331	0.244911	0.541643	1
Tep1	0.610159	1.51962	0.541757	1
Map1b	0.61012	0.523797	0.541782	1
Nipsnap2	0.607116	0.297375	0.543774	1
Tex11	0.607097	1.51994	0.543786	1
Tbc1d1	0.606734	0.642285	0.544028	1
Gm44593	0.60572	0.630677	0.544701	1
Rpl6	0.6044	0.511016	0.545578	1
Arfgef3	0.602525	0.789326	0.546825	1
Sv2c	0.601606	1.88268	0.547436	1
Elavl3	0.600803	0.216687	0.547971	1
Smarcc1	0.600171	0.207887	0.548392	1
Cfap97d2	0.599999	0.677168	0.548507	1
Dubr	0.599846	2.31011	0.548609	1
Tekt5	0.599196	1.92602	0.549042	1
Thbs3	0.598851	1.95458	0.549272	1
Gm16069	0.598315	3.42035	0.549629	1
Pus3	0.59602	1.11967	0.551162	1
Mlxipl	0.595618	1.01511	0.551431	1
Cep162	0.595465	0.552431	0.551533	1
Gpc4	0.594221	0.440079	0.552364	1
Iqcg	0.593303	1.45816	0.552979	1
Cdkn1b	0.59137	0.941112	0.554272	1
Skil	0.590012	1.82823	0.555183	1
Macir	0.589725	1.08429	0.555375	1
Pnkp	0.589725	1.08216	0.555375	1
Czib	0.589227	0.721948	0.555709	1
Zfp956	0.588826	0.6797	0.555978	1
Bhlhb9	0.588539	0.700132	0.556171	1
Zfyve28	0.587467	0.904741	0.55689	1
Clstn2	0.587257	0.380048	0.557031	1
Tnrc6b	0.587199	-0.128882	0.55707	1
Gap43	0.586702	1.41633	0.557404	1
Cab39	0.584521	0.580374	0.55887	1
Slc12a6	0.583928	0.391878	0.559269	1
Gtf2h5	0.583794	1.3578	0.559359	1
Ptk7	0.583124	0.763923	0.55981	1
Edil3	0.581364	0.379411	0.560995	1
Rbm7	0.579623	0.981285	0.562169	1
B230219D22Rik	0.578953	0.782584	0.562621	1
Tacc1	0.578073	0.273164	0.563215	1
Aftph	0.577997	0.293514	0.563266	1
Atp1a1	0.576313	0.980264	0.564404	1
B3galnt1	0.575892	2.97477	0.564688	1
Sox4	0.575509	1.16433	0.564947	1
4930593A02Rik	0.575069	1.51819	0.565244	1
Wdr31	0.574591	2.24973	0.565568	1
Nhs	0.573634	1.6237	0.566215	1
Ntan1	0.573137	0.602507	0.566552	1
Gm26803	0.572372	1.50751	0.56707	1
Cacng2	0.570803	0.963039	0.568133	1
Arl4a	0.569559	1.39514	0.568977	1
Dnah9	0.56933	2.10087	0.569133	1
Chchd6	0.568717	0.688643	0.569548	1
Vps37b	0.568526	0.985275	0.569678	1
Gm9929	0.568239	2.95669	0.569873	1
Irgq	0.568162	2.97748	0.569925	1
Tspan33	0.567588	1.34239	0.570314	1
Obsl1	0.566173	1.3987	0.571276	1
Ttc9	0.566058	2.17299	0.571354	1
Cemip2	0.564757	0.966858	0.572239	1
A730081D07Rik	0.563571	0.417792	0.573046	1
Hnrnph1	0.562824	0.296	0.573554	1
Ascc1	0.562614	0.873122	0.573698	1
Heatr5b	0.562576	0.563942	0.573724	1
Stn1	0.562231	1.30564	0.573958	1
Cryzl1	0.561141	0.369094	0.574702	1
Tmem150c	0.560988	0.865527	0.574806	1
Myh10	0.560318	0.610411	0.575263	1
Prune2	0.558558	0.52992	0.576464	1
Rb1cc1	0.558194	0.154205	0.576712	1
Jund	0.558137	2.1214	0.576751	1
Mctp1	0.558099	0.494785	0.576777	1
Atg13	0.557965	0.786968	0.576868	1
Arhgef40	0.55586	0.325904	0.578306	1
Rsu1	0.555458	0.466651	0.578581	1
5330434G04Rik	0.55498	0.473953	0.578908	1
Mbp	0.553985	0.554462	0.579589	1
Cald1	0.55387	1.04618	0.579668	1
Adap1	0.553411	1.60398	0.579982	1
Crnkl1	0.553392	1.00098	0.579995	1
Ece2	0.553201	0.825843	0.580126	1
Efcab2	0.551785	0.880346	0.581096	1
Mtres1	0.5488	1.38123	0.583143	1
Sema3a	0.547901	1.09238	0.58376	1
Fbxl5	0.547212	0.68133	0.584233	1
Nedd4l	0.547193	-0.0322264	0.584246	1
Ccdc30	0.545949	1.18132	0.585101	1
Col4a4	0.545337	2.06062	0.585522	1
Polr3b	0.545031	0.563685	0.585732	1
Man1a	0.543386	0.676145	0.586864	1
Thyn1	0.543194	1.423	0.586996	1
Nup155	0.541798	1.06104	0.587958	1
Nck2	0.541243	0.564049	0.58834	1
Bcl2l1	0.540095	0.279116	0.589132	1
Gng2	0.539961	1.14163	0.589224	1
Gm2411	0.538335	0.704751	0.590346	1
Gm13778	0.53799	1.33328	0.590584	1
Pcgf6	0.537933	0.767757	0.590623	1
Marchf8	0.53778	0.61962	0.590729	1
Pcdhga11	0.537301	0.703454	0.591059	1
Pak1ip1	0.536957	0.602495	0.591297	1
Ccdc190	0.532327	0.355361	0.5945	1
Stxbp1	0.531313	0.448992	0.595202	1
Cracd	0.529553	1.02284	0.596422	1
Gm19951	0.528902	0.822312	0.596873	1
Gm13307	0.528443	0.868328	0.597192	1
Chst3	0.526568	1.80269	0.598494	1
Brca2	0.525822	1.40313	0.599012	1
C4a	0.525764	1.49283	0.599052	1
A230056P14Rik	0.525669	0.843485	0.599118	1
Baz1b	0.525324	0.124173	0.599358	1
Dip2b	0.525171	0.122991	0.599464	1
6030442K20Rik	0.524904	0.972741	0.59965	1
Ano4	0.524865	0.551508	0.599677	1
4930428N03Rik	0.524693	2.35637	0.599797	1
Nwd2	0.524521	0.679999	0.599916	1
Clns1a	0.524177	0.802998	0.600156	1
Spag16	0.523162	0.958056	0.600861	1
Rnf220	0.522627	0.533871	0.601234	1
Lbh	0.522168	1.37003	0.601554	1
Map7	0.520694	0.396859	0.60258	1
Scn1a	0.518838	0.613943	0.603873	1
Hat1	0.518781	0.823017	0.603913	1
Atad2	0.518456	0.915271	0.60414	1
Prkag2	0.517193	0.290635	0.605021	1
Rad50	0.516983	0.766162	0.605168	1
Rorc	0.516504	1.68984	0.605502	1
Dbnl	0.51637	0.992682	0.605596	1
Ncoa7	0.515567	0.293307	0.606157	1
Rprd1a	0.514763	0.313605	0.606718	1
Synj1	0.513749	0.279208	0.607427	1
Scyl1	0.51262	0.729551	0.608217	1
Ddx60	0.511683	2.31037	0.608873	1
Ttll11	0.511128	0.504134	0.609261	1
Col26a1	0.510669	1.85408	0.609583	1
Agap1	0.510324	0.322535	0.609824	1
Cir1	0.50954	0.332415	0.610374	1
Ptbp3	0.508698	0.672803	0.610964	1
Cbx7	0.507722	1.1368	0.611648	1
Spef1l	0.506919	3.65687	0.612212	1
Il1rap	0.506326	0.598655	0.612628	1
Kctd15	0.505618	1.21928	0.613125	1
Dhx40	0.50512	0.422455	0.613474	1
Rsrc1	0.504948	0.200195	0.613595	1
Pcsk1n	0.504413	2.29448	0.613972	1
Fez2	0.504068	1.42305	0.614214	1
Iqgap1	0.503762	0.414322	0.614429	1
1700123M08Rik	0.503494	1.39956	0.614617	1
Spock2	0.503456	0.521101	0.614644	1
Mdc1	0.50336	0.900732	0.614711	1
9430041J12Rik	0.50315	0.0197092	0.614859	1
Rgma	0.502939	0.0151309	0.615007	1
Gm3294	0.50292	1.03485	0.61502	1
Ankrd42	0.501791	1.18671	0.615814	1
Zcwpw1	0.501543	1.19292	0.615989	1
Slc26a11	0.501217	0.714989	0.616218	1
Tbc1d8b	0.501026	1.72049	0.616353	1
Snx30	0.500663	0.548984	0.616609	1
Gm49969	0.499821	2.21818	0.617201	1
1700112D23Rik	0.499553	1.39142	0.61739	1
4930578E11Rik	0.499285	2.29443	0.617579	1
Tsnaxip1	0.498347	3.34274	0.618239	1
Rbl1	0.497486	1.49262	0.618846	1
Cep135	0.496817	0.666256	0.619318	1
Me3	0.496549	0.268276	0.619507	1
Fbn1	0.496319	0.930242	0.619669	1
Bend7	0.495458	1.13289	0.620277	1
Rps6ka1	0.495038	1.4175	0.620574	1
Taf15	0.494923	0.240853	0.620655	1
Cdh9	0.494196	1.34572	0.621168	1
4930551E15Rik	0.493641	1.10829	0.62156	1
Npm1	0.492722	0.936162	0.622209	1
Mboat1	0.492722	1.73094	0.622209	1
Iqub	0.492244	2.37623	0.622547	1
Mapk12	0.491307	2.18082	0.62321	1
Cmip	0.490159	0.104885	0.624022	1
Ube2l3	0.488609	0.5569	0.625119	1
Senp6	0.488112	0.132902	0.625471	1
Bbs5	0.487901	1.06089	0.62562	1
Prkcz	0.487863	0.77787	0.625647	1
Kifbp	0.486887	0.512823	0.626338	1
Fam32a	0.486619	0.708535	0.626528	1
Arhgap23	0.486428	0.0539249	0.626664	1
3110056K07Rik	0.48616	0.536294	0.626854	1
Klf13	0.486083	0.492475	0.626908	1
Tox	0.486083	-0.00828429	0.626908	1
Nkain3	0.48329	0.814734	0.62889	1
Mrc2	0.483061	2.11342	0.629053	1
Id3	0.483041	0.883235	0.629066	1
Clvs1	0.482372	0.987596	0.629542	1
Syt9	0.482142	1.53786	0.629705	1
Ftsj3	0.482142	0.669007	0.629705	1
Tead2	0.479731	1.62946	0.631418	1
Atcay	0.479196	1.58728	0.631799	1
Parm1	0.478698	1.23476	0.632153	1
Furin	0.478526	1.09316	0.632276	1
Icosl	0.477436	1.98702	0.633052	1
Wdr90	0.476823	1.98061	0.633488	1
Nub1	0.475063	0.70609	0.634742	1
Dcdc2a	0.475025	2.08973	0.634769	1
Macrod1	0.474527	0.40479	0.635124	1
Tmem17	0.474451	2.07499	0.635178	1
Gm13974	0.474221	0.873853	0.635342	1
Lpin2	0.4738	0.344637	0.635642	1
Spns2	0.473762	1.68046	0.63567	1
2510002D24Rik	0.473686	0.769438	0.635724	1
Dusp16	0.473303	0.536061	0.635997	1
Cthrc1	0.472997	1.69132	0.636215	1
4930447C04Rik	0.47292	1.96617	0.63627	1
4930549G23Rik	0.472461	0.535583	0.636598	1
Tspyl4	0.472308	1.65399	0.636707	1
H13	0.472078	0.532826	0.636871	1
Pold3	0.471677	0.684469	0.637158	1
Espl1	0.47072	2.1136	0.637841	1
Rfc2	0.470165	0.704035	0.638237	1
Rabl2	0.46984	1.00144	0.638469	1
Stk11	0.469113	0.489737	0.638989	1
Mtf2	0.468348	0.300431	0.639536	1
Cfap36	0.468175	0.470758	0.639659	1
Acvr1b	0.467448	1.55539	0.640179	1
Atp8b1	0.466492	1.09056	0.640864	1
Sh3d19	0.466415	0.574337	0.640918	1
Asap1	0.465899	0.146408	0.641288	1
Copg2	0.465535	0.385603	0.641548	1
Nup205	0.465344	0.684753	0.641685	1
Ccm2	0.465286	0.49423	0.641726	1
Dag1	0.464444	0.293114	0.642329	1
Tmem147	0.464043	0.887486	0.642617	1
Jpx	0.463488	0.376572	0.643015	1
Smarcd1	0.46343	0.928632	0.643056	1
Tnip2	0.462129	1.08943	0.643989	1
Clip4	0.461594	0.663054	0.644373	1
Rela	0.461498	1.09766	0.644441	1
Med6	0.461154	0.603052	0.644688	1
Cracdl	0.460828	1.1346	0.644922	1
Trim26	0.46079	0.557411	0.644949	1
Dctn5	0.460178	0.890197	0.645389	1
Xrn1	0.459948	0.104322	0.645553	1
Drc3	0.459948	0.841996	0.645553	1
Srsf10	0.45968	0.376256	0.645746	1
Ccar1	0.459355	0.0335081	0.645979	1
Kcnmb2	0.458743	0.967407	0.646419	1
Arhgap4	0.456849	1.93054	0.64778	1
Shfl	0.456657	0.864616	0.647917	1
Dock3	0.454916	-0.00368032	0.649169	1
Utp6	0.454649	0.511724	0.649362	1
Il17d	0.453807	1.11402	0.649968	1
Cep126	0.453596	1.12093	0.650119	1
Gm4117	0.452869	0.517499	0.650643	1
1700029J07Rik	0.452123	1.26832	0.65118	1
Nasp	0.451932	0.505642	0.651318	1
Pip5k1b	0.451587	0.658113	0.651566	1
Elmod1	0.451415	0.878808	0.65169	1
Pnck	0.45109	2.54842	0.651925	1
Septin3	0.451033	0.88377	0.651966	1
Trim30a	0.450956	2.55144	0.652021	1
Boc	0.449942	0.326439	0.652752	1
Palm	0.44801	0.59854	0.654146	1
Lig1	0.447512	1.22453	0.654505	1
Cdkl4	0.447034	2.7404	0.654851	1
Wdr76	0.446976	1.063	0.654892	1
Ino80b	0.446268	0.492354	0.655403	1
Pde4d	0.445752	-0.116661	0.655776	1
Ywhaq	0.445331	0.293954	0.656081	1
4930588A03Rik	0.443379	0.641687	0.657491	1
Kcnab1	0.442518	0.494919	0.658114	1
Fzd7	0.441237	2.35697	0.659042	1
Panx2	0.441122	2.27948	0.659125	1
Pdlim7	0.441026	1.05668	0.659194	1
Sppl3	0.440318	0.285274	0.659707	1
2810402E24Rik	0.44028	1.20245	0.659734	1
Jade3	0.44007	1.04629	0.659887	1
Vapb	0.439457	0.633205	0.66033	1
Pde5a	0.438902	1.78263	0.660732	1
Pcsk5	0.438673	0.861715	0.660899	1
Peli2	0.438654	0.138363	0.660912	1
Mbd1	0.436492	0.763766	0.66248	1
Mfap1b	0.436415	0.627228	0.662536	1
Trank1	0.436013	0.945599	0.662827	1
Lrriq1	0.435401	1.66433	0.663271	1
Pole	0.435191	1.86969	0.663424	1
Gm34354	0.434464	2.624	0.663952	1
Ccdc146	0.434234	2.4416	0.664118	1
Cyp4x1	0.434158	2.43036	0.664174	1
Grb10	0.433928	1.25677	0.664341	1
Wdr59	0.433813	0.543268	0.664424	1
Sox10	0.433737	2.34424	0.66448	1
Tab2	0.433564	0.242705	0.664605	1
Qser1	0.433392	0.405652	0.66473	1
Txlnb	0.433258	1.38572	0.664827	1
Stpg1	0.432895	2.2198	0.665091	1
Sctr	0.431249	0.653316	0.666287	1
Adamts6	0.431058	0.2695	0.666426	1
Mrpl2	0.430388	1.25707	0.666913	1
Bud23	0.430254	1.23532	0.667011	1
Inpp5k	0.429814	0.544834	0.667331	1
Tmod3	0.429566	0.593898	0.667512	1
Pigz	0.429183	2.30444	0.66779	1
Mindy4	0.427672	0.657117	0.66889	1
Snx6	0.426715	0.39358	0.669587	1
Ifitm10	0.426409	1.63984	0.66981	1
Brip1	0.425433	1.69942	0.670521	1
Fam167a	0.425242	2.25991	0.67066	1
Gm9750	0.424916	0.26469	0.670898	1
Slc19a2	0.424859	2.22644	0.670939	1
Nuf2	0.424247	4.33658	0.671386	1
Gm39383	0.424209	4.35563	0.671414	1
Klf7	0.423348	0.0700376	0.672042	1
Tmem108	0.423328	0.532963	0.672056	1
Paics	0.423175	0.786111	0.672167	1
Hs3st5	0.422793	0.857502	0.672446	1
Chsy3	0.42241	0.270065	0.672726	1
Kifap3	0.421606	0.327034	0.673312	1
Pappa	0.421473	2.31339	0.67341	1
Serbp1	0.420765	0.445078	0.673927	1
4930599N23Rik	0.420765	1.34281	0.673927	1
Rhpn1	0.420726	1.42629	0.673955	1
Slc25a19	0.420229	0.874952	0.674318	1
Wdfy2	0.419827	0.297183	0.674612	1
Nfatc4	0.419808	4.02349	0.674626	1
Polr1d	0.41977	0.943662	0.674654	1
Ugdh	0.418813	0.68333	0.675353	1
Pan3	0.418297	0.0390611	0.67573	1
Ak9	0.417512	2.46507	0.676304	1
Galnt13	0.415446	0.439656	0.677816	1
Nagk	0.414987	0.648776	0.678152	1
Usp49	0.414814	0.649113	0.678278	1
Gm44200	0.414221	0.699832	0.678712	1
Vta1	0.414145	0.595046	0.678768	1
Septin10	0.414145	0.93823	0.678768	1
Gm16279	0.412672	2.14985	0.679847	1
Fcho2	0.412136	0.153906	0.68024	1
Bet1	0.412136	1.35201	0.68024	1
Sgpl1	0.411638	0.861455	0.680604	1
Ppef2	0.411619	1.35509	0.680618	1
Top3a	0.411198	1.20802	0.680927	1
B230214G05Rik	0.41116	3.71259	0.680955	1
Psme1	0.410739	1.69804	0.681264	1
Proser3	0.409897	1.25457	0.681881	1
Wtip	0.409649	1.22592	0.682064	1
Dclk2	0.408711	0.0907573	0.682752	1
Cacng3	0.408577	0.760151	0.68285	1
Sdc3	0.408501	1.03959	0.682906	1
Gtf2ird2	0.408271	0.720909	0.683075	1
Rgs3	0.408156	0.295796	0.683159	1
Niban2	0.408137	0.882544	0.683173	1
Kif27	0.407066	3.58501	0.68396	1
Gm49768	0.405994	1.62417	0.684747	1
Nras	0.405057	0.778024	0.685436	1
Dennd2a	0.404502	0.327221	0.685844	1
Klhdc2	0.404406	0.541253	0.685914	1
St3gal1	0.404158	2.13215	0.686097	1
Klb	0.403851	2.15469	0.686322	1
Ciz1	0.403832	0.459872	0.686336	1
Pepd	0.40345	0.49137	0.686617	1
Elp4	0.403316	0.073696	0.686716	1
Mroh5	0.402742	3.54874	0.687138	1
Rasgef1a	0.402684	0.699534	0.68718	1
Gm26766	0.402589	3.3894	0.687251	1
Bbs4	0.4019	0.78128	0.687758	1
Glce	0.400503	0.904368	0.688786	1
Tmem134	0.400331	1.52561	0.688913	1
G2e3	0.400293	0.739776	0.688941	1
Spcs2	0.400063	1.10953	0.68911	1
2610020C07Rik	0.400025	1.05624	0.689138	1
Hmgcs2	0.400025	2.07347	0.689138	1
Gmip	0.399394	1.36244	0.689603	1
Vat1l	0.398915	1.43315	0.689956	1
Arsg	0.398705	1.21723	0.690111	1
B430212C06Rik	0.398494	3.3959	0.690266	1
Gfral	0.398265	3.35157	0.690435	1
C1ql1	0.398226	3.42505	0.690463	1
Tuba1a	0.398112	1.89266	0.690548	1
Nedd4	0.397767	-0.0286992	0.690802	1
Asxl1	0.397652	0.275287	0.690886	1
Tbl1xr1	0.397021	0.2131	0.691352	1
Erdr1	0.396409	0.696652	0.691803	1
Usp22	0.395567	0.707496	0.692424	1
Tctn3	0.395433	0.989908	0.692523	1
Gfra2	0.395433	1.44335	0.692523	1
Rbmx2	0.395414	1.99575	0.692537	1
Lrrc40	0.394189	1.14558	0.693441	1
0610006L08Rik	0.39417	3.385	0.693455	1
Serinc2	0.393941	3.34577	0.693625	1
Cenpp	0.393635	1.1364	0.693851	1
Hrk	0.393482	3.05845	0.693964	1
Zfand2b	0.392582	0.867845	0.694628	1
Trim46	0.392314	0.949908	0.694826	1
Prpf38b	0.391511	0.130844	0.69542	1
Zfp395	0.391396	0.676506	0.695504	1
Naprt	0.39109	0.722553	0.695731	1
Crhr1	0.391033	2.01991	0.695773	1
Bzw2	0.391013	0.376414	0.695787	1
Btg1	0.390803	0.955905	0.695943	1
Crb1	0.390535	1.96917	0.696141	1
Zfp607b	0.390019	0.737591	0.696523	1
Ndufaf7	0.389999	0.719682	0.696537	1
Khdrbs2	0.389464	0.37866	0.696933	1
Trpm4	0.389005	0.942735	0.697273	1
Pds5b	0.388813	0.211383	0.697414	1
Tango6	0.388277	0.50331	0.697811	1
Qtrt2	0.387455	0.909196	0.69842	1
9530068E07Rik	0.387206	1.46602	0.698604	1
Mturn	0.386766	1.96759	0.698929	1
Nemp2	0.386556	1.20475	0.699085	1
Nucks1	0.386422	0.346424	0.699184	1
Hnrnpul1	0.386269	0.491247	0.699298	1
Shank1	0.386192	0.669455	0.699354	1
Chrd	0.385962	1.20135	0.699524	1
Uchl5	0.385733	0.754069	0.699695	1
C230072F16Rik	0.385599	3.07634	0.699794	1
Rpain	0.384948	1.07921	0.700276	1
Scai	0.384661	0.230779	0.700488	1
Ift74	0.384107	0.303745	0.700899	1
Spg21	0.383954	0.948882	0.701013	1
Srsf7	0.383628	0.664864	0.701254	1
A430110L20Rik	0.383073	1.38613	0.701665	1
Dbi	0.38292	0.76312	0.701779	1
Mcat	0.382499	1.89966	0.702091	1
Hectd2os	0.381772	0.344481	0.70263	1
Rnf208	0.381581	1.86228	0.702772	1
Kcnk3	0.381351	2.98127	0.702942	1
Sync	0.381198	3.05552	0.703056	1
Gm26532	0.380644	0.596279	0.703468	1
Arl2bp	0.380165	0.667782	0.703823	1
Klhdc8b	0.380089	1.29836	0.70388	1
Hcn1	0.37961	0.446382	0.704235	1
Gm19938	0.379247	1.01246	0.704505	1
Tpd52	0.378941	0.735996	0.704732	1
Rassf1	0.378711	0.673542	0.704902	1
Tulp4	0.378615	0.141706	0.704973	1
Gm13293	0.378309	1.98951	0.705201	1
Ptprn2	0.377678	0.201057	0.70567	1
A830009L08Rik	0.377659	1.85731	0.705684	1
Eif3c	0.377372	0.514487	0.705897	1
Itgb3bp	0.376932	0.501961	0.706224	1
4933406C10Rik	0.376473	1.74595	0.706566	1
Rcor2	0.375899	1.1368	0.706992	1
Arpc1b	0.37521	1.28454	0.707504	1
Msrb3	0.374712	1.24193	0.707874	1
Slc25a16	0.374579	0.598732	0.707974	1
Dpp9	0.373718	0.916229	0.708614	1
Aktip	0.373048	0.739718	0.709113	1
Atpif1	0.372895	0.843453	0.709227	1
Dnmt1	0.372818	0.731288	0.709284	1
Nr2f2	0.372646	1.70244	0.709412	1
Brwd1	0.372627	0.0878885	0.709426	1
Ccdc65	0.372512	2.75119	0.709512	1
Gm10115	0.372378	0.588659	0.709611	1
Mkx	0.371976	0.864023	0.70991	1
Obi1	0.37167	0.945946	0.710138	1
Tdrd3	0.371039	0.227948	0.710608	1
Slit3	0.370408	0.317603	0.711079	1
Armc6	0.370331	1.37065	0.711136	1
Kif6	0.370025	1.18478	0.711364	1
Slc24a3	0.369968	0.248365	0.711407	1
Fa2h	0.369815	1.07322	0.711521	1
Gm10591	0.369566	1.3364	0.711706	1
Irgm2	0.36947	1.73422	0.711777	1
Crispld2	0.369087	1.79855	0.712063	1
Anp32b	0.368915	0.912759	0.712191	1
Pafah1b2	0.368781	0.451467	0.712291	1
Olfr718-ps1	0.368265	2.74523	0.712676	1
9130024F11Rik	0.368169	1.36728	0.712747	1
Gbp7	0.367959	1.08805	0.712904	1
Acad9	0.367959	1.38811	0.712904	1
Tbc1d31	0.367748	0.646442	0.713061	1
Gm26660	0.367193	0.5354	0.713475	1
Fam171a2	0.366772	1.44505	0.713789	1
Csrnp3	0.366581	0.518149	0.713932	1
Ttc1	0.366466	0.46458	0.714017	1
Sptssa	0.366256	1.20504	0.714174	1
Chst8	0.365701	0.969626	0.714588	1
Cwc27	0.365395	0.206769	0.714817	1
Xrcc1	0.364744	0.628309	0.715302	1
Vangl2	0.364591	0.680093	0.715417	1
Prep	0.364438	1.07546	0.715531	1
Gm12666	0.364056	2.69188	0.715817	1
Bex3	0.363883	2.71511	0.715945	1
Prr12	0.363596	0.426468	0.716159	1
Tcf3	0.363386	0.430209	0.716317	1
Cep290	0.363329	0.392222	0.716359	1
Itga5	0.363118	1.44056	0.716517	1
Gab1	0.362831	0.193576	0.716731	1
Gm28119	0.362678	0.659774	0.716845	1
Manf	0.362276	0.915771	0.717146	1
Rft1	0.362181	0.746326	0.717217	1
Rnf32	0.362123	1.07309	0.71726	1
Rsph10b	0.361587	0.810849	0.71766	1
Pcdhga9	0.360918	1.13547	0.718161	1
Tyro3	0.360822	1.03737	0.718232	1
Gm44710	0.360707	1.73737	0.718318	1
Ano1	0.360363	1.77244	0.718576	1
Fam189a1	0.360325	0.42247	0.718604	1
Lockd	0.360114	3.01227	0.718762	1
Rhoa	0.359579	0.440079	0.719162	1
Ets1	0.359234	2.47535	0.71942	1
Rmi2	0.359081	2.40157	0.719534	1
Klf3	0.358813	0.503937	0.719735	1
Sv2a	0.358775	0.696591	0.719763	1
Rnf19a	0.358029	0.406556	0.720322	1
Brk1	0.357914	0.495328	0.720408	1
Chic2	0.357608	0.356483	0.720637	1
Snx17	0.35713	1.29278	0.720995	1
Fxn	0.356613	1.09468	0.721382	1
Ssr4	0.355982	0.988396	0.721854	1
Nell2	0.355905	0.474875	0.721912	1
Jhy	0.355637	2.58699	0.722112	1
Serping1	0.355637	2.65379	0.722112	1
Ctnnb1	0.355618	0.501375	0.722127	1
Eapp	0.355522	0.621256	0.722198	1
Ptbp2	0.355503	0.222145	0.722213	1
Fam47e	0.355331	2.44204	0.722342	1
Arhgef10	0.355159	0.473235	0.722471	1
Oog4	0.35514	2.48337	0.722485	1
Ap1s2	0.355025	0.607354	0.722571	1
Prim2	0.354795	0.688216	0.722743	1
Hydin	0.354776	1.08826	0.722757	1
Adal	0.354642	0.569836	0.722858	1
Runx1t1	0.354489	0.505688	0.722972	1
Efcab11	0.354413	1.52689	0.72303	1
Nr4a1	0.354336	0.854031	0.723087	1
Slc38a2	0.354011	0.841731	0.723331	1
Rnaseh2b	0.353801	1.43045	0.723488	1
Sun2	0.353743	0.483355	0.723531	1
Ccl21b	0.353609	1.2968	0.723632	1
Srpr	0.353533	0.451163	0.723689	1
Trim27	0.353226	1.01848	0.723919	1
Dpp6	0.352691	0.370655	0.72432	1
Rgs4	0.352327	1.7558	0.724593	1
Klf12	0.351868	-0.1074	0.724937	1
Galnt16	0.351753	0.173199	0.725023	1
Ptgds	0.351543	1.25554	0.725181	1
Galk2	0.350146	0.504806	0.726229	1
Tmeff2	0.35005	0.214944	0.726301	1
9430091E24Rik	0.349993	0.957752	0.726344	1
Epha3	0.348922	0.831203	0.727148	1
Srsf3	0.348845	0.42633	0.727206	1
Zfp454	0.348596	1.72134	0.727392	1
Brix1	0.348424	0.838958	0.727522	1
Srpk1	0.347429	0.316439	0.728269	1
Tcta	0.347161	0.662677	0.72847	1
Rcn1	0.347066	1.56296	0.728542	1
Slc6a17	0.346932	0.982825	0.728642	1
Orai2	0.346836	2.48126	0.728714	1
Chaf1a	0.346415	2.4356	0.729031	1
4931414P19Rik	0.346377	1.01479	0.729059	1
Adprs	0.346224	0.968404	0.729174	1
Ube2u	0.346109	2.30145	0.729261	1
Zdbf2	0.344617	1.1994	0.730382	1
Inpp4a	0.344292	0.492668	0.730627	1
Mybl2	0.344253	1.61935	0.730656	1
Pi4k2b	0.344215	0.829673	0.730685	1
Lrrn1	0.344139	1.20152	0.730742	1
Gabarapl2	0.344062	0.843601	0.7308	1
Slc2a10	0.343947	1.6372	0.730886	1
Ulk4	0.343909	0.55232	0.730915	1
Pitpnm3	0.343411	0.881805	0.731289	1
Cdkl2	0.343182	1.5782	0.731462	1
Atp10a	0.343124	1.58759	0.731505	1
Vmn2r87	0.343105	1.58221	0.731519	1
D330023K18Rik	0.343048	0.583735	0.731562	1
Tsix	0.342665	2.5524	0.73185	1
Kifc1	0.342589	2.37978	0.731908	1
Jpt2	0.34213	2.32317	0.732253	1
Sgsm1	0.341249	1.00338	0.732916	1
Grm8	0.340676	0.421416	0.733348	1
6330411D24Rik	0.340637	0.969996	0.733377	1
Flywch1	0.340542	0.239012	0.733449	1
Zfyve16	0.340369	0.422114	0.733578	1
Rftn2	0.340312	0.143339	0.733622	1
Galnt9	0.339872	0.958434	0.733953	1
Tbrg1	0.339451	0.614261	0.73427	1
Ubr4	0.339049	0.0943744	0.734573	1
Cpd	0.338896	0.371787	0.734688	1
Pelp1	0.338533	0.886769	0.734962	1
Pacc1	0.33838	2.36747	0.735077	1
Caln1	0.338169	0.524417	0.735236	1
Dchs1	0.338054	0.684333	0.735322	1
Cyp39a1	0.337767	2.22285	0.735539	1
Trf	0.337691	1.25778	0.735596	1
1700112M02Rik	0.337232	1.25706	0.735942	1
Wdr6	0.336849	0.864887	0.736231	1
Natd1	0.336696	1.25424	0.736346	1
Tead3	0.335969	0.764531	0.736894	1
Gfpt2	0.335644	1.66777	0.73714	1
Pbx3	0.335548	0.45064	0.737212	1
Dnajc6	0.335357	0.609886	0.737356	1
Urb2	0.335089	1.19565	0.737558	1
Mad2l2	0.334821	1.22177	0.73776	1
Mettl14	0.334553	0.999427	0.737962	1
Vwa3a	0.334438	1.39329	0.738049	1
Naa50	0.3344	0.556607	0.738078	1
Rps24	0.334362	0.432683	0.738107	1
Iws1	0.334228	0.284768	0.738208	1
D130043K22Rik	0.33419	0.960582	0.738237	1
Gm36899	0.334132	0.700369	0.73828	1
Tmem98	0.334113	1.50792	0.738294	1
Gtpbp4	0.334056	0.443492	0.738338	1
Agbl3	0.333749	0.373769	0.738569	1
Arl15	0.333654	0.203559	0.738641	1
Nrde2	0.333635	0.571155	0.738655	1
Gm12248	0.333577	0.661539	0.738699	1
Il4i1	0.333482	1.0901	0.738771	1
Gm14455	0.333367	1.30076	0.738857	1
Timm29	0.333367	2.22511	0.738857	1
Ybx1	0.333309	0.555119	0.738901	1
Emp1	0.333271	6.41836	0.73893	1
Golgb1	0.333137	0.164535	0.739031	1
2810408A11Rik	0.332869	2.09031	0.739233	1
Cfap300	0.33285	0.891521	0.739247	1
Gm26782	0.332793	0.709	0.739291	1
Pstpip2	0.332181	1.23995	0.739753	1
Retreg3	0.331913	0.554412	0.739955	1
Brf1	0.331396	0.363233	0.740345	1
Tigd2	0.331377	0.964755	0.74036	1
Slc4a1ap	0.331147	0.328132	0.740533	1
Angel1	0.330727	1.66576	0.740851	1
Cbx1	0.33065	0.442129	0.740909	1
Rpl17	0.330459	0.654866	0.741053	1
Slc16a12	0.330248	1.44032	0.741212	1
Cdk20	0.330095	1.35868	0.741328	1
Gm32834	0.329866	0.779843	0.741502	1
Jakmip3	0.329846	0.990478	0.741516	1
Layn	0.32954	2.19482	0.741747	1
3010001F23Rik	0.32933	0.692094	0.741906	1
Fgf10	0.329272	2.10998	0.74195	1
Gm29019	0.329005	5.94189	0.742152	1
Cxcr4	0.328928	5.44824	0.74221	1
Spag1	0.328737	0.417857	0.742355	1
Dpysl5	0.328737	2.05803	0.742355	1
Rnmt	0.328679	0.706394	0.742398	1
Mtus2	0.328144	0.503685	0.742803	1
Rcan3	0.328067	0.861491	0.742861	1
Rpia	0.327991	0.837808	0.742919	1
Gemin5	0.327646	0.559887	0.743179	1
Ctsl	0.327302	1.65737	0.74344	1
Gabrd	0.327264	1.57678	0.743469	1
Arpp19	0.327072	0.522454	0.743613	1
Dnajc12	0.326843	1.64845	0.743787	1
Krtcap2	0.326728	1.54351	0.743874	1
Gm14066	0.32667	1.17933	0.743917	1
Dapk3	0.326613	0.925366	0.743961	1
Hmces	0.325599	0.631913	0.744728	1
Prr16	0.325312	0.282007	0.744945	1
Vim	0.324776	2.02405	0.74535	1
Drc7	0.324585	4.7652	0.745495	1
Arl6ip5	0.324508	0.449822	0.745553	1
Simc1	0.324298	0.423653	0.745712	1
Ctbp2	0.32403	0.216451	0.745915	1
Hmmr	0.323781	1.91912	0.746104	1
Nfe2l2	0.323456	0.491303	0.74635	1
Ccdc138	0.323322	0.324408	0.746451	1
Adamts19	0.322997	1.54865	0.746698	1
Capza1	0.32294	0.282508	0.746741	1
Fam117b	0.322289	0.3861	0.747234	1
Ppp2r2c	0.322136	0.844042	0.74735	1
Cybc1	0.321007	1.07664	0.748205	1
Saxo2	0.320969	2.10301	0.748234	1
Xpnpep3	0.320797	0.404085	0.748364	1
2700069I18Rik	0.320778	2.14617	0.748379	1
Cfap20	0.32072	0.365597	0.748422	1
Dnali1	0.320395	4.62317	0.748669	1
Gbp2	0.320395	4.96534	0.748669	1
Gm49313	0.320318	4.5825	0.748727	1
Daw1	0.32028	4.44172	0.748756	1
Nudt15	0.32028	4.34516	0.748756	1
Scrt1	0.320127	4.38651	0.748872	1
AW554918	0.32007	0.197657	0.748916	1
Fbxw9	0.319553	0.948872	0.749307	1
Myo1d	0.319304	0.710126	0.749496	1
Commd1	0.319228	0.568852	0.749554	1
Ncapg2	0.31917	1.19257	0.749597	1
Pou6f2	0.319132	0.93338	0.749626	1
Ccnh	0.319132	0.485907	0.749626	1
Zbtb8os	0.318673	0.894839	0.749974	1
Sdccag8	0.318654	0.278035	0.749989	1
Nit1	0.318596	0.777005	0.750033	1
2210418O10Rik	0.318252	1.08647	0.750294	1
Dcdc2b	0.318195	1.48711	0.750337	1
Slc22a14	0.317908	0.793434	0.750555	1
Gm16201	0.317487	0.720887	0.750874	1
Zfp804b	0.317257	0.313287	0.751048	1
Gpd1l	0.317181	0.713372	0.751107	1
1810009A15Rik	0.316855	1.38747	0.751353	1
Zmiz1os1	0.316511	0.554495	0.751615	1
Efcab14	0.316358	0.320189	0.751731	1
Gm44987	0.316186	1.99848	0.751862	1
2310058D17Rik	0.316128	0.609237	0.751905	1
A430093F15Rik	0.31609	4.18949	0.751934	1
Gm17359	0.316071	1.90494	0.751949	1
Nnt-1	0.315841	0.424465	0.752123	1
T2	0.315727	1.03746	0.75221	1
Bbs12	0.31544	1.28278	0.752428	1
Afmid	0.31544	0.888149	0.752428	1
Fxr1	0.314655	0.300452	0.753024	1
Pibf1	0.313545	0.174163	0.753866	1
Slc6a20a	0.312933	1.4285	0.754331	1
Tm6sf1	0.312589	2.06049	0.754593	1
Map3k9	0.312512	1.98752	0.754651	1
Nat9	0.312397	1.37673	0.754738	1
Tasor2	0.312378	0.393148	0.754753	1
Stmn4	0.312244	2.00823	0.754855	1
Fgr	0.312168	1.93053	0.754913	1
Ackr3	0.312015	1.90115	0.755029	1
Wdr4	0.311709	0.577995	0.755262	1
Igsf10	0.311517	3.78605	0.755407	1
Eif6	0.311441	1.16661	0.755465	1
Gm5432	0.311441	1.22293	0.755465	1
Tollip	0.311403	1.23433	0.755495	1
Dcaf7	0.311116	0.66066	0.755713	1
Plppr4	0.31058	0.753214	0.75612	1
Crtc1	0.310389	0.416844	0.756265	1
Gemin7	0.310063	1.04647	0.756513	1
Gm3839	0.309968	1.50515	0.756586	1
Hexdc	0.309929	0.36607	0.756615	1
Aspg	0.309719	0.794738	0.756775	1
Gnb4	0.309355	1.02533	0.757051	1
G3bp2	0.309145	0.612652	0.757211	1
Asphd2	0.30903	0.534136	0.757299	1
Pdcd5	0.30903	1.07771	0.757299	1
Tasor	0.30859	0.257621	0.757633	1
Cnnm1	0.30859	0.932241	0.757633	1
Casc3	0.308169	0.181063	0.757954	1
Fzd6	0.307806	1.1741	0.75823	1
Dnaaf3	0.307442	3.71878	0.758507	1
Rin1	0.307404	3.96939	0.758536	1
Unc5cl	0.307404	4.12312	0.758536	1
C1qtnf1	0.307404	3.81954	0.758536	1
Rnaseh2a	0.306505	0.894612	0.75922	1
B3gat1	0.306084	0.613195	0.759541	1
Ccnd2	0.306045	0.244827	0.75957	1
Ubox5	0.306007	0.552062	0.759599	1
Zfat	0.30572	0.564669	0.759818	1
Prpf18	0.304534	0.561917	0.760721	1
Gm16576	0.304438	1.37937	0.760794	1
Mettl3	0.3044	0.628473	0.760823	1
Incenp	0.304285	1.34964	0.760911	1
Tirap	0.304132	2.01066	0.761027	1
C2cd3	0.304056	0.223778	0.761085	1
Eml2	0.30373	0.519908	0.761333	1
Slc1a1	0.303482	0.925992	0.761523	1
Armcx1	0.303482	1.86392	0.761523	1
Ttl	0.303367	0.804623	0.76161	1
Ddx27	0.303195	0.485608	0.761741	1
Odad1	0.30308	0.791242	0.761829	1
Fbln7	0.302793	3.32263	0.762048	1
Crcp	0.302678	0.858682	0.762135	1
Mamld1	0.302104	0.674741	0.762573	1
Phb2	0.301932	0.797144	0.762704	1
Ogg1	0.301855	1.48986	0.762762	1
Bcap29	0.301664	0.485182	0.762908	1
Dse	0.301281	1.43868	0.7632	1
Saal1	0.300727	0.823384	0.763623	1
Nsg2	0.300688	1.05694	0.763652	1
Hmgn2	0.300325	1.15865	0.763929	1
Pacsin1	0.300172	0.323813	0.764046	1
Agtrap	0.300095	0.985169	0.764105	1
Mob3a	0.299866	1.29684	0.76428	1
Usp34	0.29933	-0.120695	0.764688	1
Cntnap3	0.299196	1.77969	0.764791	1
0610043K17Rik	0.299005	0.515519	0.764936	1
Iars2	0.298986	0.244543	0.764951	1
Tnip3	0.298871	3.51271	0.765039	1
Spdef	0.298756	3.34188	0.765126	1
Myo3b	0.298679	0.576452	0.765185	1
Ang	0.298679	3.35102	0.765185	1
Ppat	0.298373	0.839589	0.765418	1
Gm36264	0.298239	-0.0142637	0.76552	1
Arhgef6	0.298086	0.829175	0.765637	1
Arhgap20	0.297838	0.755603	0.765827	1
Ddah2	0.297551	1.60262	0.766046	1
Nhsl2	0.297321	0.570277	0.766221	1
Smndc1	0.296613	0.553124	0.766762	1
Igdcc3	0.296556	0.375395	0.766806	1
Kcna6	0.296517	0.727136	0.766835	1
Stk19	0.29623	0.465695	0.767054	1
Uba2	0.29514	0.327836	0.767887	1
Gm13830	0.295102	0.819209	0.767916	1
Primpol	0.294834	1.21236	0.768121	1
Sall1	0.294757	0.889506	0.768179	1
Gm41077	0.294623	0.40322	0.768282	1
Clock	0.294509	0.24027	0.768369	1
Pgbd1	0.294489	1.06149	0.768384	1
Cdiptos	0.294451	3.16002	0.768413	1
Cacng5	0.294451	3.29071	0.768413	1
Gm15270	0.294413	3.25832	0.768442	1
Col8a2	0.294375	3.21607	0.768472	1
Rcn3	0.294336	3.22322	0.768501	1
Rragd	0.294317	0.603474	0.768516	1
Nrbf2	0.29426	0.997098	0.768559	1
Stard3nl	0.294107	0.913354	0.768676	1
Gm14093	0.294107	0.609346	0.768676	1
Dock8	0.293915	1.16673	0.768823	1
Mapkapk2	0.293858	0.608542	0.768866	1
2900026A02Rik	0.293762	0.566533	0.76894	1
Ttc26	0.293303	0.506909	0.76929	1
Ccdc82	0.292997	0.446482	0.769524	1
Flrt2	0.29294	0.434727	0.769568	1
Cntn3	0.292806	0.306154	0.769671	1
Rpusd1	0.291332	1.31732	0.770797	1
Nova2	0.291141	0.403992	0.770943	1
Gm40123	0.29095	0.885349	0.77109	1
Prr5l	0.290739	0.632926	0.771251	1
D130020L05Rik	0.290625	1.74631	0.771338	1
Ptp4a2	0.290491	0.357684	0.771441	1
Mdfic2	0.290395	1.71014	0.771514	1
Mtch1	0.29028	0.478241	0.771602	1
Anapc2	0.290165	0.55802	0.77169	1
Nelfe	0.290127	0.875613	0.771719	1
Ccdc177	0.290108	3.19165	0.771734	1
Slc27a6	0.289993	3.15634	0.771821	1
Gm9947	0.289917	2.98796	0.77188	1
Tanc1	0.289285	0.352256	0.772363	1
Zfp180	0.289247	0.424921	0.772392	1
Gm30835	0.288788	0.774208	0.772744	1
Zbtb11	0.288711	0.305419	0.772802	1
Rell1	0.288463	0.759795	0.772993	1
Trappc6b	0.288443	0.429204	0.773007	1
Gps2	0.288367	0.360469	0.773066	1
Irs1	0.288003	0.360172	0.773344	1
1810019N24Rik	0.287755	1.28657	0.773535	1
Edar	0.287678	1.30567	0.773593	1
Cln6	0.287334	1.24833	0.773857	1
Gm13306	0.286683	1.75672	0.774355	1
Prrx2	0.28653	1.10527	0.774472	1
Lrriq3	0.286473	1.12169	0.774516	1
4930467D21Rik	0.286454	1.66906	0.774531	1
Wdr27	0.286415	1.68543	0.77456	1
Nacad	0.28588	2.96042	0.77497	1
Efcab1	0.285841	3.07966	0.775	1
Pigf	0.285707	1.608	0.775102	1
Fam13a	0.285593	0.496998	0.77519	1
Carf	0.285306	0.425708	0.77541	1
Trim37	0.284942	0.167126	0.775688	1
Gm7247	0.283756	0.672604	0.776597	1
Zfp90	0.283737	0.542753	0.776612	1
Rnf213	0.283679	0.478989	0.776656	1
Plec	0.283412	0.62082	0.776861	1
Zfp936	0.283373	1.28759	0.776891	1
Gm26907	0.28278	1.78364	0.777345	1
Olfml2b	0.282761	1.24268	0.77736	1
Maged1	0.282168	0.441902	0.777815	1
Cep192	0.282149	0.343293	0.777829	1
Gm50399	0.281824	1.5928	0.778079	1
Satb1	0.281766	0.253341	0.778123	1
Cenpe	0.28169	1.56237	0.778182	1
Snhg17	0.281632	1.05708	0.778226	1
Wdr55	0.281613	1.19183	0.77824	1
Gm40999	0.281537	3.02205	0.778299	1
8030442B05Rik	0.281498	2.93468	0.778328	1
2410152P15Rik	0.281498	2.88259	0.778328	1
3110082I17Rik	0.281422	0.595159	0.778387	1
Gpr55	0.281192	2.72537	0.778563	1
D2hgdh	0.281192	0.903947	0.778563	1
9330154J02Rik	0.281154	2.73027	0.778592	1
Ankrd54	0.280924	0.858887	0.778768	1
Slc4a2	0.280312	0.79495	0.779238	1
Minpp1	0.280006	0.776127	0.779473	1
Prcp	0.279681	0.711572	0.779722	1
Tmem35b	0.279489	0.618847	0.779869	1
Capn5	0.279413	1.2842	0.779928	1
Ube2q2	0.279336	0.419255	0.779987	1
Satb2	0.279126	0.456544	0.780148	1
Wdr11	0.278915	0.44136	0.78031	1
Ccdc92	0.278801	1.27262	0.780398	1
Plekhj1	0.278762	1.2405	0.780427	1
Spag17	0.278494	1.94435	0.780633	1
Lyzl4	0.278456	1.85893	0.780662	1
Kcnip1	0.278322	0.549248	0.780765	1
Il31ra	0.278303	0.637182	0.78078	1
Gm42456	0.278112	1.66641	0.780927	1
Pkp2	0.278035	1.76581	0.780985	1
Tmem63a	0.277461	1.63307	0.781426	1
Pym1	0.277423	0.997438	0.781455	1
Gm14963	0.277347	2.91162	0.781514	1
Rskr	0.277347	1.0244	0.781514	1
Zfp661	0.277232	2.87629	0.781602	1
Gm42722	0.277193	2.80285	0.781632	1
Cox7a1	0.277117	2.76925	0.78169	1
Cox7a2	0.277079	0.686143	0.78172	1
Sec22c	0.27639	0.978282	0.782249	1
Tysnd1	0.276371	1.32555	0.782263	1
Ift46	0.276199	0.455551	0.782396	1
Dab2ip	0.276103	0.448526	0.782469	1
Gatad2b	0.275931	0.0777238	0.782601	1
Chn2	0.275376	0.754999	0.783027	1
Ncl	0.27528	0.4434	0.783101	1
Itga4	0.274917	1.19927	0.78338	1
Rai14	0.274304	0.770731	0.783851	1
Spata5l1	0.274132	1.66569	0.783983	1
Pltp	0.273979	1.86616	0.784101	1
Smim11	0.273558	1.63162	0.784424	1
Themis2	0.273003	2.65549	0.784851	1
Myh11	0.272965	2.69491	0.78488	1
Birc5	0.272927	2.68233	0.784909	1
Abcc6	0.272812	2.65844	0.784998	1
Acoxl	0.272736	2.65487	0.785056	1
Gpr37	0.272602	1.51935	0.785159	1
Ddx58	0.272449	0.821945	0.785277	1
Necab2	0.272123	2.41326	0.785527	1
Rangap1	0.272028	0.429477	0.785601	1
Marf1	0.271798	0.0828421	0.785777	1
Jph4	0.271473	0.676028	0.786027	1
Rps26	0.270822	1.313	0.786528	1
Plekhh1	0.270727	1.18046	0.786601	1
Sae1	0.270688	0.34117	0.786631	1
Abtb1	0.270612	0.728276	0.78669	1
Csk	0.27044	0.553815	0.786822	1
Mag	0.270382	0.593234	0.786866	1
Anln	0.269808	1.04286	0.787308	1
Sv2b	0.269789	0.499719	0.787322	1
Fbxo46	0.269789	0.829546	0.787322	1
Herc4	0.26977	0.134485	0.787337	1
Spata17	0.269655	0.537886	0.787426	1
Fam169a	0.269617	1.6649	0.787455	1
Gm43293	0.269387	1.55397	0.787632	1
Gm10076	0.269005	1.04186	0.787926	1
Ptov1	0.268928	0.476268	0.787985	1
Zfp526	0.268737	2.72133	0.788132	1
Mad2l1	0.268584	2.7192	0.78825	1
Sema6c	0.268584	1.48386	0.78825	1
Gm13133	0.268545	2.67157	0.788279	1
Gm14342	0.268507	2.58498	0.788309	1
Top2a	0.268507	2.68472	0.788309	1
Rbm17	0.268507	0.54672	0.788309	1
Sfr1	0.268431	0.989648	0.788368	1
Plcg1	0.268392	0.226279	0.788397	1
Tnni3	0.268201	2.4495	0.788545	1
Gm5914	0.268182	0.384852	0.788559	1
L2hgdh	0.268086	0.683437	0.788633	1
Lrch2	0.267685	0.355925	0.788942	1
Cdr1os	0.267589	0.388499	0.789016	1
Tbc1d22a	0.267531	0.357021	0.78906	1
Csf1	0.267455	0.362187	0.789119	1
Gm5945	0.266919	0.826602	0.789531	1
Spats2	0.266307	0.316527	0.790003	1
Zfp951	0.266211	0.770519	0.790076	1
Arl14ep	0.266154	0.771008	0.790121	1
Atp6ap2	0.266058	0.498419	0.790194	1
Elovl4	0.265886	1.23113	0.790327	1
Gm10778	0.265618	1.15861	0.790533	1
Rab11a	0.265561	0.609992	0.790577	1
Mcm6	0.265369	1.62	0.790725	1
Eri1	0.265255	1.62276	0.790813	1
Gm16076	0.265236	1.59863	0.790828	1
Gm17249	0.264394	2.56871	0.791477	1
Itga2	0.264394	2.53962	0.791477	1
Pole2	0.264355	2.70366	0.791506	1
Gm45216	0.264202	2.57263	0.791624	1
Nptx1	0.264145	1.53275	0.791668	1
Tsr1	0.264145	1.43692	0.791668	1
1700088E04Rik	0.264126	0.916054	0.791683	1
Dusp26	0.263973	2.38327	0.791801	1
Pkmyt1	0.263858	2.42728	0.791889	1
Gm17494	0.26382	1.09387	0.791919	1
Nme6	0.263399	0.855743	0.792243	1
Lpgat1	0.263246	0.545913	0.792361	1
Dcaf17	0.262921	0.474734	0.792612	1
Arhgap44	0.261773	0.412593	0.793497	1
Gpr45	0.261543	0.571533	0.793674	1
Emc9	0.261294	0.674863	0.793866	1
Phlda1	0.260816	0.732855	0.794234	1
Cspg4	0.260395	1.56369	0.794559	1
Tspoap1	0.260376	0.383994	0.794574	1
Gm50377	0.260012	2.45059	0.794854	1
4732463B04Rik	0.259974	2.52602	0.794884	1
Ppfibp1	0.259821	0.765085	0.795002	1
Adat2	0.259783	2.36038	0.795031	1
Gm30054	0.25963	2.33774	0.795149	1
Golph3l	0.259496	0.437667	0.795253	1
Cep19	0.259037	1.22034	0.795607	1
Gm46404	0.258998	1.30366	0.795637	1
Gabra3	0.256989	0.965576	0.797187	1
Capzb	0.256913	0.353034	0.797246	1
4933407L21Rik	0.256683	1.57353	0.797423	1
Slc7a1	0.256568	0.779539	0.797512	1
4930524B15Rik	0.255746	2.34733	0.798147	1
Olfr920	0.255708	2.41791	0.798177	1
Nuak1	0.255669	0.626031	0.798206	1
Scd4	0.255554	2.33675	0.798295	1
Arl5a	0.255267	0.609837	0.798517	1
Gm45669	0.255248	2.23406	0.798531	1
Mis18bp1	0.25521	2.42112	0.798561	1
Myof	0.255134	2.22854	0.79862	1
Fbxl13	0.255134	2.14411	0.79862	1
Rpgr	0.255095	0.24011	0.79865	1
Cspg4b	0.255038	0.963427	0.798694	1
Adamts2	0.254598	0.504351	0.799034	1
Vamp4	0.25433	0.351353	0.799241	1
Igfbp7	0.254234	1.29135	0.799315	1
Utp11	0.254196	0.470653	0.799344	1
Gpat4	0.254177	0.491037	0.799359	1
Cars2	0.252646	0.67486	0.800542	1
Dcaf12	0.252589	0.473422	0.800586	1
Igdcc4	0.252512	0.0225452	0.800645	1
Gm47889	0.252015	1.42421	0.80103	1
Pbx4	0.251919	0.566678	0.801103	1
Wdr36	0.251862	1.03757	0.801148	1
Gm15834	0.251632	0.663702	0.801325	1
Banf2	0.251326	2.17412	0.801562	1
Fau	0.251307	0.739628	0.801577	1
Fam124a	0.251288	0.340467	0.801592	1
Gm19426	0.251135	2.19155	0.80171	1
Snhg16	0.250867	2.11241	0.801917	1
Adam19	0.250695	1.15185	0.80205	1
Ctsd	0.250599	0.60219	0.802124	1
Snca	0.250523	0.648899	0.802183	1
Mark2	0.250312	0.0667499	0.802346	1
Bptf	0.250293	-0.0421809	0.802361	1
Dpysl2	0.25014	0.175482	0.802479	1
Cnot6l	0.250121	0.317917	0.802494	1
Ccpg1os	0.249776	1.21378	0.80276	1
Zfp563	0.2497	0.645885	0.802819	1
Ap1g2	0.249623	1.10345	0.802879	1
Gm47512	0.249356	1.06549	0.803086	1
Gnl3	0.248839	0.470717	0.803485	1
Srprb	0.248762	0.849385	0.803545	1
Minar2	0.248667	0.822309	0.803619	1
Olfm3	0.248456	0.488192	0.803781	1
Syn1	0.248322	0.374383	0.803885	1
Mb21d2	0.248208	0.505878	0.803974	1
Prkd2	0.247959	0.546578	0.804166	1
Rnf144a	0.247653	0.208314	0.804403	1
Nrgn	0.247576	0.52389	0.804462	1
Nup107	0.24748	0.964365	0.804536	1
Lamb2	0.247442	0.635177	0.804566	1
Gm3854	0.247194	1.4056	0.804758	1
Nop16	0.247136	2.17103	0.804803	1
2900089D17Rik	0.247098	0.707996	0.804832	1
Gm4890	0.24706	2.24684	0.804862	1
Map7d3	0.24706	0.953179	0.804862	1
Skap1	0.247021	0.911582	0.804892	1
Gpr68	0.246983	2.22568	0.804921	1
4930405D01Rik	0.246907	2.22515	0.804981	1
Pop5	0.24662	1.27568	0.805203	1
Slitrk4	0.246562	2.17305	0.805247	1
Gm49741	0.245319	1.107	0.80621	1
2310015A10Rik	0.245165	0.750257	0.806328	1
Frs2	0.24484	0.214996	0.80658	1
Fgfr1	0.244477	-0.0128602	0.806862	1
Gm16835	0.244285	0.799578	0.80701	1
Gm41361	0.243903	1.41503	0.807306	1
Tmem196	0.243903	0.767172	0.807306	1
Bbs7	0.243252	0.450021	0.80781	1
Lamtor1	0.24308	0.51915	0.807943	1
Gm20646	0.243061	0.0804695	0.807958	1
A930007I19Rik	0.242908	0.92478	0.808077	1
Efs	0.24287	0.61724	0.808106	1
Prpf8	0.242793	0.482387	0.808166	1
Zrsr1	0.242736	0.669372	0.80821	1
Crtc3	0.242678	0.0671209	0.808255	1
Insyn2b	0.242487	2.02055	0.808403	1
Tor1a	0.242143	1.23163	0.80867	1
Mak	0.242028	1.91431	0.808759	1
Panx1	0.241913	1.87085	0.808848	1
Ehbp1l1	0.241454	1.11778	0.809203	1
Zc3h12c	0.241415	0.526602	0.809233	1
Tmem25	0.241415	0.597595	0.809233	1
Celf3	0.241358	1.17135	0.809278	1
Snrpd1	0.240803	0.571382	0.809708	1
Zbtb24	0.240631	1.04646	0.809841	1
Dnah7c	0.240535	0.566764	0.809915	1
[truncated: 30,228 more rows]

## Sheet: deep_genes_WT
names	scores	logfoldchanges	pvals	pvals_adj
Malat1	16.9909	0.353426	9.58582e-65	3.86153e-61
Adamts9	14.9561	1.69266	1.42036e-50	3.0516e-47
Ctnna2	14.7314	0.566608	4.05426e-49	8.16604e-46
Tnc	14.6317	1.89375	1.76263e-48	3.34142e-45
Son	13.8336	0.379502	1.59769e-43	2.3404e-40
Grin3a	13.2817	1.92266	2.95437e-40	3.9671e-37
Lrp4	13.1525	0.99646	1.64605e-39	2.12189e-36
Robo2	12.1082	1.08873	9.55513e-34	1.02644e-30
Ptprd	11.6733	0.349465	1.74522e-31	1.70434e-28
Tenm3	11.5841	0.559744	4.96335e-31	4.44317e-28
Unc5c	11.4642	1.30876	1.99703e-30	1.69364e-27
Gfap	11.42	2.15808	3.32104e-30	2.74429e-27
Pdzrn3	10.9472	1.16556	6.84992e-28	5.0171e-25
Csmd1	10.8649	0.429968	1.69408e-27	1.21322e-24
Id4	10.4993	0.961985	8.70651e-26	5.96989e-23
Dpp10	10.4844	0.411523	1.0189e-25	6.84085e-23
Cadps	10.1394	0.981162	3.69253e-24	2.16362e-21
Tprkb	9.71983	1.10882	2.48205e-22	1.37912e-19
Pbx1	9.70756	0.312872	2.79952e-22	1.52915e-19
Pdgfd	9.69282	2.78023	3.23461e-22	1.73736e-19
Fgf14	9.33633	0.309393	9.97274e-21	4.94448e-18
Sorbs1	8.70451	0.455231	3.18945e-18	1.37048e-15
Adam23	8.29138	0.838402	1.11945e-16	4.34656e-14
Grik2	8.12792	0.473578	4.36701e-16	1.65571e-13
Kcnip4	8.0334	0.28791	9.48091e-16	3.46185e-13
Epha5	7.76125	0.732648	8.40989e-15	2.79408e-12
Col11a2	7.59142	0.849111	3.16407e-14	9.44153e-12
Dlg2	7.55868	0.26797	4.0717e-14	1.18215e-11
Bmpr1b	7.51231	0.387295	5.80932e-14	1.64225e-11
Ptprt	7.47044	0.233348	7.99294e-14	2.22059e-11
Acsl3	7.3593	0.308001	1.84875e-13	5.0067e-11
Mapk4	7.3382	0.33917	2.16484e-13	5.81387e-11
Zeb2	7.22584	0.320184	4.97998e-13	1.3048e-10
Gm14964	7.20155	1.30363	5.95298e-13	1.54715e-10
Lrrc4c	7.12489	0.18439	1.04163e-12	2.62255e-10
Cspp1	7.10695	0.448986	1.18632e-12	2.94088e-10
Prune2	6.85119	1.9753	7.32386e-12	1.66216e-09
Disp3	6.83098	1.35609	8.43353e-12	1.88019e-09
Kank1	6.83054	0.516362	8.4596e-12	1.88019e-09
Rbfox1	6.57605	0.299388	4.83101e-11	9.79175e-09
Arhgef4	6.3274	0.38914	2.49321e-10	4.75437e-08
Dmd	6.23352	0.21736	4.56057e-10	8.46579e-08
Kcnj3	6.22455	1.24833	4.82947e-10	8.89367e-08
Phactr1	6.19951	0.204386	5.66384e-10	1.03123e-07
Pacrg	6.16264	0.650625	7.15422e-10	1.27381e-07
Gm35552	6.12594	0.731579	9.01504e-10	1.57896e-07
Dgki	6.10533	0.49258	1.02588e-09	1.76798e-07
Meg3	6.08027	0.220903	1.1998e-09	2.05671e-07
Plxdc2	6.06957	0.754871	1.28251e-09	2.18686e-07
Apoe	6.04609	0.592038	1.48399e-09	2.50391e-07
Fam184b	6.03079	1.0043	1.63161e-09	2.72445e-07
Prkag2	5.97191	0.908628	2.34486e-09	3.83593e-07
Padi2	5.93202	1.78066	2.99222e-09	4.84574e-07
Prkca	5.92224	0.50958	3.17576e-09	5.11727e-07
Eya4	5.85425	1.38637	4.7918e-09	7.46016e-07
Nrp2	5.85065	2.78956	4.89641e-09	7.55007e-07
Lrrtm4	5.65326	0.228812	1.57436e-08	2.2752e-06
Syt1	5.61644	0.270063	1.9493e-08	2.77966e-06
Opcml	5.59751	0.270928	2.17448e-08	3.0871e-06
Zfhx4	5.53973	2.05892	3.02942e-08	4.19008e-06
Sema6a	5.43804	0.910484	5.38684e-08	7.2334e-06
Zbtb20	5.43194	0.0787724	5.57453e-08	7.45438e-06
Trim2	5.41003	0.641206	6.30128e-08	8.39138e-06
Dtna	5.36869	0.0513538	7.93092e-08	1.05181e-05
Igsf11	5.30278	0.220449	1.14055e-07	1.45859e-05
Stag1	5.2935	0.258525	1.19994e-07	1.51649e-05
Nrg3	5.20688	0.151581	1.92041e-07	2.37123e-05
Kcnma1	5.10963	0.196011	3.22786e-07	3.83853e-05
Negr1	5.10218	0.0791375	3.35761e-07	3.97816e-05
Hdac9	5.07078	0.260864	3.96197e-07	4.67701e-05
Sned1	5.01801	0.609094	5.221e-07	6.07427e-05
Gm5089	4.92999	0.279825	8.22337e-07	9.23396e-05
9330159F19Rik	4.92889	0.149121	8.26973e-07	9.25378e-05
Slc38a1	4.92086	2.45242	8.61656e-07	9.6085e-05
Cdh12	4.9072	0.310451	9.23854e-07	0.000102505
Tafa5	4.86375	0.403798	1.1518e-06	0.000125828
Tab2	4.82564	0.711842	1.39552e-06	0.000151426
Dner	4.8062	0.516681	1.53827e-06	0.000165246
Utp14b	4.80453	0.303904	1.55119e-06	0.00016608
Adcy2	4.77328	0.190625	1.81245e-06	0.000192772
Igfbp5	4.76962	1.35779	1.84573e-06	0.000195666
Gm973	4.75607	0.252526	1.97398e-06	0.000207217
B3galt1	4.72198	0.0863713	2.33555e-06	0.000242018
Sparcl1	4.69979	0.11235	2.60425e-06	0.000267284
Mgat5	4.69002	0.259984	2.73176e-06	0.000277717
Nfix	4.62752	0.29592	3.70079e-06	0.000366033
Nrxn2	4.59122	0.200938	4.40671e-06	0.000432972
Lgi4	4.5879	0.815511	4.47735e-06	0.000438577
Dnaaf9	4.55515	0.0862088	5.23491e-06	0.000506622
Aqp4	4.5091	0.890786	6.5103e-06	0.000620732
Kcnh7	4.49943	0.384543	6.81367e-06	0.000645836
Slc20a1	4.48364	0.52437	7.33808e-06	0.000691475
Myoc	4.47734	6.46462	7.55806e-06	0.000710127
Tnr	4.47144	0.900461	7.76943e-06	0.000724629
Grk3	4.47115	0.178002	7.77987e-06	0.000724629
Atoh8	4.4126	3.02181	1.02137e-05	0.000929825
Me3	4.40256	0.816569	1.06983e-05	0.000965752
Tenm2	4.39165	0.182131	1.12492e-05	0.00100423
Kif21a	4.33493	0.42966	1.45809e-05	0.00128739
9430041J12Rik	4.32415	0.291192	1.53124e-05	0.00134461
Rgma	4.29811	0.283361	1.7226e-05	0.00149232
2610035D17Rik	4.24855	0.49114	2.15161e-05	0.00184414
Cdk19	4.2404	0.3857	2.23122e-05	0.00190023
Pde4d	4.22476	0.16284	2.39197e-05	0.00200745
Hs6st3	4.20107	0.395027	2.65659e-05	0.00221225
Plscr4	4.10366	0.895622	4.06673e-05	0.00321222
Kcnk2	4.0807	0.548883	4.48999e-05	0.00352065
Strbp	4.04424	0.177112	5.24933e-05	0.00405684
Dcc	3.9767	0.220446	6.98785e-05	0.00520087
Plcd4	3.89145	0.115913	9.9646e-05	0.00721639
Meis2	3.8291	0.0892051	0.000128612	0.00893272
Ankrd12	3.80073	0.187427	0.000144271	0.00989238
Ttc3	3.72551	0.21368	0.000194922	0.013087
Pabpn1	3.67181	0.0631606	0.000240835	0.0159045
Alcam	3.66557	0.182983	0.000246791	0.0162412
Dab1	3.60351	0.0871017	0.000313947	0.0198774
Acss1	3.59992	0.111147	0.000318314	0.0200264
Nbea	3.57037	0.226588	0.00035648	0.0219661
Pkp4	3.55451	0.692068	0.00037869	0.0231137
9530026P05Rik	3.52644	0.869348	0.000421191	0.0253059
Bmpr1a	3.51408	0.349597	0.000441274	0.0262864
Baz2b	3.48061	0.0948743	0.000500268	0.0292229
Ivd	3.46257	0.127442	0.000535043	0.0308459
Mgll	3.45062	0.135536	0.000559305	0.0320725
Garnl3	3.44968	0.585607	0.000561262	0.0321275
Frmpd4	3.44191	0.359886	0.000577618	0.0327836
Gja1	3.44035	0.315633	0.000580953	0.032904
Cntn4	3.43231	0.386976	0.000598458	0.0337176
Gm5089-1	3.42199	0.471627	0.000621642	0.0349018
Nnat	3.41746	0.870859	0.000632087	0.0353651
Nlgn1	3.3795	0.0387749	0.000726169	0.0400723
Prkg1	3.37324	0.432967	0.00074289	0.040925
Lingo2	3.36748	0.155845	0.000758592	0.0416476
Arl3	3.36283	0.380189	0.00077148	0.0421398
Ccser1	3.36152	0.341991	0.000775153	0.0422688
Btbd3	3.35564	0.906721	0.000791815	0.0431044
Slc35f3	3.33784	0.652849	0.000844313	0.045274
C4b	3.32578	1.84704	0.000881726	0.0468942
Gm4876	3.31479	0.649893	0.000917115	0.0484522
Eepd1	3.29462	0.92268	0.000985558	0.051561
Enox1	3.25292	0.366507	0.00114227	0.0586178
Slc7a11	3.2481	0.231077	0.0011618	0.0593365
Anks1b	3.23475	0.177454	0.00121749	0.0619844
Miat	3.21329	1.1268	0.00131224	0.0659745
Emid1	3.19269	1.52421	0.00140955	0.0704272
Sncaip	3.18121	1.06213	0.0014666	0.0728263
Adcy8	3.16895	0.907877	0.00152992	0.0755048
Glud1	3.16337	0.0926948	0.00155956	0.076616
Nme7	3.15797	0.512597	0.00158871	0.0776926
Asap3	3.12006	1.13555	0.00180816	0.0865847
A330093E20Rik	3.1169	1.08448	0.00182763	0.0872577
Gm31614	3.01218	0.975253	0.00259381	0.115937
Ncan	2.99759	0.337055	0.00272128	0.120964
Nkain2	2.94577	0.153055	0.00322154	0.139544
Pax6	2.9217	0.427327	0.00348127	0.1484
Ppp2r3a	2.86587	0.212183	0.00415859	0.17204
Ldb2	2.84698	0.749472	0.00441363	0.180964
Angpt1	2.84361	0.982527	0.00446056	0.182425
Crebrf	2.84172	0.266724	0.00448703	0.183274
Pantr1	2.83613	0.259164	0.00456634	0.185082
Tafa1	2.83577	0.452786	0.0045715	0.185082
Tenm4	2.83312	0.340511	0.00460965	0.186393
Ube2e2	2.83065	0.159162	0.00464536	0.187434
Ralyl	2.82277	0.223901	0.00476105	0.190602
Slc25a21	2.81989	0.597309	0.00480407	0.192058
Rps6ka5	2.81912	0.395811	0.00481562	0.192071
Cntn5	2.81521	0.311835	0.00487461	0.193943
Tmem132b	2.7931	0.582181	0.00522049	0.206214
Grm7	2.77249	0.177388	0.00556297	0.2181
Arglu1	2.7714	0.0626717	0.00558163	0.218565
Prrc2c	2.74808	0.0963474	0.00599448	0.230474
Akap8l	2.7203	0.12921	0.00652224	0.246415
Agbl4	2.70776	0.331275	0.00677392	0.252666
Fam184a	2.70436	0.164042	0.00684367	0.254972
Acaca	2.68407	0.117746	0.00727323	0.268559
Mmp16	2.65252	0.348363	0.00798945	0.28995
Tcf7l1	2.64751	0.289002	0.00810878	0.291979
Prickle2	2.61851	0.206094	0.00883143	0.313182
Rmst	2.61768	0.112539	0.00885309	0.313182
Rims1	2.61727	0.260768	0.00886352	0.313207
Arhgef26	2.60149	0.0780656	0.00928211	0.324793
Tshr	2.57938	1.82362	0.00989765	0.342612
Id3	2.57711	1.90726	0.00996315	0.343404
Pygb	2.56569	0.142014	0.0102972	0.35253
Nol4	2.56387	0.0723547	0.0103511	0.353748
Dock11	2.54552	0.543202	0.0109115	0.369763
Man1a	2.54484	0.918885	0.0109328	0.370096
Cttnbp2	2.49633	0.187737	0.0125487	0.41266
Kcna2	2.48979	0.395937	0.0127818	0.419041
Sntb1	2.48883	0.909721	0.0128163	0.419746
Pnisr	2.48794	0.00530853	0.0128485	0.420375
Adamts16	2.48	1.15426	0.0131384	0.426824
Thsd7a	2.46416	0.937174	0.0137335	0.442148
Ralgps2	2.44166	0.428793	0.01462	0.465431
Ppm1e	2.43706	0.224242	0.0148073	0.469968
Tulp4	2.43212	0.250147	0.0150106	0.475661
Hs3st3a1	2.41801	1.79806	0.0156058	0.492584
Dennd1a	2.3756	0.015427	0.0175204	0.538256
Ldlrad3	2.37452	0.35279	0.0175719	0.539323
Ctnnal1	2.37191	0.623537	0.0176963	0.54211
Them4	2.34723	0.599939	0.0189137	0.568592
Ugp2	2.34525	0.209136	0.0190142	0.57055
Med12l	2.34431	0.306841	0.0190623	0.571458
Foxp2	2.34215	0.795515	0.0191728	0.571972
Prr16	2.33728	0.483968	0.0194248	0.577379
Naaladl2	2.32652	0.19582	0.0199908	0.589426
Ggta1	2.31768	2.8685	0.0204669	0.600718
Fgf13	2.31086	0.17917	0.0208404	0.60963
Capn2	2.3101	0.273893	0.0208825	0.610137
Gria3	2.28778	0.360107	0.0221504	0.640215
Phyhipl	2.28016	0.29465	0.0225985	0.651414
Gm10561	2.27938	0.556385	0.0226442	0.652149
Rnf20	2.26556	0.270286	0.0234786	0.674372
Nalf1	2.26091	0.19236	0.023765	0.679569
Cntln	2.25842	0.510812	0.0239198	0.682368
Scg5	2.24948	0.564585	0.024482	0.692471
Gpm6a	2.24771	0.0462677	0.0245947	0.694666
Rgs20	2.24409	0.0332962	0.0248269	0.699384
Kmt2a	2.24233	0.132495	0.0249399	0.701343
Ctnnbip1	2.22825	0.480131	0.025864	0.719791
Cmya5	2.21626	0.670443	0.0266735	0.734706
App	2.2157	0.397823	0.0267122	0.735145
Smad6	2.2098	1.27049	0.0271194	0.743176
Mir670hg	2.2045	0.363592	0.0274892	0.750123
Celf2	2.20308	-0.00934716	0.027589	0.751127
Grin2a	2.18195	0.27947	0.0291134	0.784788
Enpp2	2.17869	0.857868	0.029355	0.787042
Gm4117	2.17818	0.67927	0.0293928	0.787401
Man1c1	2.1681	1.06899	0.0301509	0.803035
Bmper	2.14914	0.702594	0.0316232	0.82886
Gucy1a2	2.14085	0.385111	0.0322858	0.838898
Adhfe1	2.12245	0.337421	0.0338	0.871417
Dapk1	2.11247	0.287986	0.0346459	0.884408
Igdcc4	2.09701	0.132688	0.0359924	0.906194
Zfhx3	2.09244	0.392318	0.0363993	0.912872
Noct	2.07961	0.552511	0.0375614	0.932581
Palld	2.07694	0.158153	0.0378074	0.933014
Ncald	2.05332	0.367241	0.0400416	0.970971
A630089N07Rik	2.05123	0.376259	0.0402446	0.975161
Gm5577	2.03506	1.1931	0.0418445	1
Ryr2	2.02432	0.400011	0.0429376	1
Ddr1	2.01979	0.705843	0.043405	1
Zmynd11	2.00919	0.201775	0.0445168	1
Slc2a13	2.00238	0.444746	0.0452439	1
Itsn1	1.98548	0.0862521	0.0470915	1
Nebl	1.97762	0.020033	0.0479713	1
Dscaml1	1.97628	0.492261	0.0481232	1
4933400C23Rik	1.9745	4.43245	0.048325	1
Nav1	1.96979	0.505549	0.0488629	1
Gm36037	1.96132	0.570952	0.0498419	1
Dkk3	1.93633	0.439862	0.0528271	1
Rgs17	1.92781	0.630482	0.0538792	1
Aspg	1.9243	1.88756	0.0543173	1
Ppp2r2b	1.91685	-0.00528023	0.0552575	1
Col4a5	1.91511	0.607467	0.0554787	1
1190005I06Rik	1.90494	0.486108	0.0567875	1
Add3	1.90202	0.00343549	0.057169	1
9630001P10Rik	1.89377	1.57509	0.0582556	1
Mapt	1.89353	0.030248	0.0582872	1
Zfp609	1.88489	0.13255	0.0594445	1
Atp2b1	1.87889	0.118985	0.0602594	1
Syt17	1.87869	1.06435	0.0602874	1
Fgfr1	1.87844	0.111788	0.060321	1
Etl4	1.87839	0.20246	0.0603277	1
Klhl29	1.87307	0.572364	0.0610586	1
Frem2	1.86365	0.348667	0.0623706	1
Pcsk2	1.85817	0.302825	0.0631452	1
Tnfrsf19	1.85749	0.0956064	0.0632419	1
Snhg14	1.85703	0.176086	0.0633072	1
Cd63	1.85154	0.348748	0.0640914	1
Cacna1c	1.84317	0.37702	0.0653048	1
Slc24a3	1.84237	0.321947	0.0654209	1
Kctd16	1.84066	0.232959	0.0656718	1
Mir99ahg	1.83639	0.00992419	0.0662993	1
Tfcp2l1	1.83468	1.19689	0.0665529	1
Phyhd1	1.82345	0.938296	0.0682352	1
Col23a1	1.82176	0.579415	0.0684911	1
Arhgap23	1.81914	0.141371	0.0688903	1
Prkce	1.81911	0.08313	0.068894	1
Snap25	1.81472	0.37106	0.0695669	1
Ntsr2	1.80932	0.0192839	0.0704016	1
Ass1	1.80899	1.35245	0.0704526	1
Cxxc5	1.80045	0.91385	0.0717899	1
P3h2	1.79872	1.7746	0.0720632	1
Dlgap1	1.7965	-0.0374752	0.0724155	1
Il1rapl1	1.79618	0.0260098	0.0724663	1
Slc7a2	1.79515	0.378242	0.0726294	1
Farp1	1.7927	-0.000600494	0.0730207	1
Tmem108	1.76203	0.583562	0.0780649	1
Cacna2d3	1.74368	0.328243	0.081215	1
Celsr1	1.74316	0.613961	0.0813051	1
Dnah7b	1.73673	0.403078	0.0824352	1
Ablim2	1.73595	0.974529	0.0825728	1
Akap7	1.72537	0.297266	0.0844615	1
Cdh18	1.72198	0.32403	0.085073	1
Cdh6	1.71749	0.750546	0.08589	1
St6galnac3	1.70806	0.487406	0.087625	1
Eda	1.70443	0.179241	0.0883009	1
Gm36988	1.6783	0.238478	0.0932878	1
Cntnap5a	1.67462	0.38293	0.0940082	1
Myo3b	1.67199	1.2313	0.094526	1
Bcl11a	1.67087	0.544829	0.0947476	1
Pard3b	1.66023	0.0130463	0.0968686	1
Zmat1	1.65797	0.384765	0.0973244	1
Herc2	1.64863	0.179156	0.0992238	1
Frmd5	1.64179	0.278198	0.100633	1
Col4a6	1.63478	1.63002	0.102095	1
Kcnab1	1.62964	0.658928	0.103177	1
Gm29266	1.62841	1.98937	0.103437	1
Plp1	1.62395	0.448018	0.104386	1
1110051M20Rik	1.62326	0.0752994	0.104534	1
Cep112	1.61321	0.408871	0.106698	1
Bicd1	1.61226	0.100621	0.106906	1
Apba1	1.61098	0.204012	0.107185	1
Cbs	1.61076	0.133796	0.107231	1
Thra	1.60928	0.18246	0.107555	1
Alk	1.60486	0.58658	0.108524	1
Gm4221	1.59579	0.480417	0.110536	1
Khdrbs2	1.59475	0.434002	0.110769	1
4930581F22Rik	1.59352	0.332771	0.111044	1
Knop1	1.58655	0.337579	0.112615	1
Ncor1	1.55516	-0.0193097	0.119908	1
Erc2	1.55502	0.17689	0.119941	1
Clip2	1.55353	0.444311	0.120297	1
Sema6d	1.55203	-0.00223683	0.120656	1
Upp2	1.55098	0.219802	0.120907	1
Bcl2l1	1.54408	0.246431	0.12257	1
Colgalt2	1.54403	0.315283	0.122582	1
Gm47728	1.53297	0.732899	0.125284	1
Slc16a2	1.5323	0.512538	0.125449	1
Tmem150c	1.52962	0.970778	0.12611	1
Ptprn2	1.52538	0.224205	0.127165	1
Slc24a2	1.5177	0.228732	0.129091	1
Ophn1	1.50747	0.133195	0.131689	1
Ntng1	1.50573	0.689898	0.132137	1
Kctd6	1.50297	0.73199	0.132848	1
Chd5	1.50236	0.920379	0.133005	1
Gm2115	1.4923	0.422517	0.13562	1
Sbno1	1.48679	0.0646372	0.13707	1
Arid5b	1.48569	0.362922	0.13736	1
Chd2	1.48325	0.0667141	0.138008	1
Asap1	1.46888	0.163205	0.141865	1
Slc6a6	1.4565	0.900758	0.145254	1
Srrm1	1.45483	0.0216635	0.145717	1
Slc9a9	1.44943	0.079299	0.147216	1
Shisal1	1.44388	0.847515	0.148774	1
Daam1	1.44266	0.0269987	0.149118	1
Cobll1	1.44043	1.5233	0.149747	1
Gm10530	1.43685	0.961219	0.15076	1
Vit	1.4351	1.04829	0.151259	1
Rbfox3	1.43223	0.403987	0.152079	1
Asap2	1.43127	0.154176	0.152353	1
Zbtb7c	1.42507	0.331481	0.154137	1
Ehbp1	1.42318	0.0208979	0.154685	1
Pld2	1.42157	0.148867	0.155151	1
Itga1	1.4213	0.884648	0.155229	1
Gm35040	1.41821	0.86844	0.156129	1
Pdgfrb	1.41428	0.281624	0.157279	1
Otud7a	1.41189	0.174181	0.157982	1
Scara3	1.40263	0.219311	0.160728	1
Pank1	1.40191	0.238242	0.160941	1
Hecw1	1.39826	0.361784	0.162036	1
Trim12a	1.39786	0.946063	0.162154	1
Ahnak	1.39638	1.82048	0.1626	1
Ccdc148	1.39407	0.62199	0.163297	1
Sik3	1.37821	-0.0120135	0.16814	1
Gpatch8	1.37775	0.0143329	0.168281	1
Scaper	1.37774	0.0153151	0.168284	1
Stxbp5l	1.37519	0.344516	0.169073	1
Arpp21	1.37181	0.125794	0.170122	1
Tox3	1.36907	0.419255	0.170979	1
Serpinf1	1.36895	6.19252	0.171015	1
Rgcc	1.3678	0.249717	0.171376	1
Gm12394	1.36434	0.174668	0.172462	1
Rnf180	1.36072	0.181113	0.173602	1
Ppfibp2	1.35813	0.258748	0.174422	1
Sulf2	1.35583	1.50665	0.175152	1
U2surp	1.35517	0.083277	0.175363	1
Fgd2	1.34758	3.59312	0.177794	1
Pcsk6	1.34642	0.246006	0.178169	1
D630033O11Rik	1.34107	1.67719	0.179897	1
Lrrtm3	1.33782	0.425161	0.180954	1
Ptk7	1.33462	0.752987	0.182001	1
Aldh1l1	1.33105	0.119148	0.183171	1
Rimklb	1.32824	0.326091	0.184098	1
Hs3st4	1.32354	0.400961	0.185657	1
Map7	1.31808	0.363797	0.187478	1
Slc8a1	1.3179	0.259437	0.187538	1
Gm12296	1.31329	2.14504	0.189086	1
Plekha5	1.31054	0.226361	0.190012	1
Gcnt4	1.30003	0.333432	0.193589	1
Rbms3	1.29714	0.138299	0.194583	1
Rfx2	1.2937	0.678607	0.19577	1
Cpd	1.29252	0.41496	0.196178	1
Thbs4	1.28875	0.929203	0.197484	1
Gabrb3	1.28401	0.253713	0.199139	1
Dlg1	1.28358	0.0949564	0.199289	1
Ksr1	1.28241	0.217701	0.199699	1
Lrp1b	1.28215	-0.0261392	0.199791	1
Tmem44	1.28138	0.218564	0.200062	1
Xkr4	1.27935	0.213998	0.200773	1
Dpyd	1.2786	0.350104	0.201039	1
Cryzl1	1.27663	0.261	0.201733	1
Srgap3	1.27388	0.0182228	0.202705	1
Matn4	1.27343	1.10146	0.202865	1
Sorbs2	1.26747	0.208957	0.204986	1
Suco	1.26642	0.284914	0.205364	1
Id2	1.26544	0.292431	0.205714	1
Pak5	1.26451	0.359984	0.206046	1
Lcorl	1.26338	0.163888	0.206452	1
Edil3	1.26156	0.30915	0.207106	1
Pawr	1.26064	1.32301	0.207437	1
Srgap2	1.25743	0.0756533	0.208598	1
Mlxipl	1.25364	0.784784	0.209972	1
A730036I17Rik	1.2491	1.32723	0.211628	1
Tmem47	1.24661	0.212505	0.212541	1
Gm26512	1.2455	0.140027	0.212947	1
Inpp5j	1.24317	2.20908	0.213803	1
Rspo1	1.24063	1.77601	0.214741	1
Mapk14	1.23703	0.290707	0.216074	1
Kcnq5	1.23382	0.107104	0.217269	1
Vegfc	1.23357	1.30478	0.217364	1
Rgs9	1.22671	1.00824	0.219933	1
Cntnap2	1.22167	0.0371538	0.221831	1
Retreg1	1.22112	0.873277	0.222042	1
Papss2	1.21985	0.480324	0.222521	1
Zfp704	1.19985	0.453039	0.230197	1
Cnksr2	1.19881	0.249506	0.230602	1
D630045J12Rik	1.19069	0.605307	0.233774	1
Sntg2	1.18823	1.18852	0.234741	1
Htr1f	1.18384	0.629122	0.236476	1
Tagln3	1.18347	0.249309	0.236622	1
Sfswap	1.18168	0.051312	0.237334	1
Rif1	1.1771	0.177254	0.239155	1
Kif2a	1.1679	0.263381	0.242845	1
Tshz2	1.16483	0.384315	0.244088	1
Amd1	1.16301	0.30552	0.244825	1
Actn1	1.1596	0.704482	0.246212	1
Tspan18	1.1488	0.980265	0.25064	1
Plec	1.13975	0.831465	0.254392	1
Gm13974	1.13782	0.718383	0.255196	1
Unk	1.13717	0.224524	0.255467	1
Sirpa	1.13376	0.137721	0.256895	1
Sema5a	1.13174	1.05122	0.257742	1
Pde1a	1.13042	0.278274	0.258301	1
C4a	1.12688	1.64479	0.259792	1
Tom1	1.12617	0.165451	0.260093	1
Reln	1.12505	0.840094	0.260569	1
Gm20033	1.12265	0.784573	0.261588	1
Tmeff2	1.12184	0.179659	0.26193	1
Itsn2	1.11932	0.0486459	0.263005	1
Dip2c	1.11557	0.0469491	0.264606	1
Ppp1r1a	1.11171	0.860106	0.266263	1
Sfxn5	1.11042	-0.0217326	0.266817	1
Slc36a2	1.10906	4.60164	0.267403	1
Rasgef1b	1.10564	0.38329	0.268884	1
Maml3	1.10018	0.27163	0.271255	1
Celf4	1.09827	0.242508	0.272085	1
Xpo1	1.0933	0.18804	0.274263	1
Gm16201	1.08762	0.988428	0.276764	1
Prdx6	1.08351	0.153661	0.278582	1
Ccdc15	1.08351	0.802868	0.278582	1
Prxl2a	1.08303	0.292406	0.278797	1
Cd9	1.08045	0.674322	0.279941	1
Gm10563	1.07558	0.498009	0.282114	1
Snta1	1.07389	0.04909	0.28287	1
Ccdc80	1.07359	0.18743	0.283006	1
Mbp	1.07001	0.358137	0.284615	1
Bbx	1.06407	0.353293	0.287299	1
Arhgef1	1.06373	0.274699	0.287451	1
Ednra	1.06099	0.645241	0.288694	1
Tut4	1.05978	0.104968	0.289246	1
Igf1r	1.05653	-0.00279899	0.290725	1
Gm20743	1.05365	0.401425	0.292041	1
Elavl4	1.05339	0.41743	0.292161	1
Nrg1	1.05197	-0.0586866	0.292811	1
Schip1	1.0504	0.129333	0.293534	1
Prom1	1.04889	0.883752	0.294228	1
Kcnt1	1.04766	0.517295	0.294794	1
Clu	1.04529	0.187209	0.295888	1
Iqgap2	1.04507	0.357001	0.29599	1
Ammecr1l	1.0448	0.271196	0.296115	1
Col9a1	1.04115	2.31079	0.297804	1
Sh3bp4	1.03805	1.32364	0.299249	1
Ccdc190	1.03048	0.210692	0.302785	1
Atp8a2	1.02691	0.407327	0.304461	1
Igsf3	1.02339	0.398303	0.306124	1
Mical3	1.01959	0.160511	0.307925	1
Pamr1	1.01751	0.148708	0.30891	1
Wdr17	1.01665	0.299788	0.30932	1
Aebp1	1.01531	3.01159	0.30996	1
Gm49223	1.0147	0.293479	0.310249	1
Adarb2	1.01216	0.307739	0.311462	1
Pgm5	1.01208	1.13676	0.311502	1
Cacng7	1.00805	0.193669	0.31343	1
Gm44593	1.00512	0.421963	0.314837	1
Fxyd6	1.00268	1.67882	0.316014	1
Otof	0.985385	0.846501	0.324435	1
Cst3	0.98495	0.254528	0.324648	1
Csf1	0.984942	0.494524	0.324652	1
Cacna2d1	0.980245	0.129976	0.326965	1
Adamts2	0.979466	0.546233	0.32735	1
Kctd14	0.971613	0.866942	0.331243	1
Phf14	0.965416	0.0268657	0.334337	1
Vamp4	0.959325	0.349271	0.337395	1
Lncppara	0.958136	0.0659068	0.337994	1
Myt1l	0.957529	0.290155	0.3383	1
Hs3st3b1	0.957513	1.04703	0.338308	1
Idh2	0.956021	0.179104	0.339062	1
Id1	0.954857	3.05076	0.33965	1
Sort1	0.949963	0.118626	0.342131	1
Brd4	0.945553	0.0417465	0.344377	1
St3gal5	0.936207	0.539488	0.349166	1
Dhtkd1	0.934306	0.199918	0.350146	1
Chrm3	0.930322	0.17602	0.352205	1
Bsn	0.929649	0.435395	0.352553	1
Sltm	0.929469	0.0155667	0.352646	1
Olfml1	0.921468	0.154477	0.356806	1
Rasgrf1	0.921165	0.377068	0.356964	1
Sptbn1	0.920107	-0.045222	0.357517	1
Syt7	0.917402	0.294363	0.358932	1
Rnf150	0.916025	0.498594	0.359654	1
Kcnb2	0.916	0.204568	0.359667	1
Zcchc18	0.915017	0.72006	0.360183	1
Kif19a	0.911336	1.15831	0.362118	1
Radil	0.90991	0.837288	0.36287	1
Inhba	0.909327	0.872097	0.363177	1
Nmi	0.909131	0.539157	0.363281	1
Gm28981	0.904655	0.839407	0.365648	1
Thoc7	0.902474	0.328727	0.366805	1
Tra2a	0.900638	0.0294728	0.367781	1
Npepps	0.895178	-0.0056389	0.370692	1
Emp2	0.894908	0.288865	0.370836	1
Gprasp2	0.894547	0.475782	0.371029	1
Mamdc2	0.892801	0.920112	0.371964	1
Rbfox2	0.892276	0.0419032	0.372245	1
Catspere2	0.892211	0.320792	0.37228	1
Septin3	0.891826	0.856721	0.372486	1
Chst8	0.888883	1.03304	0.374066	1
Clk1	0.88712	0.0837479	0.375014	1
Ocrl	0.88671	0.130249	0.375235	1
Efemp1	0.88503	0.835691	0.376141	1
Cdk5rap2	0.882489	0.153243	0.377513	1
Ikbke	0.882111	0.434962	0.377717	1
Dlgap2	0.88157	0.121298	0.378009	1
Sobp	0.881292	0.129973	0.37816	1
Pak3	0.879972	0.355846	0.378875	1
H2bc6	0.879964	0.388573	0.378879	1
Cpt1c	0.879431	0.20613	0.379168	1
Nkain3	0.87598	0.562454	0.381041	1
Wwp2	0.871586	0.259337	0.383434	1
Nedd9	0.871135	0.250409	0.383681	1
Snca	0.870479	0.830769	0.384039	1
Nde1	0.870348	0.468073	0.38411	1
Phkg1	0.869717	-0.0702125	0.384455	1
Pcyt2	0.868643	0.0568412	0.385043	1
Tmem132d	0.868192	0.219767	0.385289	1
Mpp7	0.865405	0.438676	0.386817	1
Dapp1	0.861978	0.319171	0.3887	1
Fnbp1l	0.85983	0.352333	0.389883	1
Gm47547	0.85965	0.819718	0.389982	1
Tmem50a	0.855625	0.533373	0.392205	1
Pros1	0.855264	0.479524	0.392405	1
Dynlt2a2	0.85442	0.411364	0.392872	1
Mttp	0.851682	0.53904	0.394391	1
1700027A15Rik	0.850042	1.00649	0.395301	1
Acin1	0.847583	-0.0357324	0.39667	1
Macrod2	0.836869	-0.0384561	0.402666	1
Hacl1	0.833155	0.269482	0.404757	1
Tcte2	0.832581	0.756796	0.405081	1
Rlbp1	0.831581	0.704076	0.405645	1
Amd2	0.83118	0.517232	0.405872	1
Zadh2	0.827589	0.298184	0.407903	1
Mylip	0.827179	1.15552	0.408135	1
Cbx5	0.825745	0.127832	0.408949	1
Il6st	0.823458	0.427905	0.410248	1
Svip	0.822031	0.509027	0.411059	1
Phldb2	0.821507	0.335399	0.411358	1
Hacd1	0.820679	0.459504	0.411829	1
Mpnd	0.81549	0.688789	0.414792	1
Nasp	0.815465	0.342447	0.414806	1
Syt9	0.813301	1.46003	0.416046	1
Dok6	0.813252	0.13554	0.416074	1
Atp11c	0.810358	0.284934	0.417735	1
Kctd8	0.807694	0.616712	0.419267	1
Rbbp6	0.806243	-0.000119452	0.420103	1
Tmem131l	0.806095	0.743363	0.420188	1
Macrod1	0.806087	0.298833	0.420193	1
Cldn34c1	0.805849	0.369881	0.42033	1
Trim12c	0.804554	0.63099	0.421077	1
Kcnt2	0.803013	0.297359	0.421967	1
Apc2	0.799283	0.210021	0.424126	1
Grin1	0.799078	0.249868	0.424245	1
Rnf182	0.79834	0.196393	0.424673	1
A730017L22Rik	0.796914	0.180394	0.425501	1
Jakmip1	0.796348	0.345137	0.42583	1
Zfp385b	0.794684	0.305238	0.426797	1
Hectd2os	0.792536	0.249889	0.428048	1
Abcc4	0.79011	0.37306	0.429464	1
Susd4	0.7892	0.786886	0.429995	1
Prr5l	0.786765	0.688008	0.431419	1
Usp34	0.786577	-0.0489297	0.43153	1
Lmo3	0.784142	0.94043	0.432957	1
Spidr	0.783093	0.12964	0.433573	1
Galntl6	0.781937	0.127073	0.434252	1
Msx1	0.779568	1.81095	0.435645	1
Ppp1r13b	0.779412	0.474258	0.435737	1
Chdh	0.777994	3.8203	0.436573	1
Gm4258	0.775198	0.151876	0.438222	1
Marchf1	0.772805	0.124272	0.439638	1
Capzb	0.766484	0.281987	0.443388	1
Runx1t1	0.766468	0.403428	0.443398	1
Reep1	0.760025	0.577773	0.44724	1
Rit2	0.758795	0.456704	0.447975	1
Minar2	0.75745	1.12677	0.44878	1
Bmp6	0.755819	1.21798	0.449758	1
Ppm1k	0.74763	0.369208	0.454684	1
Nell1	0.746121	0.362031	0.455594	1
2310058D17Rik	0.744884	0.630988	0.456342	1
Gm47781	0.742514	0.824988	0.457776	1
Kirrel	0.738719	0.326337	0.460078	1
Rnf157	0.737514	0.170896	0.46081	1
Lpin1	0.732833	0.304697	0.46366	1
Gabrg3	0.731431	0.11765	0.464516	1
Pde2a	0.730784	0.3829	0.464911	1
Iqck	0.726923	0.487809	0.467273	1
Rph3a	0.725865	0.636016	0.467921	1
Fkbp9	0.72507	0.433851	0.468409	1
Msl1	0.724627	0.387621	0.468681	1
Col5a2	0.724144	0.613632	0.468978	1
Sgcz	0.72216	0.0489252	0.470196	1
N4bp2	0.722037	0.205045	0.470272	1
Slit2	0.721479	0.311388	0.470615	1
Gucy2e	0.721184	0.956115	0.470796	1
Bbof1	0.720914	0.234844	0.470963	1
Tmem245	0.719315	0.1779	0.471947	1
Sntg1	0.718659	0.141413	0.472351	1
Nol4l	0.718233	0.561476	0.472614	1
Pnma8b	0.714741	1.62953	0.474769	1
Mlip	0.712864	0.375793	0.47593	1
Tcerg1l	0.712437	1.54499	0.476194	1
Slc25a27	0.706642	0.322749	0.479789	1
Nfia	0.706068	-0.0339855	0.480146	1
Smad7	0.70542	0.666003	0.480549	1
Coq8b	0.703199	0.181582	0.481932	1
Vsnl1	0.700977	0.394542	0.483317	1
Gm38604	0.697378	0.300833	0.485566	1
Pter	0.692829	0.620239	0.488417	1
Osbp2	0.690829	0.474605	0.489673	1
B3gnt2	0.690329	1.09185	0.489988	1
Myo9a	0.689222	0.00459412	0.490684	1
Ankhd1	0.687386	-0.0277855	0.49184	1
Airn	0.685508	0.32998	0.493023	1
Purb	0.685492	0.34589	0.493034	1
Fndc4	0.683738	0.305531	0.494141	1
Pax6os1	0.683172	0.409654	0.494498	1
Asphd2	0.681778	0.406458	0.495379	1
Tmem218	0.681688	0.419452	0.495436	1
Fhod3	0.681475	0.354618	0.495571	1
Arhgap21	0.681016	0.051948	0.495861	1
Col16a1	0.680295	0.309087	0.496318	1
Gm32618	0.679221	0.0617149	0.496998	1
Lzic	0.678999	0.459462	0.497138	1
Shtn1	0.671458	0.503579	0.501929	1
Clic1	0.670794	1.15317	0.502352	1
Efna5	0.670466	0.228772	0.502561	1
Cr1l	0.669646	0.237054	0.503084	1
Lrfn5	0.666342	0.114296	0.505192	1
Tex11	0.666162	0.90973	0.505308	1
Agap3	0.6659	0.249054	0.505475	1
Map7d3	0.664039	1.25103	0.506665	1
Gga2	0.662678	0.537698	0.507537	1
Gdf11	0.661555	0.265812	0.508257	1
Rsrc1	0.661366	0.125946	0.508377	1
Rtn1	0.658514	0.140687	0.510208	1
Tns3	0.65803	0.134183	0.510519	1
Bod1l	0.657923	0.0734001	0.510587	1
Fabp5	0.65744	0.349171	0.510898	1
Tnfrsf21	0.655251	0.609966	0.512306	1
Ccl27a	0.655013	0.522789	0.512459	1
Ror2	0.654136	0.960949	0.513024	1
Aif1l	0.652759	1.15958	0.513912	1
P4ha3	0.652439	0.626132	0.514118	1
Casp7	0.652218	0.75587	0.514261	1
Smc1a	0.651349	0.153206	0.514821	1
Marcks	0.649095	0.80939	0.516277	1
Baiap2	0.648783	0.375653	0.516479	1
C530044C16Rik	0.64766	1.41213	0.517205	1
Gnai2	0.647594	0.175968	0.517247	1
Cir1	0.643184	0.194527	0.520105	1
Lama2	0.636224	-0.0577732	0.52463	1
Hebp1	0.633101	0.446922	0.526668	1
Bag3	0.629453	0.481019	0.529052	1
Ankrd28	0.628912	0.0981082	0.529407	1
Shank1	0.628297	0.436601	0.529809	1
Kdm5d	0.628256	0.360195	0.529836	1
Rdx	0.627346	0.127094	0.530432	1
Nalcn	0.626789	0.262356	0.530798	1
Fstl4	0.626371	0.329845	0.531072	1
Cplx2	0.625715	0.452933	0.531502	1
Gm2164	0.625387	0.616745	0.531717	1
Zic5	0.623756	0.411382	0.532788	1
Sfmbt1	0.62169	0.218617	0.534146	1
Ksr2	0.619567	0.400558	0.535543	1
Mtus2	0.618583	0.369948	0.536191	1
Bcar1	0.617927	0.286093	0.536623	1
Selenbp1	0.616665	0.370365	0.537456	1
Lrrc7	0.613451	0.0619513	0.539578	1
Grik1	0.611238	0.353432	0.541042	1
Luc7l3	0.610935	-0.110851	0.541243	1
Gnas	0.610656	0.062898	0.541427	1
Gm50048	0.607631	1.28371	0.543432	1
Znfx1	0.605213	0.395411	0.545038	1
Pigp	0.605147	0.510266	0.545081	1
Smad2	0.604377	0.22485	0.545593	1
Mpv17l	0.60395	0.342622	0.545877	1
Gm49708	0.601639	0.862581	0.547415	1
Dph6	0.600237	0.308631	0.548348	1
Dpysl3	0.598278	0.407491	0.549655	1
Osmr	0.598146	1.14226	0.549742	1
Gm17167	0.597458	0.0661092	0.550202	1
Exoc6	0.597073	0.32011	0.550459	1
Serpini1	0.594753	0.577055	0.552009	1
Smarca1	0.594736	0.79537	0.55202	1
Gm12248	0.591531	0.521871	0.554165	1
Foxp1	0.58894	0.0996841	0.555901	1
Gstm1	0.588145	0.25343	0.556435	1
Slc4a10	0.587006	0.300839	0.5572	1
Hdac8	0.586227	-0.029132	0.557723	1
Gm40841	0.579817	0.507851	0.562038	1
Rtp4	0.579366	0.262529	0.562342	1
Tet1	0.577939	0.153101	0.563305	1
Arl6ip1	0.577423	0.460902	0.563654	1
Sdcbp	0.574021	0.422956	0.565954	1
Arap2	0.57016	-0.00835416	0.568569	1
Leng8	0.568553	-0.0619523	0.569659	1
2600014E21Rik	0.5657	0.646932	0.571598	1
4930599N23Rik	0.565266	0.974807	0.571893	1
Ak5	0.564897	0.305336	0.572144	1
Gm30075	0.563659	0.748553	0.572986	1
Mtdh	0.563413	-0.0185409	0.573154	1
Grm8	0.562561	0.247099	0.573734	1
Snrnp70	0.562257	-0.0879517	0.573941	1
Gm16124	0.561905	0.380049	0.574181	1
Pex5l	0.560929	0.162525	0.574846	1
Nagk	0.560175	0.367081	0.57536	1
Gm46123	0.558486	0.212233	0.576512	1
Egfem1	0.556831	0.114981	0.577643	1
Pnpla7	0.556683	0.0358306	0.577744	1
Pcdh15	0.555757	0.06576	0.578377	1
Olfm3	0.553494	0.42268	0.579925	1
6030442K20Rik	0.551371	0.450011	0.581379	1
Tctn3	0.549772	0.651123	0.582476	1
Nrn1	0.549035	0.556964	0.582982	1
Gucy2f	0.548436	1.5758	0.583392	1
2700069I18Rik	0.548059	2.20092	0.583651	1
Ephb2	0.546575	0.537186	0.584671	1
3110039M20Rik	0.540222	0.254551	0.589044	1
Bend6	0.538722	0.624531	0.590079	1
Dnah2	0.538328	0.617646	0.59035	1
Afdn	0.537919	0.147584	0.590633	1
A230057D06Rik	0.537566	0.00263986	0.590877	1
Cemip	0.53582	0.845313	0.592083	1
Gm14093	0.534812	0.461598	0.59278	1
4930527F14Rik	0.531197	0.463722	0.595283	1
Chchd6	0.529327	0.287931	0.596578	1
Cpne8	0.526942	0.208791	0.598234	1
Crocc	0.526057	0.556912	0.598849	1
Phgdh	0.525712	0.243318	0.599088	1
Sfmbt2	0.523417	0.534494	0.600684	1
Myh15	0.52104	0.674912	0.602339	1
Tenm1	0.520982	0.229425	0.602379	1
Eif2s2	0.520818	0.132584	0.602493	1
Tdrd3	0.519966	0.164775	0.603087	1
Fa2h	0.519761	0.821279	0.60323	1
Mtfr1l	0.51658	0.383292	0.605449	1
Nsg2	0.516293	0.908549	0.60565	1
Cfap74	0.514531	0.201127	0.606881	1
Cpne9	0.514269	1.00949	0.607064	1
Clptm1	0.512867	0.224187	0.608045	1
Srpr	0.511703	0.247921	0.608859	1
Afap1l2	0.511178	0.284712	0.609226	1
Ptprf	0.511022	0.164332	0.609335	1
Il17rb	0.511014	4.40927	0.609341	1
Lgi1	0.510801	0.0414846	0.60949	1
Brinp1	0.510711	0.120006	0.609554	1
Heca	0.51017	0.468051	0.609933	1
Kmt2e	0.509899	-0.0965425	0.610122	1
Gtf2a1	0.509522	0.171224	0.610386	1
Pknox2	0.509219	0.131998	0.610599	1
Nucks1	0.506981	0.190021	0.612168	1
Utrn	0.506948	-0.0272137	0.612191	1
Ell2	0.506653	0.410966	0.612398	1
Zrsr2	0.504923	0.226008	0.613613	1
Slc35f1	0.503874	0.0946282	0.61435	1
Kyat3	0.502808	0.306447	0.615099	1
Zfp423	0.499988	0.097174	0.617083	1
Fam50a	0.499718	0.322115	0.617274	1
Agt	0.499619	1.00307	0.617343	1
Tpk1	0.498832	0.222899	0.617897	1
Erich2	0.497652	0.899348	0.618729	1
R74862	0.497111	0.728013	0.619111	1
Mov10	0.496537	0.506051	0.619516	1
Arx	0.495545	0.238954	0.620215	1
Prkar1b	0.493233	0.458396	0.621848	1
Rarg	0.491676	0.20645	0.622948	1
Megf9	0.491135	0.14603	0.623331	1
Pcdhga1	0.491069	0.45648	0.623377	1
Ypel2	0.490668	0.219533	0.623662	1
4930432B10Rik	0.488487	0.528469	0.625205	1
Sema4d	0.488077	0.0823801	0.625495	1
Gad1	0.485339	1.3828	0.627436	1
Gm38250	0.481978	0.442931	0.629821	1
Zfp697	0.481896	0.246927	0.62988	1
Cnmd	0.479716	1.27193	0.63143	1
Kcnk13	0.47892	0.791676	0.631995	1
Pdgfrl	0.478076	0.269447	0.632596	1
Gm26871	0.477937	0.202344	0.632695	1
Gna11	0.477683	0.388983	0.632876	1
Baz1a	0.477396	0.246063	0.63308	1
Ccar1	0.477142	-0.00106521	0.633261	1
Csrnp3	0.47665	0.293999	0.633612	1
Hspb8	0.475084	1.10479	0.634727	1
Mef2c	0.475002	0.123201	0.634786	1
Aff2	0.473961	0.333238	0.635528	1
Sv2b	0.472453	0.279199	0.636604	1
Prdm11	0.470846	0.335213	0.637751	1
Kif17	0.467501	0.495018	0.640141	1
Zc2hc1a	0.466313	0.184771	0.640992	1
Gm44148	0.464665	2.1929	0.642171	1
Ift81	0.463853	0.194544	0.642753	1
Lrrn3	0.460435	0.689371	0.645204	1
Fkbp2	0.459615	0.317776	0.645793	1
5730522E02Rik	0.459476	0.149879	0.645893	1
Cacnb2	0.458918	0.212854	0.646293	1
2310014F06Rik	0.45882	0.23586	0.646363	1
Fmnl1	0.457558	0.676475	0.64727	1
Agbl3	0.457517	0.229622	0.6473	1
Gm41335	0.456254	0.596382	0.648207	1
Ctsf	0.455369	0.177947	0.648844	1
Trpc5	0.455295	0.452458	0.648897	1
Pparg	0.455164	0.418307	0.648991	1
Peg3	0.453434	0.15051	0.650236	1
Ctsl	0.45309	1.17157	0.650484	1
Gm13031	0.452885	0.369844	0.650632	1
Asxl3	0.450581	0.477881	0.652291	1
Ano4	0.449188	0.278359	0.653296	1
Twf2	0.446335	0.397227	0.655355	1
Ralbp1	0.446122	0.137377	0.655509	1
Rasal1	0.44586	1.13778	0.655699	1
Gm11613	0.44563	0.356087	0.655865	1
4930551E15Rik	0.444589	0.539856	0.656617	1
Azi2	0.441539	0.321605	0.658823	1
Gclc	0.441482	0.385793	0.658864	1
Golim4	0.441138	0.220737	0.659113	1
Smyd4	0.441023	0.316507	0.659196	1
Dcp1b	0.440859	0.228912	0.659315	1
Axin2	0.439974	0.176496	0.659956	1
Tcof1	0.43958	0.228919	0.660241	1
Prag1	0.439015	0.849217	0.660651	1
Sp1	0.438719	0.284388	0.660865	1
Pla2g3	0.438096	0.659513	0.661316	1
Tcea3	0.437318	3.71582	0.661881	1
Rbpjl	0.437121	3.50677	0.662024	1
Zdhhc1	0.436941	0.24405	0.662154	1
Gm10125	0.435981	0.136763	0.66285	1
F830045P16Rik	0.433563	0.640778	0.664606	1
Atrx	0.433129	-0.0851927	0.664921	1
Pdcd7	0.432875	0.446125	0.665106	1
Slc8b1	0.432727	0.162857	0.665213	1
Gm14061	0.43212	0.721099	0.665654	1
Gng7	0.431087	0.283224	0.666405	1
Vnn1	0.430792	2.32002	0.666619	1
Unc93b1	0.430309	0.52995	0.666971	1
Ank3	0.429374	0.0401389	0.667651	1
Ikzf4	0.42762	0.322512	0.668928	1
2810459M11Rik	0.426161	0.325234	0.669991	1
Cc2d1a	0.425816	0.29763	0.670242	1
Man2a2	0.425333	0.0675731	0.670594	1
Ddx3y	0.425054	0.19664	0.670797	1
Nipa1	0.425046	0.249005	0.670803	1
Msantd2	0.42439	0.157037	0.671281	1
Trim7	0.424259	1.10432	0.671377	1
Dzank1	0.422636	0.296932	0.672561	1
Lzts1	0.422619	0.46033	0.672573	1
Trim30d	0.422332	0.80426	0.672782	1
Il1rapl2	0.42189	0.18081	0.673106	1
Nup210l	0.421603	0.652829	0.673315	1
Cnnm1	0.419996	0.583376	0.674488	1
Naxd	0.41943	0.406801	0.674902	1
Med19	0.419201	0.368836	0.675069	1
Vamp8	0.419053	1.1301	0.675177	1
Cul7	0.418004	0.547731	0.675944	1
Il1rap	0.417725	0.332112	0.676148	1
Adamtsl3	0.416824	0.880727	0.676807	1
Pdia4	0.416348	0.388936	0.677155	1
Tspan31	0.415758	0.488166	0.677587	1
Tada2a	0.415348	0.169331	0.677887	1
Cfh	0.414602	1.3195	0.678433	1
Pdgfa	0.414274	0.528935	0.678673	1
Cadps2	0.414053	0.203859	0.678835	1
1700025G04Rik	0.412028	0.184074	0.680319	1
Nxph1	0.411298	0.232534	0.680854	1
A2m	0.411003	1.06611	0.68107	1
Cidea	0.410708	2.97769	0.681287	1
Tbc1d12	0.410675	0.121911	0.681311	1
Vim	0.410225	1.57339	0.681641	1
Eml1	0.409929	0.298283	0.681858	1
D130043K22Rik	0.409872	0.564643	0.6819	1
Ryr3	0.409282	0.245182	0.682333	1
Eef1akmt2	0.408946	0.164696	0.68258	1
4930481A15Rik	0.407372	0.23612	0.683735	1
A330076H08Rik	0.407216	0.118774	0.683849	1
Gm10644	0.407068	0.378893	0.683958	1
Gm13052	0.406372	0.479704	0.68447	1
Drc1	0.405773	0.720678	0.684909	1
Gclm	0.405658	0.2663	0.684994	1
Cdk9	0.405109	0.268771	0.685397	1
Tesk1	0.404871	1.4168	0.685572	1
Amer1	0.403298	0.331901	0.686729	1
Notch2	0.40292	0.112313	0.687007	1
Gadd45g	0.401707	1.07868	0.6879	1
1700029J07Rik	0.401142	0.621739	0.688316	1
Mtx1	0.400109	0.268042	0.689076	1
Gm50321	0.400068	0.858115	0.689107	1
Gm30835	0.39951	0.554723	0.689517	1
Itpk1	0.399281	0.115888	0.689686	1
Camk2a	0.398363	0.132797	0.690363	1
Sulf1	0.39833	0.614228	0.690387	1
Yes1	0.397436	0.199169	0.691046	1
Plxnc1	0.395903	0.239317	0.692176	1
Arhgef17	0.394911	0.198934	0.692908	1
Rhog	0.394895	0.855257	0.69292	1
Dusp7	0.394682	1.43708	0.693078	1
Vwa5b2	0.39442	0.813373	0.693271	1
Kctd1	0.394321	0.106017	0.693344	1
Serbp1	0.392854	0.144032	0.694427	1
Capns1	0.392165	0.280681	0.694936	1
Raver1	0.392067	0.467537	0.695009	1
Gabrg2	0.391534	0.298413	0.695403	1
Shoc2	0.390796	0.141199	0.695948	1
Nuak1	0.388288	0.360388	0.697803	1
Phf6	0.388189	0.274965	0.697876	1
Wasf2	0.387279	0.104549	0.698549	1
Zmynd12	0.38723	0.602134	0.698586	1
Kif5a	0.386993	0.336323	0.698762	1
Slitrk1	0.386525	0.937397	0.699108	1
Ttc4	0.386206	0.0948207	0.699344	1
Ints7	0.385287	0.410425	0.700024	1
1300017J02Rik	0.385156	0.566926	0.700122	1
Pcnt	0.382435	0.24383	0.702139	1
Gm27010	0.382312	0.749557	0.70223	1
Dennd11	0.382222	0.35912	0.702297	1
Sema6b	0.380443	0.857192	0.703617	1
Gm42650	0.378811	0.763002	0.704828	1
Gm42939	0.378787	1.36702	0.704846	1
Spata1	0.378582	0.319837	0.704998	1
Gm50399	0.377951	1.2466	0.705467	1
Amer2	0.377688	0.197237	0.705662	1
Gm28054	0.377311	4.14975	0.705942	1
Gabpb2	0.377262	0.133194	0.705979	1
Prox1	0.376991	0.458279	0.70618	1
Pth1r	0.375737	0.436057	0.707112	1
Kndc1	0.375655	0.389112	0.707173	1
Mtss1	0.375073	0.178864	0.707606	1
Map1b	0.374057	0.211947	0.708362	1
Tbc1d14	0.373876	0.309446	0.708496	1
Wdr89	0.372925	0.404456	0.709204	1
Tshz3	0.372671	0.21343	0.709393	1
Rps6ka3	0.372081	0.120731	0.709832	1
Mad2l2	0.371688	0.779815	0.710125	1
9630013A20Rik	0.370753	1.39435	0.710821	1
Patj	0.37054	0.329932	0.71098	1
Plekha4	0.370163	0.568488	0.711261	1
BC055402	0.369868	0.678647	0.711481	1
Galm	0.369712	0.6495	0.711597	1
Paupar	0.369679	0.859949	0.711622	1
Os9	0.369032	0.187655	0.712104	1
Kcnk9	0.368868	0.522422	0.712226	1
Smad9	0.368827	0.574408	0.712257	1
Rcn1	0.368343	1.00904	0.712618	1
Abcb1b	0.368154	0.255185	0.712758	1
Wdr19	0.366203	0.383586	0.714213	1
Acss3	0.366056	0.559857	0.714323	1
Gfus	0.365712	0.402269	0.71458	1
Prickle1	0.365367	0.0650795	0.714837	1
Smc1b	0.364769	0.43888	0.715284	1
Psip1	0.364711	0.166773	0.715327	1
Filip1	0.364629	1.02272	0.715388	1
Gm49130	0.364105	0.650943	0.71578	1
Hnrnpr	0.362055	0.065353	0.717311	1
Scrn1	0.362023	0.569678	0.717335	1
Kcna6	0.361039	0.472324	0.71807	1
S100a7a	0.3609	1.48184	0.718175	1
Gm33228	0.360481	0.353322	0.718487	1
0610043K17Rik	0.360342	0.230815	0.718591	1
Efnb2	0.360309	0.648559	0.718616	1
Abi3bp	0.36017	0.766743	0.71872	1
Vstm2a	0.360088	0.430574	0.718781	1
Tbkbp1	0.359932	0.162792	0.718898	1
Pim1	0.35976	0.45505	0.719027	1
Yod1	0.359383	0.57676	0.719309	1
Gm17750	0.359301	0.265561	0.71937	1
Nav3	0.358957	-0.040337	0.719627	1
Samhd1	0.358858	0.272259	0.719701	1
Osgin2	0.358014	0.414155	0.720333	1
Slit1	0.357571	0.712345	0.720664	1
Epb41l4b	0.357284	0.291556	0.720879	1
Mphosph6	0.357211	0.533586	0.720934	1
Sptbn4	0.356071	0.297397	0.721787	1
Isoc2b	0.355989	0.796238	0.721849	1
Stau2	0.355005	0.125046	0.722585	1
Efhb	0.354932	0.747528	0.722641	1
Mepce	0.354907	0.583306	0.722659	1
Zc3h15	0.354678	0.129142	0.722831	1
BC006965	0.354448	0.190683	0.723003	1
Gfra2	0.354325	0.733424	0.723095	1
Sar1a	0.353325	0.655738	0.723845	1
Stat1	0.353317	0.516534	0.723851	1
Ppm1h	0.352768	0.158367	0.724263	1
Ftx	0.35271	0.155901	0.724306	1
Cfap97d2	0.352317	0.271932	0.724601	1
Nod1	0.352054	1.06466	0.724798	1
Epb41	0.351817	0.170803	0.724976	1
Zbtb44	0.350759	0.249033	0.725769	1
Cox6b2	0.350284	0.961512	0.726126	1
Tmem116	0.349251	0.323684	0.726901	1
Itpka	0.349161	0.55207	0.726969	1
Mfap1b	0.347792	0.276033	0.727997	1
Ecm2	0.347693	1.42579	0.728071	1
Tspan32os	0.347562	0.485942	0.728169	1
Gmpr	0.347537	0.878395	0.728188	1
Gpr137b	0.347365	0.864489	0.728317	1
Otub1	0.347136	0.480071	0.728489	1
Iqcd	0.347046	1.34619	0.728557	1
Ccdc3	0.346644	1.10206	0.728859	1
Zfp85	0.346496	1.08955	0.72897	1
Dscam	0.344496	0.140864	0.730473	1
Gm26537	0.343963	2.04942	0.730874	1
Lrrn1	0.343816	0.612892	0.730985	1
Nipal2	0.342061	0.340074	0.732305	1
Agap2	0.341881	0.490115	0.73244	1
Foxn3	0.341274	-0.067356	0.732897	1
Spsb1	0.340815	0.344992	0.733243	1
Jpx	0.340307	0.127208	0.733625	1
Prtg	0.339422	0.895466	0.734292	1
Slc44a5	0.338963	0.527604	0.734638	1
Ankrd44	0.338405	0.300928	0.735058	1
Epb41l4a	0.336717	0.435058	0.736331	1
Srbd1	0.336561	0.241275	0.736448	1
Csnk1g1	0.335954	0.0573117	0.736905	1
Gm13481	0.335889	0.653736	0.736955	1
Ugt8a	0.335864	0.709603	0.736973	1
Nxpe3	0.334733	0.230203	0.737827	1
A230006K03Rik	0.33461	0.172084	0.737919	1
Rwdd4a	0.333528	0.44167	0.738736	1
Irgm2	0.333446	0.944035	0.738798	1
Galnt13	0.332372	0.197046	0.739608	1
Niban2	0.331651	0.404833	0.740153	1
Dyrk1a	0.330454	0.055432	0.741057	1
Alkbh6	0.330396	0.626701	0.741101	1
Sra1	0.330273	0.477028	0.741193	1
Zfp9	0.330068	0.391765	0.741348	1
Lmnb1	0.32997	0.543547	0.741423	1
Acsl5	0.329519	1.02412	0.741763	1
C1ql3	0.329331	0.929203	0.741906	1
Gprc5b	0.328273	0.0676035	0.742705	1
Adgrg6	0.327994	1.0899	0.742916	1
Kcnq1ot1	0.327822	-0.00626922	0.743046	1
Hopx	0.327675	0.38392	0.743158	1
Abca6	0.327429	0.843285	0.743344	1
Fzd6	0.327371	0.612669	0.743387	1
Lrch2	0.326625	0.232645	0.743951	1
Bcas1	0.326273	0.430689	0.744218	1
Gm32200	0.325601	0.361752	0.744727	1
Olfr287	0.32547	0.789384	0.744826	1
Gpr137c	0.325363	0.137682	0.744906	1
Stk11ip	0.325314	0.600078	0.744944	1
Scml2	0.325289	1.13348	0.744962	1
Gm38562	0.325199	0.0938224	0.74503	1
4930578E11Rik	0.324387	1.05191	0.745645	1
Saal1	0.323273	0.402037	0.746489	1
Prpf38b	0.322879	0.0396221	0.746787	1
Sfxn4	0.322469	0.217594	0.747097	1
AI593442	0.321699	1.40236	0.747681	1
Bnc2	0.321272	0.666054	0.748004	1
Gnaz	0.321149	0.320526	0.748097	1
Tesc	0.320715	2.06001	0.748426	1
Dchs1	0.320166	0.366497	0.748843	1
Mettl27	0.320133	0.491021	0.748868	1
4933421A08Rik	0.31978	0.850071	0.749135	1
Rdh10	0.319428	0.417947	0.749402	1
Anapc5	0.319166	0.139985	0.749601	1
Vat1l	0.318706	0.712017	0.749949	1
Wdr45	0.317444	0.511154	0.750907	1
Ticam1	0.317001	0.322717	0.751243	1
Tk2	0.316428	0.341283	0.751678	1
Ust	0.316083	0.299361	0.751939	1
Kif5c	0.315993	0.161242	0.752008	1
Slc17a7	0.314747	0.333503	0.752954	1
Atp1b1	0.314477	0.233724	0.753159	1
Oasl2	0.313927	1.46525	0.753576	1
Armh1	0.313394	0.956484	0.753981	1
Zbtb46	0.313026	0.548817	0.754261	1
Reps2	0.312403	0.399478	0.754735	1
Necab1	0.312386	0.256809	0.754747	1
Zfp804a	0.312304	0.258439	0.754809	1
Atp8b5	0.311632	0.732059	0.75532	1
Zfp335	0.311361	0.695893	0.755526	1
Grm1	0.310558	0.215985	0.756137	1
Polr2m	0.310394	0.291799	0.756261	1
Gad1os	0.310271	2.07875	0.756355	1
Dnajc24	0.308894	0.197959	0.757402	1
Ano1	0.308673	1.0022	0.757571	1
Mea1	0.307435	0.402202	0.758512	1
Gm31121	0.307418	1.17692	0.758525	1
Slit3	0.307271	0.130358	0.758637	1
Elmod1	0.306328	0.340193	0.759355	1
Tango2	0.306074	0.161512	0.759548	1
Hyal3	0.306033	0.195652	0.75958	1
Pak1	0.30541	0.148223	0.760054	1
A830021F12Rik	0.303762	3.70116	0.761309	1
Gm45455	0.303287	0.600559	0.761671	1
Eci1	0.303188	0.176663	0.761746	1
Lpgat1	0.302934	0.21875	0.76194	1
Zpr1	0.302885	0.354258	0.761977	1
Uhrf2	0.302615	0.144935	0.762184	1
Usp11	0.302401	0.264271	0.762346	1
Gm4673	0.302016	0.497781	0.76264	1
Rab33b	0.301754	0.341762	0.76284	1
Rbm25	0.301565	-0.0796179	0.762983	1
Plat	0.301467	0.739308	0.763058	1
Adgrg4	0.301344	1.51078	0.763152	1
Pcdhgc5	0.301155	0.508302	0.763296	1
Mrpl21	0.300926	0.231509	0.763471	1
Slpi	0.300385	2.4382	0.763884	1
Met	0.300008	0.833808	0.764171	1
Mobp	0.299893	0.24432	0.764259	1
Pls1	0.299139	0.359641	0.764834	1
Parp8	0.299065	0.121864	0.76489	1
Lmbrd1	0.298819	0.199357	0.765078	1
Map7d2	0.298614	0.19796	0.765234	1
Anxa2	0.297852	0.372617	0.765816	1
1700041G16Rik	0.297762	0.925346	0.765885	1
4930404K13Rik	0.297557	1.2843	0.766042	1
Gm17354	0.297335	0.674614	0.766211	1
Ebna1bp2	0.297294	0.529346	0.766242	1
Srsf12	0.297139	0.880874	0.766361	1
Srrm4	0.296671	0.256122	0.766717	1
Slc38a7	0.296475	0.432514	0.766868	1
Gm17655	0.295942	0.293276	0.767275	1
Zkscan6	0.295712	0.722863	0.76745	1
Chst3	0.295532	0.726568	0.767588	1
1700010I14Rik	0.295434	0.830033	0.767663	1
Abhd17c	0.29513	0.479672	0.767894	1
Lrrc1	0.294868	0.330709	0.768095	1
Lyar	0.293925	0.433847	0.768815	1
Hmcn2	0.292286	0.672933	0.770068	1
Rtn4r	0.29213	0.330826	0.770187	1
Fam177a	0.291933	0.723197	0.770338	1
Gm16794	0.291359	0.77297	0.770777	1
Edc3	0.291048	0.274113	0.771015	1
BC065397	0.291023	0.320998	0.771034	1
Robo3	0.290777	0.579277	0.771222	1
Cic	0.290441	0.247685	0.771479	1
Clstn2	0.290417	0.125444	0.771498	1
Lrrc75b	0.289826	0.51618	0.771949	1
Carns1	0.288916	0.801467	0.772645	1
Ythdc1	0.288129	0.0777918	0.773248	1
Iqsec3	0.287998	0.488006	0.773348	1
Calcrl	0.287695	0.655229	0.77358	1
Oscar	0.287342	0.898465	0.77385	1
Nol7	0.287252	0.445529	0.773919	1
Rnf114	0.286965	0.249137	0.774139	1
Myo6	0.28626	-0.106963	0.774679	1
Nrgn	0.286055	0.291409	0.774836	1
Polr3e	0.285859	0.381171	0.774986	1
Smc3	0.284367	0.0794707	0.776129	1
Stpg1	0.284236	1.16647	0.77623	1
Pgghg	0.284104	0.468256	0.77633	1
Slc22a20	0.284072	1.16051	0.776356	1
Lrrcc1	0.283039	0.151786	0.777147	1
Ptbp3	0.282678	0.213087	0.777424	1
Gnb1l	0.282235	0.405574	0.777763	1
Pou6f2	0.281924	0.451376	0.778002	1
Ssr2	0.281481	0.742061	0.778341	1
Tlr4	0.280834	0.789183	0.778838	1
Abcc1	0.280702	0.285746	0.778939	1
Bri3	0.280637	0.316659	0.778989	1
Sema3b	0.280432	4.81275	0.779146	1
Ugdh	0.280424	0.278098	0.779152	1
Ap1s3	0.280358	1.52913	0.779203	1
Gm30906	0.280301	4.11547	0.779247	1
Kazn	0.279801	0.12499	0.77963	1
Ftsj1	0.279391	0.265751	0.779945	1
Man2b2	0.279383	1.13685	0.779951	1
Gm31592	0.279292	0.604224	0.78002	1
Ptprr	0.278727	0.298084	0.780455	1
Ldb3	0.278489	0.504292	0.780637	1
Wipf3	0.278284	0.483443	0.780794	1
Srp14	0.278145	1.11108	0.780901	1
Nek11	0.2778	0.556642	0.781166	1
Psmg4	0.277669	0.508344	0.781266	1
Gbe1	0.27721	0.203143	0.781619	1
1700037F03Rik	0.277079	1.37368	0.781719	1
Spata3	0.27703	0.359343	0.781757	1
Insyn1	0.275915	0.754819	0.782613	1
Nkap	0.275694	0.198033	0.782783	1
Ppt1	0.274866	0.174534	0.783419	1
Slco2b1	0.27421	1.24973	0.783923	1
Vwc2l	0.273907	0.559876	0.784156	1
Gm48521	0.273784	1.20278	0.784251	1
Cald1	0.273611	0.351531	0.784383	1
Trim35	0.273595	0.191291	0.784396	1
Mroh8	0.273062	0.565016	0.784805	1
Rhbdl3	0.272644	0.209678	0.785127	1
Tm7sf2	0.272242	0.337997	0.785436	1
Hddc3	0.272005	0.61048	0.785618	1
4933427I22Rik	0.271964	0.453274	0.78565	1
mt-Nd4	0.271447	0.375809	0.786047	1
Prrg1	0.271292	0.376432	0.786167	1
Gm12781	0.271201	1.12688	0.786236	1
Trim34a	0.271021	1.13128	0.786375	1
Flvcr1	0.270906	0.296218	0.786463	1
Npat	0.270488	0.258792	0.786785	1
Zfp936	0.270357	0.717399	0.786886	1
Cnnm4	0.270357	0.570401	0.786886	1
Clvs2	0.270291	0.442172	0.786936	1
Notum	0.270201	1.61226	0.787005	1
Itih5	0.268808	0.202122	0.788078	1
Spink6	0.268603	0.632448	0.788235	1
Wdpcp	0.26848	0.0982107	0.78833	1
Rai2	0.268275	1.04415	0.788488	1
Rnft1	0.267947	0.287825	0.78874	1
Hhatl	0.267939	0.403226	0.788746	1
Olfml2b	0.26784	0.635629	0.788822	1
Srd5a1	0.267775	1.01661	0.788873	1
Car10	0.267709	0.0517387	0.788923	1
Pet117	0.267627	0.36678	0.788986	1
Gm42775	0.267439	0.973734	0.789131	1
Commd3	0.267217	0.481471	0.789302	1
Jph1	0.26707	0.316324	0.789415	1
Fbxo31	0.265856	0.426463	0.79035	1
Cdkl5	0.264774	0.189166	0.791183	1
AI597479	0.264463	0.696209	0.791423	1
Grik4	0.264332	0.202495	0.791524	1
Abtb1	0.264028	0.434482	0.791758	1
1700095A21Rik	0.263906	2.60198	0.791853	1
Dnmt1	0.263865	0.353733	0.791884	1
Adck2	0.263537	0.445812	0.792137	1
Tmeff1	0.263528	0.205187	0.792143	1
Ptprq	0.263496	0.791963	0.792169	1
Lyzl4	0.263315	0.771096	0.792308	1
Cenpp	0.261659	0.417072	0.793584	1
Nme3	0.261635	0.669525	0.793603	1
Safb2	0.261618	-0.000984045	0.793616	1
Pdcl3	0.261258	0.640911	0.793894	1
Inpp4b	0.261135	0.220629	0.793989	1
Noc2l	0.260799	0.27112	0.794248	1
Adamts4	0.260725	1.18308	0.794305	1
Rab10os	0.260553	0.513697	0.794437	1
Jmy	0.260421	0.205009	0.794539	1
Hsp90b1	0.260053	0.0889029	0.794823	1
Stam2	0.259979	0.160477	0.79488	1
Ap3b2	0.259897	0.128306	0.794943	1
Emb	0.259725	0.608739	0.795076	1
Tnrc6b	0.258093	-0.0924809	0.796335	1
Dhdh	0.258085	0.298921	0.796341	1
Tgfb3	0.257815	0.471091	0.79655	1
Kif24	0.257061	0.308088	0.797132	1
Phf20l1	0.256446	-0.0330728	0.797607	1
Siah3	0.256118	0.535302	0.79786	1
Olfr1033	0.255946	0.494071	0.797993	1
Fam174c	0.255823	0.578194	0.798088	1
Herpud1	0.255437	0.468471	0.798385	1
Zfp709	0.254798	0.711864	0.798879	1
Entpd5	0.254404	0.263197	0.799183	1
Itgb4	0.254396	0.944921	0.799189	1
Gm27188	0.254388	0.687881	0.799196	1
Anxa9	0.253716	1.32614	0.799715	1
1500026H17Rik	0.253568	0.484697	0.799829	1
Col12a1	0.25347	1.23889	0.799905	1
Nid2	0.252962	0.220523	0.800298	1
Gsta4	0.252872	0.587692	0.800368	1
Mtif3	0.252806	0.515802	0.800418	1
Ccdc192	0.25233	0.306108	0.800786	1
Rxfp1	0.251593	0.717953	0.801356	1
Hint2	0.251421	0.680737	0.801489	1
Cmip	0.250593	0.00853149	0.802129	1
Celf6	0.250347	1.17381	0.802319	1
Gcat	0.250019	0.618413	0.802573	1
Zbtb9	0.249519	0.391263	0.80296	1
Dhx33	0.248945	0.329497	0.803403	1
Gmip	0.248346	0.47832	0.803866	1
Nhs	0.248182	0.399261	0.803993	1
Tanc2	0.247297	-0.0357023	0.804678	1
Usp43	0.247166	1.79306	0.80478	1
Mapk12	0.247158	0.741612	0.804786	1
Cbln2	0.247035	1.7424	0.804881	1
Fbxo2	0.246994	0.319088	0.804913	1
Gm31363	0.246936	1.66076	0.804957	1
Myl9	0.246748	0.965883	0.805103	1
Oaf	0.246559	0.238801	0.805249	1
Hmgn2-ps	0.246404	0.543032	0.80537	1
Zfp449	0.246084	0.482249	0.805617	1
Rrm1	0.246027	0.647167	0.805662	1
Supt3	0.245395	0.0996732	0.80615	1
Gm13629	0.245346	0.789281	0.806188	1
Tyro3	0.245108	0.507181	0.806373	1
Polr1e	0.244903	1.07291	0.806531	1
Eps8l1	0.244658	0.249258	0.806722	1
Slc35f6	0.244608	0.633377	0.80676	1
Gm2447	0.244551	1.01324	0.806804	1
Creb3l1	0.244535	0.431251	0.806817	1
Mipol1	0.24442	0.160764	0.806906	1
Emc9	0.244354	0.346034	0.806957	1
Dctn3	0.244272	0.450323	0.80702	1
Tbx6	0.24369	1.42876	0.807471	1
Dlx1as	0.243674	1.41334	0.807483	1
Gramd1c	0.243346	0.21347	0.807737	1
Parm1	0.243034	0.460752	0.807979	1
Gng2	0.241879	0.312647	0.808874	1
Nlrc5	0.241813	0.572669	0.808925	1
Cds1	0.241616	0.554751	0.809078	1
2700054A10Rik	0.241411	0.24255	0.809236	1
Zfp326	0.240567	0.0965819	0.809891	1
Slc14a1	0.240559	0.346904	0.809897	1
2810429I04Rik	0.240378	1.23118	0.810037	1
Irak1bp1	0.240255	0.328533	0.810132	1
Lin28b	0.239788	0.382296	0.810495	1
Cyren	0.239591	0.582917	0.810647	1
Zfp512	0.239485	0.0943333	0.81073	1
Llph	0.23937	0.489421	0.810819	1
Pdzrn4	0.239345	0.164696	0.810838	1
Gm27008	0.23928	0.580021	0.810889	1
3110021N24Rik	0.239198	0.464957	0.810952	1
Ccdc74a	0.239141	0.389097	0.810997	1
Sipa1l1	0.238263	0.160816	0.811677	1
B830012L14Rik	0.237894	0.241738	0.811963	1
Pitpna	0.237878	0.0975329	0.811976	1
Gm16023	0.237378	1.14364	0.812364	1
Iba57	0.237345	1.10304	0.812389	1
Sez6l2	0.237304	0.413094	0.812421	1
Mboat1	0.237116	0.472885	0.812567	1
Nipal4	0.237116	1.96174	0.812567	1
Bcl2l11	0.236985	1.89741	0.812669	1
Get4	0.236525	0.472451	0.813025	1
Sec22b	0.23646	0.285004	0.813076	1
Pla2g4a	0.236107	0.693711	0.813349	1
Fign	0.235657	0.500522	0.813699	1
4930594M22Rik	0.235624	0.362812	0.813725	1
Bend7	0.235616	0.28118	0.813731	1
Kdm1a	0.235525	0.129933	0.813801	1
Dbi	0.235509	0.300464	0.813814	1
A330040F15Rik	0.235238	0.811636	0.814024	1
Mrps24	0.235238	0.420985	0.814024	1
Mdc1	0.235214	0.313979	0.814043	1
Chgb	0.235181	0.585057	0.814068	1
Gm45464	0.234599	0.411179	0.81452	1
Ccdc120	0.234386	0.746497	0.814685	1
Fgf18	0.234378	1.10975	0.814692	1
Adipor1	0.234279	0.327031	0.814768	1
Itk	0.233968	0.994472	0.81501	1
Tex30	0.233927	1.71786	0.815042	1
Lrrk1	0.233861	0.671942	0.815093	1
Tomm6	0.233312	0.590091	0.815519	1
Sh3rf2	0.233214	0.873688	0.815596	1
6030407O03Rik	0.233115	0.896648	0.815672	1
Gm20515	0.231509	0.320555	0.81692	1
Bbc3	0.230918	0.979387	0.817378	1
Zc3h12c	0.230902	0.2353	0.817391	1
Aim2	0.230738	1.42734	0.817518	1
Slco1a5	0.230394	3.78022	0.817786	1
Htr2c	0.230344	0.610997	0.817824	1
Gm43824	0.230099	0.631461	0.818015	1
Zfp536	0.229861	0.210435	0.8182	1
Gm38642	0.229787	0.604228	0.818257	1
4932438A13Rik	0.229713	0.0220725	0.818315	1
Ptprk	0.229508	0.15674	0.818474	1
Stk32b	0.229484	0.772898	0.818493	1
Pcdh19	0.229312	0.331217	0.818627	1
Slc24a4	0.229246	0.27559	0.818678	1
Rxrb	0.229057	0.321069	0.818824	1
Gm28119	0.228812	0.266528	0.819015	1
Gm20083	0.228516	0.659054	0.819245	1
Gm41664	0.228361	0.927883	0.819366	1
Dnah9	0.228238	0.686416	0.819461	1
D230022J07Rik	0.228139	0.635858	0.819538	1
Cyp2j13	0.227951	0.905245	0.819684	1
Tmpo	0.227943	0.295802	0.819691	1
Rp9	0.22759	0.148062	0.819965	1
Jph4	0.227574	0.314384	0.819978	1
Tmem98	0.227484	0.605793	0.820048	1
Pram1	0.227123	0.581971	0.820328	1
Spag4	0.226811	1.07331	0.82057	1
Serpinb6a	0.226746	0.198328	0.820621	1
Trpc4	0.226688	0.386887	0.820666	1
Cpox	0.226688	0.375536	0.820666	1
Fam32a	0.226188	0.25787	0.821055	1
Sh3bp5	0.225672	0.639345	0.821457	1
Cerox1	0.225278	0.835769	0.821763	1
Coro2a	0.225	0.487756	0.82198	1
6330403K07Rik	0.223704	1.82778	0.822987	1
Fbxl2	0.223532	0.36857	0.823121	1
Gm1043	0.222983	0.180605	0.823549	1
Gatad1	0.22268	0.262028	0.823785	1
Cavin4	0.222622	0.850867	0.823829	1
Ywhae	0.222532	0.0255136	0.8239	1
Tmem192	0.222376	0.503761	0.824021	1
Ccdc30	0.222294	0.314001	0.824085	1
Brcc3	0.221876	0.354339	0.82441	1
Blvrb	0.221122	0.229673	0.824997	1
S100a6	0.221106	0.543173	0.82501	1
Asb6	0.220884	0.730134	0.825182	1
Gm47872	0.220794	0.959563	0.825253	1
Mrc2	0.22054	0.655243	0.82545	1
Hephl1	0.22054	1.46249	0.82545	1
Bco1	0.22045	0.902081	0.825521	1
Odad1	0.219884	0.315201	0.825961	1
Retreg2	0.219688	0.258531	0.826114	1
Lamtor4	0.218606	0.542176	0.826957	1
Usp39	0.217933	0.469196	0.827481	1
Cul4b	0.217499	0.245569	0.82782	1
Plekhg1	0.217327	-0.0727988	0.827954	1
Cerkl	0.217228	0.604768	0.82803	1
Lingo1	0.217155	0.256114	0.828088	1
Glra1	0.217032	1.19767	0.828184	1
Henmt1	0.217032	2.93508	0.828184	1
Casq2	0.217032	3.05423	0.828184	1
2010315B03Rik	0.217015	0.127338	0.828197	1
Gm42716	0.216868	0.796022	0.828312	1
Gm37529	0.216622	0.194881	0.828503	1
Xrn2	0.216532	0.0776377	0.828573	1
Fam205a2	0.216294	0.944145	0.828759	1
Bsg	0.215326	0.210302	0.829513	1
Pomgnt2	0.215285	0.607176	0.829545	1
Stx3	0.215015	0.856251	0.829756	1
Rbm39	0.215015	-0.116166	0.829756	1
Bag2	0.214892	0.813627	0.829852	1
B4galnt4	0.214417	0.872837	0.830222	1
Pcolce2	0.214285	0.766435	0.830325	1
Sacs	0.214228	0.232286	0.830369	1
Bco2	0.214138	0.74844	0.83044	1
Trpm8	0.213982	1.09469	0.830561	1
Nbl1	0.213794	2.11666	0.830708	1
Gm38085	0.213662	0.461744	0.83081	1
Tmie	0.21363	0.361919	0.830836	1
Akap8	0.212916	0.046668	0.831392	1
Plekhd1	0.212892	0.481988	0.831411	1
E530011L22Rik	0.21272	0.640034	0.831546	1
Tra2b	0.212695	0.0382565	0.831565	1
Hnrnpll	0.212613	0.147465	0.831629	1
Rnf41	0.212605	0.157086	0.831635	1
Bet1l	0.212146	0.538565	0.831993	1
Gm26893	0.211408	0.678152	0.832569	1
Galnt10	0.21099	0.471811	0.832895	1
Rxra	0.21058	0.652189	0.833215	1
Cpm	0.210539	1.77589	0.833247	1
Tmcc1	0.210514	-0.073386	0.833266	1
Rasl12	0.210392	1.57189	0.833362	1
Xaf1	0.210162	0.917863	0.833541	1
Nrsn1	0.209818	0.846996	0.83381	1
Tmem178	0.209752	0.249572	0.833861	1
Ttl	0.209547	0.436097	0.834021	1
Phip	0.209309	0.00563676	0.834207	1
Plaat3	0.208908	0.243015	0.83452	1
Col24a1	0.208645	0.447595	0.834725	1
Tmem183a	0.208457	0.191493	0.834872	1
Icosl	0.208449	0.708491	0.834879	1
Fam135b	0.208367	0.177159	0.834943	1
Zfp324	0.208219	0.3494	0.835058	1
Rnf4	0.208039	0.299245	0.835199	1
Spag16	0.207555	0.323899	0.835576	1
Plcxd3	0.207399	0.276557	0.835698	1
Zc3h6	0.207317	0.145288	0.835762	1
2010309G21Rik	0.207203	1.37241	0.835852	1
Gm13912	0.207203	1.39075	0.835852	1
Ckap4	0.207178	0.621201	0.835871	1
Ppp1r7	0.206924	0.257453	0.836069	1
Pantr2	0.206498	0.200011	0.836402	1
Epha10	0.206104	0.240375	0.83671	1
Nemp2	0.205588	0.378193	0.837113	1
Catsperd	0.205539	0.269128	0.837151	1
Lrriq1	0.205489	0.463223	0.83719	1
Lima1	0.204957	0.105654	0.837606	1
Flvcr2	0.204407	0.45166	0.838035	1
Gm29417	0.203997	0.804466	0.838356	1
Ubn1	0.203833	-0.011105	0.838484	1
2310030A07Rik	0.203686	2.44056	0.838599	1
Wdr86	0.20362	2.43358	0.83865	1
Tent5d	0.20362	0.544456	0.83865	1
Vwa3a	0.203604	0.359694	0.838663	1
Cnn2	0.203538	1.0988	0.838714	1
Homer1	0.203522	0.128044	0.838727	1
Gpr155	0.203489	0.294671	0.838753	1
Il13ra1	0.203358	0.330721	0.838855	1
Gm16833	0.203178	0.964896	0.838996	1
Prrt1	0.20312	0.176539	0.839041	1
Grn	0.202817	0.424239	0.839278	1
Dennd10	0.202735	0.144977	0.839342	1
Smg8	0.201489	0.536791	0.840316	1
Gjc1	0.201407	0.452052	0.84038	1
Txlnb	0.200931	0.360484	0.840752	1
Lrch1	0.200751	0.108871	0.840893	1
Mrpl50	0.200727	1.10429	0.840912	1
Gm35288	0.200333	0.975538	0.84122	1
Gm35657	0.200267	0.955881	0.841271	1
Fam186b	0.20021	1.75575	0.841316	1
Cinp	0.200104	0.494522	0.8414	1
Pvr	0.200079	1.52506	0.841419	1
1700019D03Rik	0.199981	0.41502	0.841496	1
Gm36908	0.199964	0.645873	0.841509	1
Pccb	0.199685	0.138171	0.841727	1
Sema3a	0.19962	0.316793	0.841778	1
Zbtb39	0.199587	0.468158	0.841804	1
Prkcz	0.199341	0.244927	0.841996	1
Chrm1	0.199226	0.590665	0.842086	1
Col4a4	0.198653	0.575673	0.842535	1
Mtrf1l	0.198472	0.339797	0.842676	1
C6	0.198366	0.553201	0.842759	1
Dnah7a	0.197316	0.281992	0.84358	1
Ankar	0.197193	0.886939	0.843676	1
Ccnb2	0.197144	0.878384	0.843715	1
Ankrd55	0.197046	0.876711	0.843792	1
Nqo1	0.196939	0.295434	0.843875	1
Htr4	0.196833	0.859657	0.843958	1
Cabcoco1	0.1968	0.466409	0.843984	1
Fbxl12	0.196439	0.209612	0.844266	1
Tnxb	0.196259	0.681149	0.844408	1
Fmo5	0.196218	0.395342	0.84444	1
Plppr5	0.195816	0.239789	0.844754	1
Nemp1	0.195193	0.668009	0.845242	1
Plcg2	0.194726	0.462432	0.845608	1
Fam222a	0.194677	0.897469	0.845646	1
Abhd10	0.194488	0.288902	0.845794	1
Kcnj9	0.194185	0.84139	0.846031	1
Vbp1	0.194127	0.38007	0.846076	1
Galnt14	0.194054	0.301007	0.846134	1
9530052E02Rik	0.193964	0.450463	0.846204	1
Ect2l	0.193849	1.30474	0.846294	1
Fyb2	0.193783	1.29712	0.846346	1
Pik3cb	0.193726	0.195316	0.846391	1
Ammecr1	0.193726	0.260065	0.846391	1
Psg29	0.19366	3.39597	0.846442	1
Dpp4	0.193627	3.26851	0.846468	1
Gm16316	0.193422	1.07284	0.846628	1
Gm16153	0.193406	1.10446	0.846641	1
Rnf128	0.193259	1.04949	0.846757	1
Mideas	0.192963	0.150403	0.846988	1
Gucd1	0.192767	0.277044	0.847142	1
Clmp	0.192685	0.403649	0.847206	1
Tob2	0.192652	0.192198	0.847232	1
Ddx18	0.192455	0.159198	0.847386	1
Hsd3b3	0.191455	0.780754	0.848169	1
Wdr31	0.191193	0.59161	0.848375	1
Pxk	0.191152	0.139864	0.848407	1
Ccdc61	0.191119	0.20847	0.848432	1
Gm53018	0.191111	0.802649	0.848439	1
Dhfr	0.190807	0.533486	0.848676	1
2610020C07Rik	0.190783	0.370672	0.848696	1
Gm26901	0.190766	0.403007	0.848709	1
Gm8013	0.190734	1.14886	0.848734	1
Hcn1	0.190463	0.139893	0.848946	1
Ackr1	0.190373	2.14091	0.849017	1
Dtx3l	0.190291	1.09484	0.849081	1
Eqtn	0.190291	2.20591	0.849081	1
Gm12367	0.190258	0.976254	0.849107	1
Gm10876	0.190209	1.94558	0.849145	1
Zfp759	0.190193	1.00944	0.849158	1
Morf4l1	0.189939	0.133159	0.849357	1
6330576A10Rik	0.18975	0.609552	0.849505	1
Cdc42bpg	0.189553	0.314038	0.849659	1
Ppfia2	0.189414	0.0961248	0.849768	1
Synpo	0.188938	0.459931	0.850141	1
Nop9	0.18875	0.41603	0.850289	1
Gm15445	0.188594	0.202688	0.850411	1
Togaram2	0.188586	0.778288	0.850417	1
Cxxc4	0.188479	0.263629	0.850501	1
Sart3	0.188389	0.141212	0.850572	1
Arhgap15	0.188258	0.236689	0.850674	1
A430027H14Rik	0.187905	0.319456	0.850951	1
Pcif1	0.18766	0.255634	0.851144	1
Slc9a3r2	0.187602	1.03477	0.851189	1
Slc12a6	0.187479	0.0850924	0.851285	1
Gm44577	0.187332	0.663988	0.851401	1
Nrip3	0.187299	0.648501	0.851426	1
Spocd1	0.186987	1.64234	0.851671	1
Cep19	0.186905	0.370028	0.851735	1
Pllp	0.186873	1.5514	0.851761	1
Gm47408	0.186848	0.834849	0.85178	1
Fhl2	0.186823	0.422059	0.851799	1
Clic5	0.18675	0.798652	0.851857	1
Wtip	0.1867	0.375281	0.851896	1
Tmem132c	0.186643	0.378919	0.85194	1
Pnck	0.186618	0.831264	0.85196	1
Gm16576	0.186323	0.621795	0.852191	1
Cers6	0.186143	0.199873	0.852333	1
Zscan20	0.185774	0.407408	0.852622	1
Gm15417	0.185684	0.721385	0.852693	1
Pim3	0.185676	0.535462	0.852699	1
Yif1b	0.185094	0.692085	0.853156	1
Fam161b	0.184758	0.284752	0.853419	1
Lrrc8a	0.184626	0.2158	0.853522	1
Plekhn1	0.184553	0.920946	0.85358	1
C330002G04Rik	0.184405	0.884919	0.853696	1
Prdm1	0.184241	0.882187	0.853824	1
A830082N09Rik	0.18402	0.356642	0.853998	1
Zdhhc23	0.183782	0.795565	0.854184	1
Epp13	0.183635	1.28493	0.8543	1
Arhgef15	0.183618	1.27542	0.854313	1
Rarres1	0.183585	22.6668	0.854339	1
Gm15962	0.183585	22.5054	0.854339	1
Ctps2	0.183503	0.129471	0.854403	1
Ascl1	0.183159	1.11992	0.854673	1
Sh3d21	0.182233	0.378908	0.8554	1
Ylpm1	0.181618	-0.0282189	0.855883	1
Pcyt1b	0.180593	0.202872	0.856687	1
Txnl4b	0.180577	1.16869	0.8567	1
Trhr	0.18056	1.1706	0.856713	1
Cldn12	0.180454	0.494569	0.856796	1
Pdp1	0.180364	0.511094	0.856867	1
Zfp866	0.180192	0.232261	0.857002	1
Samd14	0.17979	0.313209	0.857318	1
Supt5	0.179511	0.13238	0.857536	1
Sdf4	0.17938	0.197674	0.857639	1
Efcab2	0.179265	0.231514	0.857729	1
Nudt1	0.17897	0.371679	0.857961	1
Ppp1r1b	0.178683	0.556051	0.858186	1
Gm28376	0.178093	0.545897	0.85865	1
Gatb	0.177798	0.229573	0.858882	1
Tppp3	0.177798	0.690069	0.858882	1
Gm8098	0.177511	0.511197	0.859107	1
Nfatc2	0.177462	0.51803	0.859146	1
Gm49303	0.177454	0.718613	0.859152	1
Psmb10	0.177454	0.508472	0.859152	1
Fbxl7	0.177199	0.184751	0.859352	1
Krt222	0.177175	0.96505	0.859371	1
Gm15169	0.177027	1.8818	0.859487	1
Clba1	0.177027	1.94292	0.859487	1
Gm3830	0.177011	1.9487	0.8595	1
Rab11fip2	0.176929	0.0866467	0.859564	1
Gm42884	0.176863	1.88468	0.859616	1
Prss23	0.176847	1.74555	0.859629	1
Tubb1	0.176749	1.64159	0.859706	1
Cldn10	0.17638	0.167167	0.859996	1
Xirp2	0.176232	0.592161	0.860112	1
G630016G05Rik	0.176052	0.161175	0.860253	1
4921524J17Rik	0.175855	0.363652	0.860408	1
Runx2	0.175412	0.25679	0.860756	1
Rogdi	0.175043	0.308633	0.861045	1
Txndc5	0.174904	0.270268	0.861155	1
AU040320	0.174601	0.136461	0.861393	1
Tmem196	0.174478	0.333676	0.86149	1
Ing5	0.174183	0.399987	0.861722	1
Gm46515	0.174101	0.45191	0.861786	1
Gm10591	0.173953	0.361694	0.861902	1
Malt1	0.173568	0.278506	0.862205	1
Pcdhga7	0.173551	0.164065	0.862218	1
Gm48371	0.173519	1.35492	0.862244	1
Prkab1	0.17347	1.3694	0.862282	1
Mterf4	0.173125	0.563368	0.862553	1
Cdkl1	0.173117	0.71166	0.862559	1
Casp9	0.173092	0.358346	0.862579	1
Scg2	0.173068	0.38663	0.862598	1
Dync2i2	0.172896	0.243891	0.862733	1
Wdr75	0.172346	0.254749	0.863165	1
Cars	0.172256	0.190453	0.863236	1
Gstk1	0.172215	0.381064	0.863268	1
Dse	0.171814	0.502115	0.863584	1
Spns2	0.171797	0.385009	0.863597	1
Mob3a	0.171486	0.472662	0.863842	1
Ibtk	0.171461	0.22961	0.863861	1
Mei1	0.171387	0.894579	0.863919	1
Oscp1	0.171141	0.167433	0.864113	1
Stat4	0.171027	0.844857	0.864203	1
Mn1	0.170994	0.832661	0.864229	1
Kif20b	0.170994	0.85917	0.864229	1
Wscd2	0.170928	0.288509	0.86428	1
Pih1d2	0.170584	1.26971	0.864551	1
Zic4	0.170535	1.27652	0.86459	1
Gm29433	0.17024	3.90655	0.864822	1
Gm12371	0.170223	1.12332	0.864835	1
Ephb4	0.170223	0.257245	0.864835	1
Jun	0.170141	0.425004	0.864899	1
Gm42196	0.170051	0.419865	0.86497	1
Syt3	0.170035	0.401435	0.864983	1
Zdhhc5	0.169822	0.22097	0.86515	1
Gm38593	0.169551	0.428553	0.865363	1
Cpne7	0.169502	0.604254	0.865402	1
Gm38353	0.169477	0.199785	0.865421	1
Kcnh8	0.169297	0.475878	0.865563	1
Slc25a13	0.169076	0.443895	0.865737	1
Abcf1	0.168838	0.0684884	0.865924	1
Tmem120a	0.168789	0.322322	0.865963	1
Cnih4	0.168174	0.219377	0.866447	1
Rufy3	0.168108	0.0668055	0.866498	1
Cyp2ab1	0.167715	0.698231	0.866808	1
Bub3	0.167592	0.36884	0.866904	1
Asb12	0.167477	0.735349	0.866995	1
Mtch1	0.167305	0.196995	0.86713	1
1700111E14Rik	0.16728	1.04858	0.867149	1
Eef2kmt	0.167198	0.30534	0.867214	1
Gm21798	0.16719	1.03074	0.86722	1
Gpx8	0.16719	1.00213	0.86722	1
Cdkal1	0.166961	0.0436542	0.867401	1
Gm26797	0.166952	2.31688	0.867407	1
1700041M19Rik	0.166829	0.941611	0.867504	1
Rad51ap1	0.166821	2.06726	0.867511	1
Gm49169	0.166706	1.83341	0.867601	1
Morc1	0.166346	0.573987	0.867885	1
Greb1	0.166321	0.253677	0.867904	1
Pign	0.165788	0.183346	0.868324	1
Arl13b	0.165624	0.119014	0.868453	1
Eif3e	0.165247	0.208796	0.868749	1
Rps27a	0.165198	0.509824	0.868788	1
Agtrap	0.165174	0.400619	0.868807	1
Purg	0.165001	0.0799019	0.868943	1
Mog	0.164518	0.400446	0.869324	1
Ms4a20	0.164419	1.0301	0.869401	1
Epb41l5	0.164067	0.0754489	0.869679	1
Gm15690	0.164042	0.596367	0.869698	1
Ddx60	0.163878	0.616791	0.869827	1
Bex1	0.163714	1.80644	0.869956	1
Mkks	0.163673	0.483725	0.869988	1
Myo1d	0.163641	0.234969	0.870014	1
Il10	0.163583	1.61694	0.870059	1
Ifngas1	0.16355	1.61409	0.870085	1
Gm2629	0.163534	1.53941	0.870098	1
Rab38	0.163501	1.59412	0.870124	1
Bdkrb2	0.163485	1.44717	0.870137	1
Tmem70	0.163419	0.243795	0.870188	1
Lsp1	0.163173	0.748528	0.870382	1
Psph	0.163059	0.283803	0.870472	1
Asb5	0.16196	0.421625	0.871337	1
Podxl2	0.161509	0.381722	0.871692	1
Acot1	0.161329	0.643811	0.871834	1
9530062K07Rik	0.161296	0.377472	0.87186	1
Ropn1l	0.161165	0.579591	0.871964	1
Idi1	0.160976	0.217176	0.872112	1
C130036L24Rik	0.160853	0.563015	0.872209	1
1700120G11Rik	0.160665	0.834712	0.872357	1
Panx2	0.160517	0.762606	0.872474	1
Slc13a4	0.160394	1.33318	0.87257	1
Gm8113	0.160362	1.33512	0.872596	1
Gm49575	0.160345	1.40169	0.872609	1
Gm11077	0.160288	0.732421	0.872654	1
1700093K21Rik	0.160198	1.25591	0.872725	1
Matk	0.159829	0.296442	0.873016	1
Chst12	0.159681	0.456643	0.873132	1
Gm49083	0.159394	0.491721	0.873358	1
Nr2c2	0.15932	0.16478	0.873416	1
Malrd1	0.159304	0.315043	0.873429	1
Arhgef10l	0.158952	0.0359771	0.873707	1
Rps19bp1	0.15882	0.489232	0.87381	1
4933432K03Rik	0.158517	0.218284	0.874049	1
Uchl3	0.158017	0.192291	0.874443	1
Marchf4	0.157968	0.33276	0.874482	1
Lats2	0.157927	0.220219	0.874514	1
Syt10	0.157697	0.560857	0.874695	1
Gm8871	0.157697	0.538801	0.874695	1
Ppm1m	0.157632	0.387779	0.874747	1
Klhl33	0.157599	0.700238	0.874773	1
Hmgb2	0.157484	0.420675	0.874863	1
Gm29242	0.157386	0.50941	0.874941	1
Pecr	0.157304	0.411602	0.875005	1
Gm4241	0.157132	1.10422	0.875141	1
Pigv	0.157107	0.363661	0.87516	1
Dhx16	0.157091	0.255756	0.875173	1
Vmn2r63	0.156927	3.24471	0.875303	1
B230369F24Rik	0.156894	1.07597	0.875328	1
Gal3st2b	0.156894	3.11203	0.875328	1
Zbtb12	0.156886	0.665965	0.875335	1
Fbxl8	0.156878	2.89255	0.875341	1
Pudp	0.156861	2.89926	0.875354	1
Gm34838	0.156845	0.989144	0.875367	1
Gm26673	0.156828	1.02538	0.87538	1
Gm16534	0.156828	2.61957	0.87538	1
Tcf7	0.156771	0.261299	0.875425	1
Ccdc63	0.156681	1.00259	0.875496	1
Thop1	0.156673	0.382232	0.875503	1
Rtel1	0.156492	0.211419	0.875645	1
Iqsec2	0.156418	0.0709913	0.875703	1
Gm12724	0.15605	0.35054	0.875994	1
Add2	0.155959	0.174242	0.876065	1
Trmt10a	0.155763	0.270382	0.87622	1
Slc14a2	0.155689	0.324213	0.876278	1
Dpy19l1	0.155336	0.301605	0.876556	1
Nqo2	0.155254	0.418229	0.876621	1
Zkscan16	0.155189	0.748133	0.876672	1
Armc10	0.155148	0.380378	0.876705	1
Gm14418	0.15473	0.728862	0.877034	1
Zfp12	0.154599	0.503964	0.877138	1
Etfrf1	0.154574	0.524058	0.877157	1
Zrsr1	0.154377	0.215597	0.877312	1
Lrrc3b	0.154271	0.378701	0.877396	1
Slc2a10	0.154246	0.476313	0.877416	1
4933405D12Rik	0.154049	1.00932	0.877571	1
Zmiz1os1	0.154041	0.161951	0.877577	1
Ran	0.154017	1.02103	0.877597	1
Gm47863	0.154017	0.479058	0.877597	1
St18	0.154008	0.1819	0.877603	1
Atp2a3	0.153771	0.94777	0.877791	1
Rgs6	0.153762	-0.0951026	0.877797	1
St8sia2	0.153656	0.91656	0.877881	1
Esyt1	0.153648	0.609254	0.877888	1
Depdc1b	0.153549	1.89919	0.877965	1
Btc	0.1535	1.87194	0.878004	1
Gm36287	0.153418	1.63033	0.878069	1
Gm44836	0.153098	0.264259	0.878321	1
Morc2a	0.153041	0.154862	0.878366	1
Fam120b	0.152844	0.12738	0.878521	1
Morn2	0.152754	0.434342	0.878592	1
C030017B01Rik	0.152385	0.321871	0.878883	1
Rsl24d1	0.152279	0.521539	0.878967	1
Smarcc2	0.152131	0.0159105	0.879083	1
Zc3hav1l	0.151877	0.553521	0.879284	1
Shb	0.151844	0.747912	0.87931	1
Rad50	0.151738	0.216062	0.879394	1
Zfp968	0.151303	0.63926	0.879737	1
1500015L24Rik	0.151057	0.598003	0.879931	1
Tmem106c	0.150983	0.440071	0.879989	1
Gpr37	0.15068	0.532643	0.880228	1
Zdhhc8	0.150598	0.216996	0.880293	1
2410002F23Rik	0.150574	0.368358	0.880312	1
Alyref	0.150434	0.818044	0.880422	1
2810032G03Rik	0.150369	1.5635	0.880474	1
Gfra4	0.150254	1.37601	0.880564	1
Klf16	0.150221	0.767334	0.88059	1
Ankrd50	0.150205	0.803648	0.880603	1
Btg4	0.150205	1.40309	0.880603	1
Slc1a6	0.150156	1.35876	0.880642	1
Trpm1	0.150106	1.32257	0.880681	1
Slc16a13	0.150106	1.27649	0.880681	1
Tnnc1	0.15009	1.32028	0.880694	1
Sytl4	0.15009	1.33112	0.880694	1
6230400D17Rik	0.15009	0.269514	0.880694	1
Pgbd5	0.149795	0.305591	0.880926	1
Elmo1	0.149721	0.145589	0.880985	1
Aip	0.149483	0.359996	0.881172	1
Thbs3	0.149385	0.3675	0.88125	1
Prmt2	0.149114	0.289198	0.881463	1
Ccdc112	0.148934	0.195731	0.881606	1
Snhg11	0.148885	0.0580911	0.881644	1
Scube1	0.148868	0.194366	0.881657	1
Tekt5	0.148762	0.366086	0.881741	1
Stx2	0.148762	0.216797	0.881741	1
Plxdc1	0.148508	0.371636	0.881942	1
Wnt5b	0.148385	0.411847	0.882039	1
Sf1	0.148008	0.0944054	0.882337	1
Pcdhgb2	0.147491	0.77498	0.882744	1
Vps28	0.147254	0.542254	0.882932	1
Adcy7	0.147237	1.2783	0.882945	1
Naalad2	0.147155	1.33785	0.88301	1
Psmg3	0.146975	0.320023	0.883152	1
Zfp503	0.146942	1.21284	0.883178	1
Eldr	0.146868	22.0433	0.883236	1
Cd3g	0.146868	22.1703	0.883236	1
Klrb1a	0.146868	22.099	0.883236	1
Nkx6-2	0.146868	22.0511	0.883236	1
B130011K05Rik	0.146827	1.06999	0.883268	1
Gm42997	0.146795	1.0612	0.883294	1
Fam163b	0.146696	0.625661	0.883372	1
Acvr2b	0.146516	0.184508	0.883514	1
Tmem117	0.146442	0.264321	0.883572	1
Ebpl	0.145852	0.305181	0.884038	1
Camk2b	0.145827	0.223243	0.884058	1
Hnrnpa1	0.145745	0.140528	0.884123	1
Syt16	0.145442	0.200048	0.884362	1
Rexo5	0.145122	0.56457	0.884614	1
Gm11520	0.144753	0.40754	0.884906	1
Baz1b	0.14463	0.0107637	0.885003	1
Trpc6	0.144548	0.379056	0.885067	1
Gm30524	0.144532	0.288831	0.88508	1
1700113H08Rik	0.144352	0.697418	0.885223	1
4930474H20Rik	0.144237	0.702634	0.885313	1
Sgpp2	0.144106	0.672395	0.885417	1
Utp3	0.144007	0.471863	0.885495	1
Gm9925	0.143975	0.655806	0.885521	1
Faap20	0.143975	0.332279	0.885521	1
Tbca	0.143942	0.151899	0.885546	1
Gm15601	0.14386	0.611321	0.885611	1
Rnh1	0.143852	0.107859	0.885618	1
4930447C04Rik	0.143802	0.430933	0.885657	1
Gm31946	0.143761	1.03597	0.885689	1
Gm5784	0.143663	0.953051	0.885767	1
Ush2a	0.143663	0.617475	0.885767	1
C230013L11Rik	0.143647	0.979811	0.88578	1
Crhbp	0.143597	2.44595	0.885818	1
Armcx1	0.143597	0.603303	0.885818	1
Olfr1221	0.143581	2.42188	0.885831	1
Thegl	0.143581	2.44671	0.885831	1
2610027F03Rik	0.143565	2.68828	0.885844	1
1700128A07Rik	0.143548	2.43967	0.885857	1
Syngr4	0.143548	2.58599	0.885857	1
Ildr1	0.143515	2.31783	0.885883	1
Ankdd1b	0.143499	2.33792	0.885896	1
S1pr5	0.143499	2.28773	0.885896	1
Ifi35	0.143499	0.925164	0.885896	1
Gm28676	0.143499	2.20293	0.885896	1
Pnpla1	0.143483	2.28186	0.885909	1
Efna1	0.143466	2.23723	0.885922	1
9130204K15Rik	0.143433	0.898476	0.885948	1
Smpd1	0.143368	0.425686	0.886	1
Itprid1	0.143302	0.807149	0.886051	1
Pes1	0.143106	0.612419	0.886207	1
Erc1	0.14295	-0.0179353	0.88633	1
Mkx	0.142917	0.189278	0.886356	1
Gins3	0.142843	0.587599	0.886414	1
Mboat7	0.142786	0.19691	0.886459	1
Gpc3	0.142294	0.387079	0.886848	1
9230009I02Rik	0.141687	0.667029	0.887327	1
Adcy10	0.14145	0.339956	0.887515	1
Cplane1	0.141327	0.0430284	0.887612	1
Tfb1m	0.141081	0.480194	0.887806	1
Gm45494	0.140892	0.447102	0.887955	1
Gm5432	0.140843	0.400344	0.887994	1
Btg3	0.140794	0.438182	0.888033	1
Col22a1	0.140614	0.928661	0.888175	1
Aqp9	0.140556	0.129279	0.888221	1
Gm42531	0.140376	1.73685	0.888363	1
Rbsn	0.140343	0.204956	0.888389	1
Eda2r	0.14031	1.7207	0.888415	1
4930484H19Rik	0.140294	1.73885	0.888428	1
Ifit1bl2	0.140294	1.61743	0.888428	1
Gm33838	0.140261	1.78558	0.888454	1
C1qa	0.140245	1.66859	0.888467	1
Wdr27	0.140245	0.540178	0.888467	1
Gm30613	0.140236	0.519641	0.888473	1
Gm5737	0.140212	1.6173	0.888493	1
Tprg	0.140195	1.5696	0.888506	1
Islr	0.140163	1.6259	0.888531	1
Fgf5	0.140146	1.55121	0.888544	1
Gm20755	0.140113	1.47834	0.88857	1
A930029G22Rik	0.140113	1.48443	0.88857	1
Cpxm2	0.140105	0.809356	0.888577	1
Sbspon	0.140081	1.48101	0.888596	1
Gm29478	0.140064	1.44108	0.888609	1
Fnip1	0.140048	-0.0141414	0.888622	1
Lrrc55os	0.140048	1.37729	0.888622	1
Kdm8	0.139966	0.240617	0.888687	1
Gm7247	0.139827	0.202839	0.888797	1
Tbc1d25	0.139687	0.2678	0.888907	1
Boc	0.139531	0.115575	0.88903	1
Mup2	0.139343	0.171364	0.889179	1
Bag4	0.139286	0.243752	0.889225	1
Rims4	0.138949	0.374565	0.88949	1
Gm49357	0.138449	0.394221	0.889885	1
Abcb7	0.138203	0.116773	0.89008	1
Teddm2	0.138195	0.369306	0.890086	1
Jakmip3	0.138138	0.336499	0.890131	1
Gm34304	0.137695	0.875034	0.890481	1
Gm43293	0.137695	0.519539	0.890481	1
Dcbld1	0.137613	0.278124	0.890546	1
4933427D06Rik	0.137482	0.796537	0.89065	1
Gm42397	0.137466	0.818709	0.890663	1
Ugt1a6a	0.137302	0.567202	0.890792	1
Pcdhga2	0.137171	0.722761	0.890896	1
Cyb5r3	0.137121	0.701175	0.890935	1
Gm11168	0.137007	1.33019	0.891026	1
Gm44079	0.136998	1.28992	0.891032	1
E330023G01Rik	0.136957	1.24398	0.891064	1
Lzts3	0.136957	0.256147	0.891064	1
Gm11042	0.136908	1.25511	0.891103	1
Gm41231	0.136908	1.2753	0.891103	1
Prrt2	0.136875	0.18746	0.891129	1
Npr3	0.136859	1.23497	0.891142	1
Gbp6	0.13681	1.27233	0.891181	1
Gm11638	0.136761	1.17336	0.89122	1
Morn5	0.136711	1.08519	0.891259	1
Klhl36	0.136695	0.487428	0.891272	1
Gm48703	0.136564	0.6206	0.891376	1
Rp1	0.136482	0.58112	0.89144	1
Prr12	0.136236	0.117511	0.891635	1
Rhpn2	0.136088	0.239409	0.891751	1
Cep112it	0.13572	0.626221	0.892043	1
Flywch1	0.135547	0.0577698	0.892179	1
Adcy1	0.135293	0.217772	0.89238	1
Lrguk	0.134867	0.561389	0.892717	1
Tespa1	0.134703	0.522754	0.892847	1
Arvcf	0.134687	0.294615	0.89286	1
Phf23	0.134605	0.305441	0.892924	1
Rasgef1c	0.134236	0.752566	0.893216	1
Lrrc56	0.134014	0.449691	0.893391	1
9630002D21Rik	0.13399	0.705603	0.893411	1
Ppp1r42	0.13399	0.25675	0.893411	1
Zfp69	0.133941	0.626936	0.893449	1
4930588A03Rik	0.133875	0.164582	0.893501	1
9330199G10Rik	0.133736	1.12762	0.893612	1
Sh2d3c	0.133695	0.65975	0.893644	1
Fcer1g	0.133613	0.433076	0.893709	1
2610507I01Rik	0.133596	0.586743	0.893722	1
Slc46a1	0.133588	1.03416	0.893728	1
B130046B21Rik	0.133555	1.04141	0.893754	1
Mrpl32	0.133539	0.296735	0.893767	1
Sis	0.133531	3.74086	0.893774	1
Fndc3c1	0.133531	4.00392	0.893774	1
Slc22a16	0.133531	3.88925	0.893774	1
Dio3os	0.133531	3.87521	0.893774	1
Gm15999	0.133531	4.05958	0.893774	1
[truncated: 30,228 more rows]

## Sheet: mid_genes_WT
names	scores	logfoldchanges	pvals	pvals_adj
Trpm3	36.2226	1.7484	2.68812e-287	8.663e-283
Gria2	29.8201	1.04708	2.14136e-195	3.45048e-191
Gpc5	24.3907	0.643505	2.14846e-131	2.30795e-127
Gm3764	21.6405	0.6776	7.46417e-104	6.01369e-100
Slc7a10	20.7744	1.27281	7.384e-96	4.75929e-92
Lsamp	20.31	0.323732	1.0485e-91	5.63169e-88
Rora	20.2867	0.429202	1.68388e-91	7.75233e-88
Pitpnc1	19.2942	0.681831	6.0105e-83	2.42125e-79
Luzp2	18.7782	1.11928	1.13803e-78	4.07503e-75
Nhsl1	17.6557	0.958446	9.2036e-70	2.96604e-66
Npas3	16.7263	0.400989	8.43173e-63	2.26441e-59
Mgat4c	15.2531	1.15251	1.56887e-52	3.61142e-49
Kcnd2	14.3039	0.854372	2.06753e-46	3.70168e-43
Gabbr2	14.0169	0.934694	1.22891e-44	2.08442e-41
Plcb1	13.852	0.525424	1.2379e-43	1.99469e-40
Atp1a2	13.7534	0.410549	4.85715e-43	7.45387e-40
Kirrel3	13.7417	0.612976	5.71151e-43	8.36659e-40
Nrxn1	13.4795	0.152449	2.0648e-41	2.89315e-38
Itih3	12.9417	1.31128	2.61795e-38	3.51536e-35
Tnik	12.7343	0.438996	3.8111e-37	4.91281e-34
Ddhd1	12.6267	0.464523	1.50537e-36	1.79679e-33
Fry	12.0607	0.746966	1.70329e-33	1.82974e-30
Acsbg1	11.9741	0.654895	4.85941e-33	5.05175e-30
St3gal4	11.3336	0.474353	8.94293e-30	8.73345e-27
Cntn1	11.296	0.95612	1.37318e-29	1.30158e-26
Camk1d	11.2193	0.765963	3.27968e-29	3.01984e-26
Ank2	10.6917	0.284223	1.11352e-26	9.73234e-24
Wwc1	10.6913	0.666126	1.11738e-26	9.73234e-24
St6galnac5	10.6253	0.678326	2.27391e-26	1.87901e-23
Slc4a4	10.581	0.43041	3.65053e-26	2.8694e-23
Ncam1	10.4483	0.491878	1.49122e-25	1.09222e-22
Rgs7	10.3422	0.515031	4.53792e-25	3.17921e-22
Ntm	10.1662	0.157549	2.80784e-24	1.88517e-21
Tmcc3	9.87973	0.838134	5.09682e-23	3.35215e-20
Vav3	9.86093	0.832873	6.14745e-23	3.96228e-20
Nim1k	9.67125	0.63127	3.99476e-22	2.52429e-19
Grin2c	9.65192	0.581099	4.82448e-22	2.98997e-19
Eps8	9.55715	0.696663	1.21043e-21	7.36008e-19
Mdga2	9.21971	0.314377	2.97892e-20	1.68424e-17
Srgap1	9.16923	0.958204	4.76423e-20	2.64719e-17
Macf1	9.09057	0.238616	9.85243e-20	5.29191e-17
Atp13a4	8.9738	0.736425	2.86461e-19	1.489e-16
Pcdh7	8.95528	0.4224	3.38865e-19	1.73343e-16
Cep85l	8.94008	0.581159	3.8889e-19	1.95825e-16
Unc13c	8.89401	0.71592	5.89425e-19	2.92237e-16
Syne1	8.72026	0.352854	2.77558e-18	1.33505e-15
Ndrg2	8.6668	0.551244	4.44441e-18	2.10633e-15
Gnao1	8.63161	0.334868	6.04948e-18	2.82546e-15
Mertk	8.59458	0.44048	8.35708e-18	3.79329e-15
Pde7b	8.31042	0.524471	9.53606e-17	4.09758e-14
Tmc7	8.29513	0.922369	1.08464e-16	4.59929e-14
Lgr6	8.29106	1.17199	1.12239e-16	4.69757e-14
Dock4	8.09711	0.39103	5.62785e-16	2.23912e-13
Daam2	8.07821	0.452494	6.57269e-16	2.58315e-13
ENSMUSG00000095041	8.06438	0.289433	7.36058e-16	2.85794e-13
Adgrb3	7.98211	0.197581	1.43857e-15	5.45419e-13
Cuedc1	7.97691	0.514076	1.50042e-15	5.62256e-13
Sorcs2	7.96791	0.594824	1.61374e-15	5.97771e-13
Adgrl3	7.91714	0.314345	2.43044e-15	8.70285e-13
Ccdc141	7.80081	0.569481	6.15101e-15	2.17834e-12
Lgi1	7.78889	0.641654	6.76001e-15	2.36799e-12
Camk2g	7.63114	0.369044	2.32686e-14	7.73071e-12
Chd9	7.48019	0.364411	7.42167e-14	2.39178e-11
Grip1	7.28811	0.534913	3.14324e-13	9.55634e-11
Atp2b2	7.2454	0.495717	4.31166e-13	1.29862e-10
Spon1	7.21327	1.14027	5.46251e-13	1.63e-10
Msi2	7.2081	0.189884	5.67381e-13	1.67752e-10
Cables1	7.1885	0.730413	6.55069e-13	1.91917e-10
Itpr2	7.17581	0.440257	7.18779e-13	2.08686e-10
Phkg1	7.16781	0.342097	7.62076e-13	2.19281e-10
Slc6a11	7.10151	0.629972	1.23398e-12	3.48837e-10
Asic2	7.01047	0.380382	2.37526e-12	6.59892e-10
Rgs6	6.99601	0.375893	2.63351e-12	7.25386e-10
Ccdc85a	6.93271	0.692811	4.1286e-12	1.12756e-09
Slc13a5	6.91435	0.791571	4.70004e-12	1.27284e-09
Grid2	6.85235	0.376734	7.26457e-12	1.95096e-09
Slc25a18	6.81591	0.770699	9.36685e-12	2.49476e-09
Gria1	6.76535	0.641433	1.32987e-11	3.48436e-09
Slc6a1	6.74246	0.475688	1.55726e-11	4.01486e-09
Ckb	6.73871	0.413727	1.59804e-11	4.08729e-09
Kmt2c	6.73356	0.354513	1.65561e-11	4.20121e-09
Ghr	6.71086	0.450399	1.9348e-11	4.87132e-09
Brinp3	6.68806	0.622997	2.26151e-11	5.64975e-09
Washc2	6.68469	0.533918	2.31416e-11	5.73681e-09
Kcnj10	6.65021	0.901655	2.9267e-11	7.14535e-09
Ptprz1	6.58026	0.224019	4.69637e-11	1.12948e-08
Ptch1	6.56556	0.5556	5.18368e-11	1.22834e-08
Cdh20	6.53505	0.344262	6.35901e-11	1.49585e-08
Acot11	6.51188	0.599646	7.4216e-11	1.73316e-08
9630014M24Rik	6.44721	0.513809	1.13924e-10	2.62245e-08
Efr3b	6.43002	0.417492	1.27583e-10	2.91605e-08
Luc7l3	6.3932	0.276957	1.62452e-10	3.68686e-08
Il33	6.39113	1.53935	1.64663e-10	3.71092e-08
Akap6	6.23432	0.364802	4.53747e-10	1.00157e-07
Nat8f3	6.16479	0.477775	7.05756e-10	1.54724e-07
Hacd2	6.16041	0.47759	7.25563e-10	1.57991e-07
Fat3	6.09875	0.380943	1.069e-09	2.28149e-07
Tcf25	6.06539	0.318348	1.31634e-09	2.7909e-07
Rgs7bp	6.05356	0.541443	1.41683e-09	2.98433e-07
Rhoq	6.0442	0.488556	1.5015e-09	3.14213e-07
Cdh19	5.95786	0.683687	2.55566e-09	5.27957e-07
5031439G07Rik	5.81066	0.910814	6.2227e-09	1.25337e-06
Cadm1	5.73697	0.341811	9.63851e-09	1.91741e-06
Magi2	5.72911	0.151218	1.00959e-08	1.99607e-06
Abr	5.709	0.265941	1.13641e-08	2.20621e-06
Fut9	5.69225	0.311951	1.25378e-08	2.4195e-06
Eif4g3	5.54127	0.325281	3.00281e-08	5.62626e-06
Dock1	5.50971	0.326355	3.59415e-08	6.65681e-06
Pde8b	5.502	0.318165	3.75506e-08	6.87581e-06
Pals2	5.49519	0.484095	3.90294e-08	7.10621e-06
Hivep2	5.48552	0.34819	4.12247e-08	7.46376e-06
Ablim1	5.48201	0.44217	4.20525e-08	7.5711e-06
Rapgef3	5.43946	0.346057	5.34421e-08	9.46306e-06
Gli2	5.42283	0.390727	5.86626e-08	1.0219e-05
Myo18a	5.38737	0.33018	7.14953e-08	1.23213e-05
Nebl	5.35731	0.296553	8.44716e-08	1.44801e-05
Syn2	5.34657	0.429	8.96357e-08	1.52036e-05
Cap2	5.2832	0.429836	1.26945e-07	2.09798e-05
Dpf3	5.24576	0.364979	1.55636e-07	2.52044e-05
Clmn	5.24017	0.285936	1.60431e-07	2.5851e-05
Spag9	5.15659	0.245325	2.51491e-07	3.93438e-05
Npas2	5.13466	0.339542	2.82657e-07	4.37941e-05
Cdh10	5.09364	0.294066	3.51254e-07	5.36486e-05
Tcf7l2	5.01569	0.316271	5.28428e-07	7.99514e-05
Ptprj	5.00759	0.503264	5.51152e-07	8.29998e-05
Wasf3	5.00192	0.392196	5.67614e-07	8.46875e-05
Abtb2	4.98996	0.590924	6.03926e-07	8.96899e-05
Mfn1	4.96141	0.421148	6.99847e-07	0.000102986
Etv4	4.95977	0.512965	7.05773e-07	0.000103386
Dzip1l	4.89132	0.42233	1.00163e-06	0.000143464
Car8	4.88786	0.94684	1.01937e-06	0.000145359
Hlf	4.84775	0.541068	1.24872e-06	0.00017728
Tmem164	4.80723	0.288037	1.53037e-06	0.000214431
Lix1	4.80427	0.349523	1.5532e-06	0.000216688
Cdh4	4.80104	0.486128	1.57842e-06	0.000219257
Gulp1	4.78256	0.387173	1.7308e-06	0.000237355
Lfng	4.76878	0.904845	1.85345e-06	0.000253099
Itpkb	4.74584	0.570511	2.07644e-06	0.000281165
Slc1a2	4.74323	0.136244	2.10333e-06	0.000283616
Chst11	4.74208	0.348846	2.11539e-06	0.000284052
Tnrc6a	4.73398	0.241253	2.20156e-06	0.00029318
Gabra2	4.71039	0.276394	2.47246e-06	0.000326557
Fgfr3	4.68939	0.352856	2.74019e-06	0.000360442
Tmem178b	4.68696	0.379704	2.77293e-06	0.000363265
Phactr3	4.67682	0.288963	2.91355e-06	0.000380142
Smarca2	4.66856	0.311926	3.03316e-06	0.000392569
Cdk11b	4.60054	0.428971	4.21394e-06	0.0005389
Cpeb3	4.55765	0.319743	5.17286e-06	0.000658916
Septin4	4.55107	1.15524	5.33731e-06	0.000677186
Ripor2	4.51551	0.617744	6.31638e-06	0.000792054
Apba2	4.46591	0.254928	7.9728e-06	0.000995889
Akt2	4.4613	0.316392	8.14644e-06	0.00101365
Acer3	4.45428	0.524617	8.41769e-06	0.00104337
Srsf11	4.45251	0.273001	8.48706e-06	0.00104794
Tesk2	4.44104	0.47824	8.95234e-06	0.00110117
Ntrk3	4.4273	0.406905	9.54185e-06	0.00116922
Ctnnd2	4.42468	0.12141	9.65871e-06	0.00117906
Srrm2	4.42342	0.175053	9.7152e-06	0.00118148
Tspan7	4.41885	0.283689	9.92291e-06	0.0011977
Chchd3	4.40342	0.349836	1.06559e-05	0.00127738
Pygm	4.38031	1.10262	1.18511e-05	0.00140414
Gjb6	4.3235	0.497374	1.53575e-05	0.00179973
Rbm20	4.29497	0.648095	1.74713e-05	0.00203266
Cecr2	4.28697	0.364586	1.81127e-05	0.00209218
Gpld1	4.28324	0.628226	1.84189e-05	0.00211995
Gm29514	4.2727	0.91853	1.93123e-05	0.00219921
Lrp1	4.26415	0.322994	2.00669e-05	0.00226911
Adgrl1	4.25445	0.283527	2.09562e-05	0.00235316
Trim8	4.24463	0.530319	2.18951e-05	0.0024484
Kalrn	4.23268	0.242357	2.30928e-05	0.00256624
Nrcam	4.17829	0.238635	2.93704e-05	0.00320854
Ptprm	4.12963	0.271512	3.63342e-05	0.00383158
Csgalnact1	4.12934	0.24538	3.63814e-05	0.00383158
Septin7	4.11172	0.317778	3.92718e-05	0.00409584
Cacna2d2	4.10386	0.990077	4.06322e-05	0.00420636
Prex1	4.10334	0.336235	4.07231e-05	0.00420636
Mir9-3hg	4.05805	0.243665	4.94848e-05	0.00501492
Nrxn3	4.04154	0.1597	5.31011e-05	0.00531457
Cacng8	4.01882	0.439829	5.84906e-05	0.00576445
Cdh2	4.01087	0.254151	6.04951e-05	0.00594383
Oxct1	3.99043	0.285523	6.59523e-05	0.00642128
Fermt2	3.96551	0.258342	7.32399e-05	0.00710934
Rab30	3.9607	0.308718	7.47313e-05	0.00721068
Rrbp1	3.95656	0.26924	7.60382e-05	0.00731487
Acss2	3.95129	0.290865	7.77322e-05	0.00745558
Cpq	3.94477	0.286986	7.98757e-05	0.00763844
Ldlr	3.94007	0.311126	8.14575e-05	0.00776666
Msmo1	3.9303	0.256459	8.48411e-05	0.00806541
Fnbp1	3.92468	0.199663	8.68458e-05	0.0082317
Mir124-2hg	3.91853	0.401135	8.90913e-05	0.00841978
Grk3	3.89595	0.212799	9.78138e-05	0.00907642
Ptchd4	3.89583	0.250066	9.78638e-05	0.00907642
Mcu	3.89546	0.374548	9.80108e-05	0.00907642
Slc1a3	3.8821	0.194272	0.000103557	0.00955633
Sall2	3.88124	0.375123	0.000103924	0.00955633
Psd2	3.88087	0.380772	0.000104083	0.00955633
Gli1	3.86485	2.2482	0.000111159	0.0101771
Baalc	3.84044	0.303131	0.000122816	0.0110868
Abat	3.83934	0.29948	0.000123367	0.0111055
Chd3	3.83391	0.540638	0.00012612	0.0113217
Grm5	3.83176	0.352151	0.00012723	0.011358
Frem1	3.80877	1.03969	0.00013966	0.012399
Itga6	3.79088	0.348769	0.000150115	0.0132179
Zhx3	3.78977	0.240491	0.000150785	0.0132407
Rbm25	3.78418	0.179075	0.000154218	0.0135054
Proca1	3.75303	0.938069	0.000174707	0.0150141
Pnisr	3.72608	0.119507	0.000194478	0.0165805
Fam163a	3.70915	0.342158	0.000207958	0.0175356
Nwd1	3.69472	0.222252	0.000220127	0.018474
Map2k6	3.67985	0.312233	0.000233368	0.0195344
Lpp	3.64643	0.219141	0.000265913	0.0220865
Enah	3.63779	0.204946	0.000274991	0.0227818
Nkx2-2os	3.60199	1.05539	0.000315786	0.0259613
Rgs3	3.58918	0.530959	0.000331723	0.0272021
Pcdh9	3.58483	0.0849992	0.000337295	0.0275888
Lgr4	3.58191	0.308424	0.000341086	0.0277658
Gabbr1	3.55443	0.191624	0.000378796	0.030672
Cacng4	3.55212	0.985517	0.000382144	0.0308655
Abi1	3.54054	0.259723	0.000399311	0.0320913
Thrb	3.52582	0.192714	0.00042217	0.033844
Nr3c1	3.5213	0.281098	0.000429444	0.0342783
Qk	3.51579	0.198859	0.000438442	0.0348881
Mical2	3.50565	0.205456	0.000455485	0.0360661
Chd4	3.47165	0.209041	0.00051728	0.0405605
Gtf2i	3.46607	0.247221	0.000528126	0.0412361
Elmo2	3.46071	0.536506	0.000538746	0.0419376
Bcan	3.44698	0.172651	0.000566891	0.0439163
Limch1	3.41808	0.172686	0.000630648	0.0483902
Slc39a12	3.41365	0.20855	0.000640979	0.0490661
Dnmt3a	3.40305	0.198972	0.000666381	0.0508897
Mras	3.39283	0.247854	0.000691741	0.0525772
Znrf3	3.37986	0.202893	0.000725241	0.0548646
Fam107a	3.35576	0.320146	0.000791479	0.0593186
Nos1ap	3.33523	0.360795	0.0008523	0.0637287
4930488L21Rik	3.33138	0.226205	0.000864154	0.0644655
St6gal1	3.31331	0.275204	0.000921979	0.0683049
Tulp3	3.30674	0.264577	0.000943883	0.0697673
Neat1	3.30212	0.24621	0.000959574	0.0707647
Adgrb1	3.29983	0.74344	0.000967447	0.0710203
Hip1	3.29737	0.217484	0.000975936	0.0713186
Irak2	3.29662	0.206967	0.00097857	0.0713492
Jam2	3.29288	0.515021	0.000991657	0.071816
Sparcl1	3.29208	0.168935	0.00099451	0.0718612
Itgav	3.28183	0.331487	0.00103137	0.0743575
Dnajc1	3.26184	0.214682	0.00110691	0.0792717
Clip1	3.2513	0.294819	0.00114877	0.0820874
Mitf	3.23283	0.426125	0.00122569	0.0870054
Dctn4	3.22946	0.326595	0.00124023	0.0878438
Mfhas1	3.21811	0.314817	0.00129039	0.0907931
Klf9	3.2175	0.34508	0.00129314	0.0907931
Hs2st1	3.20676	0.282661	0.00134238	0.0936381
Ahcyl1	3.18899	0.220444	0.00142771	0.0989479
Hmgcs1	3.17298	0.344994	0.00150884	0.103458
Camk2n1	3.16877	0.389491	0.00153085	0.104522
Aatk	3.16292	0.411698	0.00156195	0.106166
Gtf2ird1	3.16239	0.38994	0.00156481	0.106166
Zbtb16	3.1386	0.315414	0.00169759	0.114692
Agl	3.1266	0.244021	0.00176839	0.119226
Paqr8	3.12427	0.174055	0.00178244	0.119279
Shc3	3.12402	0.276553	0.00178399	0.119279
Cyfip1	3.12218	0.316894	0.00179518	0.119779
Hipk2	3.11997	0.176044	0.00180868	0.120372
Atp13a5	3.11486	0.839398	0.00184035	0.121427
Pde4b	3.11419	0.197843	0.00184453	0.121427
Gm44257	3.11391	0.509605	0.00184626	0.121427
S100b	3.10272	0.846945	0.00191749	0.125822
Pik3r1	3.10099	0.221451	0.00192874	0.12608
D130040H23Rik	3.06452	0.323458	0.00218018	0.14137
Hsd11b1	3.05979	0.735722	0.00221492	0.143046
Smim3	3.04955	0.435324	0.00229184	0.147708
Fgf1	3.04882	0.298098	0.00229745	0.147708
Nav3	3.04837	0.177414	0.00230085	0.147708
Hivep3	3.04253	0.180614	0.00234595	0.150304
Lrmda	3.03362	0.42905	0.00241639	0.15451
Aldoc	3.03171	0.276084	0.00243177	0.155185
Irf2	3.01932	0.265599	0.00253345	0.161036
Ece1	3.00887	0.64384	0.00262218	0.165372
Abcd2	3.0053	0.311123	0.00265319	0.166675
Ccnl2	3.00438	0.258516	0.0026612	0.166816
Specc1	2.98708	0.217862	0.00281659	0.175571
Gab2	2.98096	0.373702	0.0028735	0.177884
Mro	2.9805	0.277138	0.00287774	0.177884
Frmd4a	2.97462	0.125473	0.00293348	0.18076
Etnppl	2.97329	1.17421	0.00294624	0.180974
Cspg5	2.97309	0.183865	0.0029482	0.180974
Ankrd11	2.95179	0.17224	0.00315935	0.192106
Glul	2.93585	0.18552	0.00332631	0.200368
4932438H23Rik	2.91912	0.572684	0.00351019	0.209875
Paqr6	2.91609	1.12337	0.00354443	0.211351
2210408F21Rik	2.89294	0.22171	0.00381651	0.224034
Wipf1	2.87971	0.331446	0.00398039	0.232384
Fmnl2	2.86075	0.191227	0.00422647	0.246304
Slc25a12	2.8499	0.238126	0.00437329	0.25303
Thoc2	2.84185	0.159411	0.00448524	0.257822
Ncoa1	2.84165	0.156951	0.00448811	0.257822
Nr3c2	2.83166	0.191821	0.00463067	0.265539
Arrb1	2.81557	0.257321	0.00486907	0.277236
Aco2	2.80656	0.272271	0.00500735	0.284607
Prnp	2.80126	0.363164	0.00509032	0.288305
Gm41492	2.80005	0.771303	0.00510952	0.288885
Actr3b	2.78528	0.499301	0.00534816	0.300794
Plcd4	2.77995	0.152709	0.00543669	0.305241
Pcdh11x	2.76078	0.251539	0.00576632	0.322064
Ap3d1	2.75555	0.217098	0.00585937	0.326131
Phkb	2.74052	0.177991	0.00613421	0.337927
Cntfr	2.73052	0.170837	0.00632345	0.347757
Atp5c1	2.72837	0.430857	0.0063649	0.349441
Ivd	2.72676	0.155054	0.00639601	0.350551
Folh1	2.72322	0.747311	0.0064649	0.353725
Cyb5b	2.71975	0.321759	0.00653316	0.356854
Gm11266	2.71059	0.279085	0.0067163	0.365002
Ramp1	2.70115	0.416697	0.0069101	0.373644
Zfc3h1	2.69976	0.249824	0.00693888	0.374572
Nktr	2.69724	0.168773	0.00699173	0.376794
Kif13a	2.69639	0.289126	0.00700948	0.377119
Acap2	2.69286	0.240492	0.00708428	0.380481
Spop	2.69232	0.248658	0.00709557	0.380481
Rfc1	2.67334	0.270392	0.00750992	0.398718
Kidins220	2.66944	0.148775	0.00759771	0.402716
Gm40578	2.6678	0.177212	0.00763501	0.404029
Atxn2	2.66651	0.173704	0.00766433	0.404691
Cit	2.66026	0.59925	0.00780807	0.410491
Mvd	2.64668	0.345475	0.00812868	0.425265
Akt3	2.64611	0.155631	0.00814234	0.425289
Cadm2	2.63898	0.0457107	0.00831547	0.431534
Rhou	2.62664	0.618836	0.00862322	0.445353
Peak1	2.62454	0.220021	0.00867648	0.447387
Nckap1	2.61007	0.185829	0.00905239	0.463802
Ppargc1a	2.60126	0.198436	0.00928832	0.473631
Ky	2.57613	0.717041	0.00999125	0.504683
Plpp3	2.56912	0.157604	0.0101958	0.513408
Cnnm2	2.56803	0.290182	0.0102278	0.514213
Insig1	2.56542	0.39951	0.0103051	0.517295
C030005K06Rik	2.56073	0.748165	0.0104452	0.523511
Celsr2	2.53973	0.436417	0.0110937	0.550871
Stambpl1	2.53614	0.40341	0.0112082	0.553998
Kif1a	2.53428	0.241244	0.0112678	0.556089
Gse1	2.52698	0.311735	0.0115047	0.566048
Pbrm1	2.52575	0.19758	0.011545	0.567168
Sat1	2.52266	0.184346	0.0116471	0.571309
Xpnpep1	2.51277	0.495192	0.0119787	0.585795
Chka	2.50792	0.193662	0.0121443	0.591871
Trak1	2.49933	0.20198	0.0124427	0.603901
Ubash3b	2.49746	0.318102	0.0125085	0.603907
Fndc3b	2.4972	0.250572	0.0125178	0.603907
Gpr158	2.49524	0.235605	0.012587	0.605437
Cpeb1	2.49117	0.283396	0.0127324	0.610604
Mtss2	2.48933	0.191404	0.0127982	0.611795
Eif2s3y	2.48837	0.515477	0.0128331	0.611795
Ttll4	2.47773	0.559412	0.013222	0.627548
Mapk10	2.46589	0.156673	0.0136675	0.644895
Trio	2.46296	0.235186	0.0137796	0.649231
Fam53b	2.46177	0.311212	0.0138255	0.650444
Whamm	2.442	0.424633	0.0146062	0.677286
Jarid2	2.43798	0.211843	0.0147695	0.682895
Kcnc3	2.4328	0.363833	0.0149826	0.691754
Ppp1r9b	2.42685	0.326086	0.0152304	0.699259
Trmt1l	2.42476	0.263208	0.0153186	0.701241
Limk2	2.42273	0.377882	0.0154045	0.704172
Scrg1	2.40528	0.588485	0.01616	0.736618
Gm47644	2.40018	0.3845	0.016387	0.745911
Phf21b	2.39831	0.382333	0.016471	0.748125
Pcdh10	2.39806	0.206064	0.0164821	0.748125
Gabrg1	2.38079	0.305638	0.0172755	0.780578
Esrrg	2.3804	0.340375	0.017294	0.780578
Pid1	2.37261	0.16179	0.0176629	0.791116
Pitpnm2	2.36738	0.306961	0.0179143	0.799618
Pik3r3	2.3545	0.260916	0.0185475	0.82332
Agpat5	2.34811	0.377184	0.0188688	0.834136
Nisch	2.34704	0.164756	0.0189231	0.835389
Dtx1	2.33645	0.337483	0.019468	0.855929
Ppp1r12a	2.32623	0.169113	0.0200064	0.871279
Hdhd5	2.32006	0.30575	0.0203379	0.882137
Septin5	2.31509	0.319238	0.0206079	0.890255
Gm37679	2.31115	0.605565	0.0208247	0.897216
Bcar3	2.30168	0.196829	0.0213533	0.918761
Adgrb2	2.29805	0.365072	0.0215591	0.925147
Cyp4f15	2.29224	0.261358	0.0218918	0.935687
Snx25	2.29001	0.319209	0.0220206	0.939241
Kcnq3	2.28633	0.144782	0.022235	0.945339
Tmem51	2.27855	0.472344	0.0226939	0.962309
Galnt16	2.27059	0.238959	0.023172	0.981292
Gramd1b	2.26999	0.152388	0.0232082	0.981534
Ranbp9	2.26632	0.240738	0.0234321	0.98843
Srek1	2.26365	0.160495	0.0235956	0.992708
Tle4	2.26062	0.183886	0.023783	0.997988
Gli3	2.25213	0.143655	0.024314	1
Tcf12	2.24166	0.150973	0.0249831	1
Kcnn3	2.22889	0.184252	0.0258211	1
Timp3	2.22093	0.292843	0.0263557	1
Celrr	2.2064	0.150182	0.0273558	1
Miga2	2.20566	0.391243	0.0274078	1
Abca1	2.19556	0.266203	0.0281236	1
Usp32	2.19355	0.209703	0.0282678	1
Zfp521	2.19322	0.194321	0.0282919	1
Gm29521	2.19204	0.868152	0.0283769	1
Elovl6	2.18963	0.184299	0.0285508	1
Il18	2.17645	0.149538	0.0295213	1
Ndufs4	2.1722	0.235245	0.0298409	1
Zfp710	2.16985	0.240654	0.0300186	1
Kif13b	2.16121	0.347501	0.0306788	1
Prdm5	2.14653	0.337905	0.0318304	1
Nrf1	2.13848	0.142848	0.032478	1
Cabin1	2.13308	0.291702	0.0329184	1
Nrp1	2.1314	0.314231	0.0330559	1
Brinp2	2.12423	0.437833	0.0336506	1
Smarca4	2.12126	0.21323	0.0339001	1
Vegfa	2.11813	0.140295	0.0341642	1
N4bp2l2	2.07857	0.183696	0.0376574	1
Rims2	2.07011	0.161757	0.0384422	1
Ttll8	2.06868	0.231051	0.038576	1
Ccdc88c	2.06469	0.211708	0.0389521	1
Cox16	2.06432	0.155801	0.0389872	1
AW047730	2.06429	0.493479	0.03899	1
Ppara	2.06005	0.197391	0.0393938	1
Aox1	2.05479	0.266605	0.0398995	1
Elavl3	2.05411	0.222982	0.039965	1
Fdft1	2.0537	0.144046	0.0400044	1
Jmjd1c	2.048	0.145748	0.0405603	1
Ddo	2.04464	0.407359	0.0408901	1
Pcx	2.04298	0.195598	0.0410549	1
Ucp3	2.0416	1.12598	0.0411912	1
Pfkm	2.02576	0.3003	0.0427891	1
Tns1	2.02127	0.336268	0.0432516	1
Cxcl14	2.01705	0.364386	0.0436902	1
Ccdc50	2.01239	0.146467	0.0441785	1
Tspan5	2.01012	0.183836	0.0444182	1
Rmnd1	2.00671	0.351443	0.0447806	1
Hmgn3	2.00363	0.207123	0.0451096	1
Grm3	2.00239	0.231559	0.0452424	1
Metap2	1.9932	0.215857	0.0462394	1
Fam20a	1.98988	0.126532	0.0466039	1
Slc10a7	1.98661	0.299827	0.0469659	1
Ptpn9	1.98212	0.162467	0.0474661	1
Cep350	1.97662	0.219972	0.0480844	1
Lrrc8c	1.96544	0.258136	0.049363	1
Ssx2ip	1.96513	0.661039	0.0493992	1
Adora1	1.96287	0.735836	0.0496617	1
Nrros	1.95568	0.805028	0.0505033	1
Nfasc	1.95378	0.218751	0.0507277	1
Tmem144	1.95341	1.00865	0.0507716	1
Nmnat2	1.945	0.595398	0.0517751	1
Fasn	1.94434	0.389538	0.051854	1
Ccdc18	1.94422	0.440686	0.0518689	1
Mast4	1.94276	0.139675	0.0520455	1
Abcb9	1.94184	0.350822	0.0521564	1
Ncor2	1.92736	0.260605	0.0539351	1
Bach2	1.92367	0.121101	0.0543963	1
Fam193b	1.92131	0.141803	0.0546927	1
Hrh1	1.91776	0.473104	0.0551417	1
Gm6145	1.91696	0.095718	0.0552434	1
Atp2a2	1.90946	0.184832	0.0562027	1
Rab34	1.90822	0.40542	0.0563633	1
Mmp28	1.90633	0.840254	0.0566072	1
Peds1	1.89899	0.475053	0.0575651	1
Egfr	1.89707	0.136493	0.0578192	1
Denn2b	1.89004	0.21442	0.0587532	1
Aff1	1.88883	0.141734	0.0589149	1
Tiam2	1.87782	0.227543	0.0604063	1
Rabl6	1.87258	0.160541	0.061127	1
Me1	1.87179	0.349832	0.0612357	1
Dgkb	1.86378	0.108969	0.062352	1
Antkmt	1.86096	0.46361	0.0627498	1
Gm13266	1.85955	0.414594	0.0629495	1
Megf10	1.85915	0.170539	0.0630062	1
Baz2a	1.85886	0.149104	0.0630474	1
St6gal2	1.85334	0.375635	0.0638336	1
Zkscan3	1.85234	0.309316	0.0639766	1
D930020B18Rik	1.852	1.19909	0.0640257	1
Gm12239	1.84816	0.509115	0.0645794	1
Arhgap26	1.8471	0.121689	0.0647333	1
Stimate	1.84248	0.307655	0.0654048	1
Nrip1	1.83935	0.393424	0.0658634	1
Susd6	1.83822	0.256385	0.0660305	1
Unc79	1.82498	0.259912	0.0680044	1
Clasp2	1.8248	0.114706	0.0680307	1
Agmo	1.80941	0.178323	0.0703873	1
1700017B05Rik	1.80911	0.806579	0.0704336	1
Usp54	1.80325	0.167271	0.0713485	1
Inpp5a	1.79475	0.289512	0.0726943	1
Colec12	1.78995	0.867323	0.0734621	1
Zswim5	1.78512	0.310883	0.0742413	1
Usp45	1.78448	0.293476	0.0743464	1
Gsk3b	1.78405	0.132425	0.0744161	1
Gna12	1.78097	0.258529	0.0749177	1
Serpine2	1.77626	0.250074	0.0756902	1
Atad2b	1.76606	0.10232	0.0773866	1
Cadm4	1.76381	0.227305	0.0777634	1
Dnm2	1.76196	0.157997	0.0780764	1
Atl2	1.7573	0.223199	0.0788667	1
Rbm39	1.75478	0.0833382	0.0792967	1
Ttpa	1.75435	0.545182	0.0793714	1
Kcnip3	1.75224	0.15835	0.0797323	1
Rfwd3	1.74754	0.314916	0.0805437	1
Chst10	1.74609	0.282466	0.080795	1
Aplp1	1.74513	0.264837	0.0809621	1
Gm36264	1.74461	0.115758	0.081052	1
Upf3b	1.74285	0.161224	0.0813606	1
Ahcyl2	1.74223	0.15165	0.0814687	1
Prodh	1.74214	0.138912	0.081484	1
Desi2	1.7367	0.136689	0.0824396	1
Iffo1	1.73479	0.345826	0.0827782	1
Cpeb4	1.73461	0.125182	0.0828091	1
Paqr7	1.73453	0.29651	0.0828246	1
Prr5	1.73216	0.51363	0.0832448	1
Per3	1.72702	0.139598	0.0841635	1
Kif3a	1.72583	0.222077	0.084378	1
Gpd2	1.72391	0.195081	0.0847244	1
Ppp1r16b	1.72143	0.549821	0.0851734	1
Suclg1	1.72132	0.307242	0.0851919	1
Scn8a	1.71631	0.183578	0.0861053	1
Pi4ka	1.7158	0.132502	0.0861985	1
Ogdhl	1.71333	0.318942	0.0866525	1
Rabep1	1.71156	0.102626	0.0869782	1
Dnajc18	1.70844	0.314452	0.0875542	1
Sall3	1.70496	0.1704	0.0882012	1
Taok1	1.70271	0.146165	0.0886214	1
Plcl1	1.69865	0.145928	0.0893858	1
Tet2	1.69747	0.169354	0.0896083	1
Hnrnpu	1.69308	0.125023	0.0904405	1
Cped1	1.68743	0.87766	0.0915205	1
Sipa1l2	1.68393	0.48786	0.0921951	1
Slc25a23	1.67988	0.190327	0.0929799	1
Slc9a3r1	1.67738	0.200786	0.0934681	1
Cs	1.67319	0.132448	0.0942903	1
Megf8	1.67296	0.383283	0.0943361	1
Ddx5	1.67285	0.0861387	0.0943576	1
Gm48286	1.66535	0.162862	0.095843	1
Shroom2	1.6617	0.202502	0.0965737	1
Spaca6	1.65895	0.206189	0.0971269	1
Dab2	1.65372	0.709404	0.0981845	1
Hdac7	1.6473	0.204308	0.0994963	1
Add1	1.64017	0.124281	0.10097	1
Agpat3	1.63865	0.235197	0.101285	1
Sertad2	1.6352	0.202114	0.102008	1
Thoc2l	1.63499	0.121226	0.10205	1
Plcl2	1.62027	0.292431	0.105174	1
Scd2	1.61448	0.216164	0.106423	1
Nat8f7	1.6121	0.362997	0.106939	1
Abhd3	1.60871	0.25312	0.107679	1
Bdh1	1.60442	0.39991	0.108622	1
Ptgs1	1.60408	1.36204	0.108697	1
Map3k5	1.60135	0.218038	0.109298	1
Arhgef28	1.60037	0.9284	0.109516	1
Raf1	1.59772	0.195055	0.110105	1
Vps13d	1.5973	0.152776	0.110199	1
Esco1	1.59382	0.244854	0.110976	1
Eno1	1.57579	0.355053	0.115075	1
Grin2b	1.57417	0.121058	0.115448	1
Mef2d	1.57339	0.193996	0.115628	1
Rfx4	1.57097	0.0861589	0.11619	1
Etv5	1.57084	0.194251	0.11622	1
Sfxn1	1.57012	0.201849	0.116386	1
Ggnbp2	1.56746	0.116281	0.117007	1
Shisa4	1.56437	0.20123	0.117731	1
Atf7	1.56336	0.120977	0.117967	1
Gripap1	1.5579	0.165016	0.119256	1
Myh14	1.55455	0.252626	0.120053	1
Kirrel2	1.55361	0.471921	0.120277	1
Kmt2e	1.5501	0.0855401	0.121119	1
Ubxn4	1.54759	0.141337	0.121721	1
Usp53	1.54518	0.198793	0.122304	1
Mapk8ip3	1.54419	0.229219	0.122542	1
Gm26843	1.54282	0.239526	0.122875	1
Hsp90ab1	1.54081	0.258208	0.123363	1
Sntb2	1.5371	0.375283	0.124268	1
Ubn1	1.53708	0.0996294	0.124273	1
Cep95	1.53464	0.253731	0.124871	1
Pias1	1.53435	0.119745	0.124945	1
Zzef1	1.53424	0.143057	0.124971	1
Map7d1	1.53403	0.41078	0.125023	1
Crlf3	1.53004	0.1302	0.126007	1
Osbpl9	1.52127	0.123548	0.128193	1
Slc27a1	1.51957	0.0893604	0.128619	1
Gm16759	1.51661	0.236758	0.129365	1
Fam133b	1.5133	0.141509	0.130204	1
Gm30606	1.51292	0.359322	0.1303	1
Rundc3a	1.504	0.306454	0.13258	1
Trpm7	1.50365	0.124432	0.132672	1
Gm17482	1.496	0.508802	0.134654	1
Ephx2	1.49481	0.431141	0.134964	1
Zfp219	1.49465	0.176427	0.135005	1
Phkg2	1.49214	0.284825	0.135662	1
Astn2	1.48946	0.107881	0.136366	1
Gria4	1.48403	0.170307	0.1378	1
Nxn	1.48325	0.122054	0.138009	1
Arhgap42	1.48273	0.171352	0.138146	1
Cyp2d22	1.4826	0.243534	0.138181	1
Arglu1	1.48053	0.0943181	0.138731	1
Acin1	1.47381	0.101362	0.140531	1
Tlcd1	1.46697	0.449964	0.142383	1
Bcor	1.46606	0.261235	0.142633	1
Sox8	1.46463	0.41995	0.143022	1
Kdm5b	1.46212	0.162478	0.143709	1
Tanc2	1.45996	0.0944338	0.1443	1
Elovl5	1.45333	0.254491	0.146131	1
Ttc23	1.44467	0.182844	0.14855	1
Psma1	1.44421	0.301478	0.14868	1
Tle2	1.44407	0.57004	0.148719	1
Kif21b	1.43627	0.296429	0.150926	1
Cyld	1.43582	0.457448	0.151055	1
Scfd1	1.4239	0.25744	0.154475	1
Pfkp	1.42268	0.205058	0.154829	1
Hk1	1.42247	0.261749	0.15489	1
Dgkz	1.41816	0.223914	0.156144	1
Nfat5	1.41096	0.100292	0.158256	1
Spred2	1.40742	0.131258	0.159304	1
Abcc10	1.40598	0.633822	0.159729	1
Skap2	1.40586	0.555438	0.159766	1
Mtif2	1.40502	0.223929	0.160014	1
Bnip2	1.40119	0.456533	0.161156	1
Tsc22d3	1.39726	0.380288	0.162336	1
Cdc5l	1.39633	0.308712	0.162616	1
Clic4	1.39328	0.500617	0.163536	1
Zfp277	1.39171	0.241254	0.16401	1
Pip4k2a	1.38981	0.159466	0.164586	1
Hmgcr	1.38095	0.187399	0.167293	1
Bicral	1.38028	0.158386	0.167501	1
Brd9	1.37858	0.112811	0.168024	1
Tiparp	1.37635	0.278094	0.168714	1
Zfp934	1.37627	0.143806	0.168739	1
Ifnar2	1.37407	0.401516	0.16942	1
Kmt2b	1.36753	0.292614	0.17146	1
Trp53inp1	1.36737	0.307773	0.171508	1
Pgm1	1.36219	0.370942	0.173137	1
Sparc	1.36021	1.21144	0.173765	1
Pcsk6	1.35652	0.146163	0.174933	1
Smarcd3	1.35615	0.164918	0.175051	1
Ppp6r2	1.35569	0.157315	0.175199	1
Asic1	1.35236	1.5321	0.17626	1
Rab11fip4	1.34932	0.276256	0.177233	1
Oga	1.34285	0.144675	0.179319	1
Hhip	1.34042	2.03735	0.180108	1
Zfp398	1.34003	0.194738	0.180235	1
Cc2d2a	1.3313	0.0971578	0.183091	1
Eps15l1	1.3274	0.146524	0.184378	1
Esrra	1.32575	0.17083	0.184922	1
Por	1.32291	0.226372	0.185867	1
Fam171a1	1.32144	0.209308	0.186356	1
a	1.3196	0.166659	0.186968	1
Zfp467	1.31951	0.347354	0.187	1
Sorl1	1.31763	0.151956	0.187628	1
Afap1	1.31307	0.364049	0.189161	1
Eif3j1	1.31208	0.213465	0.189492	1
Vps39	1.30733	0.479993	0.1911	1
Mid1	1.30352	0.115524	0.192396	1
Ndufs3	1.30326	0.401272	0.192488	1
Itsn1	1.3025	0.0937459	0.192746	1
Ccdc9b	1.30024	0.634219	0.193518	1
Map2k1	1.29894	0.173646	0.193965	1
Kif1b	1.29392	0.0865297	0.195694	1
Ttll3	1.29239	0.373023	0.196222	1
Ube2e1	1.28335	0.248927	0.19937	1
Cpped1	1.28318	0.266859	0.199431	1
Ednrb	1.28287	0.298047	0.199538	1
Asb8	1.28178	0.273704	0.199921	1
Hagh	1.27593	0.454433	0.201982	1
Sdk2	1.26481	0.353059	0.205938	1
Wdr7	1.26335	0.135265	0.206463	1
Traf7	1.26218	0.274041	0.206885	1
Ufsp2	1.26122	0.342856	0.207228	1
Aco1	1.25876	0.293182	0.208118	1
Dock9	1.25814	0.259086	0.208342	1
Pabpn1	1.25494	0.0525271	0.209502	1
Kdm6b	1.25369	0.25061	0.209954	1
Fbxo34	1.25297	0.270487	0.210216	1
Sars	1.24425	0.33746	0.213409	1
Epb41l1	1.23844	0.319971	0.215554	1
Ntng2	1.23757	0.317443	0.215875	1
Sgcd	1.23614	0.176466	0.216405	1
Arntl2	1.23291	0.61047	0.217608	1
Grina	1.2287	0.120468	0.219185	1
Mical1	1.22339	0.474636	0.221184	1
Larp1	1.22224	0.107209	0.221618	1
Pls3	1.22192	0.316951	0.221737	1
Il15ra	1.22138	0.55045	0.221943	1
Stxbp6	1.2169	0.125428	0.223642	1
Trip11	1.21443	0.111054	0.224582	1
Aifm3	1.2114	0.139187	0.225742	1
Mcur1	1.21101	0.222995	0.225893	1
Ncs1	1.20708	0.386416	0.2274	1
Acad10	1.20574	0.390366	0.227919	1
Zswim6	1.20524	0.0931753	0.22811	1
Ndufs1	1.20349	0.159607	0.228787	1
Ranbp3l	1.20296	0.0877373	0.228993	1
Vsir	1.20121	0.773237	0.22967	1
Ccdc162	1.20002	1.2561	0.23013	1
Map2k5	1.19897	0.134872	0.23054	1
Arhgef19	1.19762	0.256542	0.231067	1
Hnrnpl	1.19651	0.178443	0.231498	1
Mindy2	1.19217	0.174249	0.233194	1
Oxr1	1.19115	0.103824	0.233597	1
Prpsap1	1.18825	0.267578	0.234736	1
Cyp51	1.18673	0.256102	0.235335	1
Lias	1.1858	0.255738	0.235703	1
Pcyt2	1.18466	0.0798276	0.236152	1
Atp6v0e	1.18422	0.230211	0.236327	1
Clcn5	1.18243	0.233195	0.237034	1
Mxd4	1.17979	0.157399	0.238083	1
Bms1	1.17823	0.297102	0.238703	1
Med27	1.17816	0.252329	0.238732	1
Kcnc1	1.17544	0.699407	0.239819	1
Rbm6	1.17361	0.0732678	0.240553	1
Phyh	1.17356	0.341823	0.240571	1
Tpcn1	1.1722	0.20178	0.241117	1
Rpe65	1.17218	0.766895	0.241125	1
2610507B11Rik	1.17211	0.11545	0.241152	1
Arhgef9	1.16981	0.110066	0.242079	1
Gm6277	1.16688	0.432662	0.243259	1
Sox13	1.16556	0.510423	0.243794	1
Plekho2	1.16473	0.589385	0.244127	1
Fah	1.16391	0.28103	0.24446	1
Hlcs	1.16074	0.194273	0.245746	1
Slc4a3	1.15484	0.138072	0.248158	1
Gm1604a	1.15457	0.167032	0.248268	1
Ninj2	1.15364	0.587821	0.248647	1
Grk4	1.15315	0.148151	0.248847	1
Sema4a	1.15262	0.201748	0.249068	1
Aacs	1.15231	0.166528	0.249194	1
Scd1	1.15177	0.588663	0.249415	1
Fam222b	1.15059	0.0953811	0.2499	1
Dglucy	1.15002	0.398235	0.250137	1
Snrk	1.14624	0.206025	0.251696	1
Map2	1.14499	0.0924947	0.252214	1
Pld1	1.14398	0.47186	0.252633	1
Phka1	1.14224	0.0769447	0.253356	1
Pmvk	1.14158	0.239773	0.253628	1
Pfkfb4	1.14078	0.216339	0.253961	1
Tspyl2	1.13976	0.199744	0.254388	1
Kdm4b	1.13786	0.202231	0.255178	1
Alpl	1.13695	0.390298	0.255561	1
Ldlrad4	1.13464	0.161767	0.256527	1
Sirt3	1.13461	0.244493	0.256539	1
Tbc1d10a	1.13227	0.392105	0.25752	1
Ppig	1.13197	0.0825125	0.257645	1
Syndig1	1.131	0.483634	0.258055	1
2810004N23Rik	1.13063	0.263858	0.258211	1
Kcnc4	1.12179	0.474744	0.26195	1
Trim17	1.1202	0.484006	0.262629	1
Sox9	1.12008	0.111788	0.262679	1
Gab3	1.11608	0.753887	0.264388	1
Aldh9a1	1.11606	0.318969	0.264397	1
Snx24	1.1127	0.246956	0.265839	1
Stat5b	1.11091	0.176548	0.266606	1
Bnip1	1.11067	0.622343	0.266709	1
Adrb1	1.10926	0.554942	0.267318	1
Cul1	1.10703	0.147693	0.26828	1
A330076C08Rik	1.106	0.838111	0.268727	1
Tnpo1	1.1043	0.170096	0.269464	1
4933439C10Rik	1.10414	0.335689	0.269531	1
Letm1	1.10403	0.264879	0.269581	1
Nat8	1.10024	0.682983	0.271229	1
Tbc1d9b	1.09869	0.123514	0.271902	1
Slc13a3	1.09859	0.471695	0.271947	1
Sfxn5	1.0983	0.0503947	0.272074	1
Eif5b	1.0962	0.0953009	0.272993	1
Kcnj16	1.09537	0.613499	0.273356	1
Pcdh17	1.09509	0.138229	0.273477	1
Dagla	1.09442	0.270894	0.273771	1
Hif3a	1.09219	0.12639	0.274748	1
Spred1	1.09006	0.146505	0.275686	1
Ddx3y	1.08949	0.253748	0.275936	1
Anxa5	1.08883	0.57501	0.276228	1
Sh3bgrl	1.08743	0.198371	0.276845	1
Gm17066	1.08742	0.0983732	0.276852	1
Ogdh	1.08495	0.195996	0.277943	1
Arpp21	1.08285	0.0962111	0.278876	1
Usp14	1.08279	0.305795	0.278902	1
Arap1	1.07877	0.208944	0.280692	1
Sgms1	1.07615	0.145142	0.281859	1
Lrig1	1.07389	0.270458	0.282872	1
L3mbtl3	1.07385	0.145727	0.282889	1
Sox1ot	1.07358	0.389635	0.283009	1
Spen	1.07192	0.124273	0.283754	1
Psma4	1.06006	0.310965	0.289117	1
Npl	1.05941	0.584649	0.289415	1
Arhgef26	1.05939	0.0333416	0.289421	1
Sfswap	1.05879	0.0616475	0.289697	1
Pank3	1.05876	0.26043	0.28971	1
Entpd1	1.05863	0.162869	0.28977	1
Eef1d	1.0574	0.425056	0.29033	1
Rsf1	1.05306	0.078935	0.292314	1
Gm26671	1.05185	0.269498	0.292868	1
Ankrd17	1.05181	0.0713343	0.292888	1
Nkain4	1.0492	0.293832	0.294085	1
Pld3	1.04912	0.447937	0.294125	1
Prrx1	1.0489	0.111599	0.294222	1
6430590A07Rik	1.04701	0.304604	0.295094	1
Dzip3	1.04659	0.162256	0.295289	1
Lrrk2	1.04562	0.231544	0.295736	1
Jak1	1.04418	0.171163	0.296402	1
Acat3	1.04413	0.301791	0.296425	1
Homer2	1.04316	0.581544	0.296873	1
Tex2	1.0424	0.236274	0.297224	1
Nav2	1.04055	0.401421	0.298085	1
Eif4enif1	1.03984	0.288117	0.298413	1
Ube2d2a	1.0378	0.0980219	0.299364	1
Wnt7a	1.03488	0.234355	0.300725	1
Nt5c2	1.03393	0.100257	0.301171	1
Prpf4b	1.03234	0.0830744	0.301913	1
Uty	1.03155	0.152954	0.302285	1
Arhgap5	1.02949	0.0850869	0.303248	1
Cux1	1.02829	0.0858221	0.303816	1
Atp2b4	1.02718	0.211025	0.304336	1
Rassf2	1.02503	0.13888	0.305348	1
Stx16	1.02152	0.136681	0.307006	1
Pcdhga6	1.01976	0.27738	0.307841	1
Mphosph8	1.01973	0.0992625	0.307858	1
Trim24	1.01919	0.20042	0.308114	1
Acsl6	1.01673	0.0905123	0.309283	1
Rfx7	1.01607	0.0828901	0.309598	1
A330023F24Rik	1.01466	0.0662933	0.310267	1
Dbp	1.01434	0.290504	0.31042	1
Gpt	1.01185	0.268263	0.311609	1
Triobp	1.01083	0.412944	0.312096	1
Tmtc2	1.01028	0.0757092	0.312361	1
Extl1	1.01014	1.16718	0.312428	1
Ndufaf4	1.01002	0.295998	0.312483	1
Pnp	1.00916	0.329798	0.312898	1
Erbb4	1.00887	0.0974895	0.313038	1
Prkcb	1.00762	0.130324	0.313639	1
Srrm1	1.00718	0.0554272	0.313849	1
Stard7	1.0067	0.25506	0.314079	1
Gm17660	1.00628	0.443407	0.314279	1
Pdzph1	1.00626	0.132099	0.314289	1
Tmem135	1.00512	0.104583	0.314839	1
Amotl1	1.0047	0.177488	0.315043	1
Fam214b	1.00457	0.153131	0.315106	1
Hcn2	1.00448	0.766235	0.315148	1
Tead1	0.998169	0.0796564	0.318197	1
Nxpe4	0.996845	0.107183	0.31884	1
Pnpt1	0.996029	0.312814	0.319236	1
Arhgef11	0.994465	0.0873066	0.319997	1
Pclo	0.993802	0.0745062	0.320319	1
Hbegf	0.992267	0.484645	0.321067	1
Ccdc28b	0.989887	0.156427	0.322229	1
Ccdc58	0.989829	0.261794	0.322258	1
Galntl6	0.989428	0.102685	0.322454	1
Timp4	0.989195	0.422613	0.322568	1
Stk40	0.987929	0.301589	0.323187	1
Lypla1	0.981575	0.20193	0.326309	1
Usp16	0.978912	0.174302	0.327624	1
Sema4b	0.977325	0.119222	0.328408	1
Parva	0.976473	0.147097	0.32883	1
Dock10	0.975775	0.248163	0.329176	1
Atxn2l	0.97346	0.25931	0.330325	1
Haghl	0.972609	0.196858	0.330748	1
Dlc1	0.972034	0.108332	0.331034	1
Mcph1	0.971182	0.26296	0.331458	1
Zfp280c	0.970105	0.12708	0.331994	1
Acbd6	0.969188	0.19469	0.332451	1
Scaf8	0.968824	0.0896168	0.332633	1
Vwa8	0.968671	0.0729378	0.332709	1
Nkx2-2	0.968162	1.5402	0.332964	1
Asxl2	0.968111	0.0924661	0.332989	1
Ankrd40	0.96536	0.229239	0.334365	1
Psmd4	0.964501	0.162794	0.334795	1
Zfp462	0.963999	0.077971	0.335046	1
Sesn1	0.963926	0.115311	0.335083	1
Clcn4	0.96346	0.173778	0.335317	1
Ndufa10	0.963206	0.187985	0.335444	1
Smc5	0.962849	0.131314	0.335623	1
Ppp6r3	0.961932	0.121584	0.336084	1
Itgb8	0.961408	0.152325	0.336347	1
Afg3l2	0.958744	0.184652	0.337688	1
Cdk8	0.958155	0.067105	0.337985	1
Pde8a	0.957085	0.373278	0.338524	1
Atr	0.95496	0.159194	0.339598	1
Ddx49	0.952565	0.446961	0.34081	1
Porcn	0.952463	0.323319	0.340862	1
Hr	0.948293	1.14942	0.34298	1
Ppp3ca	0.945389	0.0784748	0.34446	1
Fam214a	0.943002	0.105136	0.34568	1
Mbnl2	0.941037	0.0594563	0.346686	1
Zfp64	0.940134	0.182495	0.347149	1
Rapgef1	0.939334	0.114041	0.347559	1
Ide	0.93897	0.126902	0.347746	1
Xpo4	0.938679	0.137128	0.347896	1
Klf13	0.9383	0.297814	0.34809	1
Emc2	0.93568	0.2454	0.349438	1
Pigk	0.935149	0.304174	0.349712	1
Hexa	0.934821	0.427499	0.34988	1
Cerk	0.934705	0.218328	0.34994	1
Syt12	0.934174	1.12448	0.350214	1
Ankzf1	0.930324	0.264267	0.352204	1
Acat2	0.92996	0.335409	0.352392	1
Nek1	0.929247	0.101541	0.352761	1
Plcb4	0.927289	0.0791535	0.353777	1
Tmem131	0.926787	0.170736	0.354037	1
R3hdm2	0.926357	0.0796447	0.35426	1
4933434E20Rik	0.924705	0.388831	0.355119	1
Gprc5b	0.92453	0.104081	0.35521	1
Setd2	0.92437	0.0975757	0.355294	1
Ppp6r1	0.923701	0.366949	0.355642	1
Eif2ak1	0.923446	0.359538	0.355775	1
Ccnt2	0.92333	0.131275	0.355836	1
Cntrl	0.922129	0.132494	0.356461	1
Spsb4	0.921306	0.462266	0.356891	1
Snx8	0.919458	0.426304	0.357856	1
Lgals4	0.918643	0.788608	0.358283	1
Fnbp4	0.917951	0.104976	0.358644	1
2510009E07Rik	0.917507	0.23024	0.358877	1
Pptc7	0.915018	0.282204	0.360182	1
Clk4	0.91397	0.0985637	0.360733	1
Yme1l1	0.912405	0.120312	0.361555	1
Ift27	0.911714	0.368182	0.361919	1
Adnp	0.911248	0.145609	0.362165	1
Tmem219	0.910768	0.224555	0.362418	1
Helq	0.91052	0.311377	0.362548	1
Klhdc7a	0.910222	0.809576	0.362706	1
Sardh	0.909996	0.361001	0.362824	1
Ecd	0.909356	0.250376	0.363162	1
Mark3	0.90905	0.0754264	0.363324	1
Slc41a1	0.908781	0.191646	0.363466	1
Fam228a	0.908257	0.0999008	0.363743	1
Ppox	0.906663	0.220477	0.364585	1
Txlng	0.906656	0.113424	0.364589	1
Rrp1b	0.905426	0.204847	0.36524	1
Samm50	0.905251	0.356436	0.365332	1
Srp72	0.900317	0.124472	0.367952	1
Tubgcp3	0.900207	0.364547	0.36801	1
Kcnip1	0.900178	0.35459	0.368025	1
Pmm2	0.899247	0.215393	0.368521	1
Ppp1r14c	0.898664	0.436185	0.368831	1
Sdc2	0.897907	0.0814128	0.369235	1
Iqsec1	0.897085	0.0853471	0.369674	1
Samd4b	0.896881	0.240777	0.369782	1
Ccnjl	0.893854	0.212628	0.3714	1
Fndc5	0.892966	0.814013	0.371876	1
Mrpl18	0.892842	0.180566	0.371942	1
Dnajc5	0.892493	0.124935	0.372129	1
P4ha1	0.892449	0.134709	0.372152	1
St8sia1	0.891437	1.05553	0.372695	1
Rhobtb2	0.891037	0.178416	0.372909	1
Gm26691	0.890804	0.191032	0.373034	1
Bicd2	0.89063	0.317358	0.373128	1
Chl1	0.889924	0.148307	0.373507	1
Slc35e4	0.884451	0.835464	0.376453	1
Kcmf1	0.883795	0.0944285	0.376807	1
Usp36	0.883359	0.136446	0.377042	1
Lmo4	0.878774	0.23422	0.379524	1
Pcmtd1	0.878177	0.0866222	0.379848	1
Adamts5	0.87718	0.517097	0.380389	1
Ifrd1	0.877042	0.145949	0.380464	1
Gmeb2	0.876255	0.176904	0.380891	1
Opa1	0.875972	0.16204	0.381045	1
Dhx9	0.873883	0.344623	0.382182	1
Actn4	0.873825	0.167542	0.382214	1
Cdc42ep1	0.873381	1.62628	0.382456	1
Ino80d	0.872995	0.127395	0.382666	1
Gnpat	0.872413	0.325546	0.382983	1
Hivep1	0.871598	0.105665	0.383428	1
Scfd2	0.866874	0.126435	0.386011	1
Txlna	0.864676	0.222328	0.387217	1
Col1a1	0.864662	0.488911	0.387225	1
Smox	0.864167	0.119341	0.387496	1
Rhbdl2	0.863614	0.430277	0.3878	1
Zmynd8	0.863024	0.0656159	0.388124	1
Zfp263	0.861452	0.513932	0.388989	1
Rbm18	0.860739	0.387639	0.389382	1
Chordc1	0.859815	0.231275	0.389891	1
Gm16168	0.859378	0.382192	0.390132	1
Spindoc	0.859305	0.149114	0.390172	1
Zfp592	0.858672	0.118006	0.390522	1
Timm44	0.85579	0.166109	0.392114	1
Heatr3	0.855666	0.152145	0.392183	1
Fam227b	0.855615	0.938705	0.392211	1
Dcun1d2	0.85528	0.206046	0.392396	1
Ttyh2	0.855208	0.182167	0.392436	1
Zdhhc17	0.854669	0.222327	0.392734	1
Igsf8	0.854407	0.433962	0.39288	1
Magi1	0.853301	0.0666919	0.393493	1
Xylt1	0.853031	0.0529363	0.393642	1
Dbx2	0.852995	0.101635	0.393662	1
Impa2	0.849691	0.576779	0.395497	1
Nat8f1	0.849291	0.403601	0.39572	1
Rnft2	0.848745	0.332789	0.396023	1
Pigs	0.848388	0.166679	0.396222	1
Mark2	0.844858	0.0785974	0.39819	1
Ecsit	0.844764	0.317235	0.398243	1
Sox2ot	0.844662	0.05945	0.3983	1
Zfp641	0.84194	0.152002	0.399822	1
Astn1	0.841707	0.0555351	0.399952	1
Eif3a	0.840622	0.0890904	0.400559	1
Thrsp	0.838337	0.395217	0.401841	1
Grik5	0.838228	0.0627838	0.401903	1
6030443J06Rik	0.838053	0.144429	0.402001	1
Bclaf1	0.837791	0.0689816	0.402148	1
Sh3glb2	0.837646	0.129234	0.40223	1
Ncapd3	0.837638	0.202665	0.402234	1
Tfdp2	0.834836	0.129679	0.40381	1
Paxbp1	0.834516	0.1317	0.40399	1
Ccnt1	0.834451	0.121634	0.404027	1
Gramd4	0.832689	0.135341	0.40502	1
Nemf	0.832515	0.0570392	0.405118	1
Epn2	0.831496	0.157051	0.405694	1
Wipi1	0.831394	0.22951	0.405751	1
9330188P03Rik	0.82651	0.613757	0.408515	1
Hecw2	0.824342	0.13478	0.409746	1
Elapor1	0.824196	0.398781	0.409828	1
Gpbp1l1	0.823046	0.0922941	0.410482	1
Csrp1	0.823032	0.0961006	0.41049	1
Wtap	0.822362	0.280768	0.410871	1
Gpatch1	0.817813	0.115004	0.413464	1
Med6	0.815914	0.363157	0.41455	1
Ppp1r9a	0.815535	0.0573118	0.414766	1
Rab4a	0.815222	0.597374	0.414945	1
Zfp607b	0.812784	0.542491	0.416342	1
Pmp22	0.812289	0.427655	0.416626	1
Tlcd4	0.8117	0.159432	0.416964	1
Acsl4	0.811525	0.165188	0.417064	1
Ptpn4	0.810986	0.0534379	0.417373	1
Gm13380	0.808701	0.162923	0.418687	1
Adgra1	0.808403	0.3552	0.418859	1
Kifc3	0.808366	0.149297	0.41888	1
Cdh22	0.807901	0.942709	0.419148	1
Snx19	0.807129	0.339468	0.419592	1
Akr1b10	0.806794	0.394096	0.419785	1
Atf4	0.806307	0.31575	0.420066	1
Cyp2j6	0.805099	0.235053	0.420763	1
Large1	0.804924	0.0558506	0.420864	1
Vps13c	0.804669	0.112257	0.421011	1
Adra1b	0.804051	0.402746	0.421368	1
Epn1	0.803505	0.203288	0.421683	1
Gm10649	0.800266	0.58953	0.423557	1
Efl1	0.799575	0.29318	0.423957	1
Tpd52l1	0.799458	0.346293	0.424025	1
Ndrg3	0.798941	0.10543	0.424324	1
Coa8	0.797515	0.199747	0.425152	1
Atp6v0a2	0.797384	0.162037	0.425228	1
Cep164	0.797289	0.179226	0.425283	1
Ap2a2	0.797086	0.212738	0.425401	1
Smo	0.796205	0.148889	0.425913	1
Fam102a	0.795921	0.256025	0.426078	1
Jag1	0.79539	1.2049	0.426387	1
Ntsr2	0.79301	0.0442065	0.427772	1
Ddx46	0.792173	0.0928839	0.42826	1
Wfs1	0.792122	0.517871	0.42829	1
Deptor	0.790215	0.216496	0.429402	1
Scel	0.789713	0.875503	0.429695	1
Zfand5	0.78849	0.365083	0.43041	1
Adck1	0.787973	0.210896	0.430712	1
Trappc9	0.786605	0.0809891	0.431513	1
Cth	0.786576	0.24119	0.43153	1
Zbtb40	0.786562	0.314728	0.431539	1
Chrna7	0.78654	0.589596	0.431551	1
Stk38	0.784757	0.102639	0.432596	1
Selenoi	0.783796	0.501917	0.43316	1
Dguok	0.783199	0.363785	0.43351	1
Gm36988	0.782508	0.106961	0.433916	1
Slbp	0.781765	0.618802	0.434353	1
Stard8	0.781445	0.125644	0.434541	1
Btrc	0.780179	0.0967365	0.435286	1
Rgl3	0.778417	0.31443	0.436323	1
Acat1	0.778323	0.174947	0.436379	1
Kcnq4	0.77761	0.484428	0.436799	1
Atf7ip	0.776751	0.102862	0.437306	1
Tlcd2	0.776525	0.413747	0.437439	1
Zfp267	0.775237	0.387548	0.4382	1
Map9	0.77464	0.145653	0.438552	1
Exoc2	0.772042	0.165372	0.44009	1
Safb2	0.771525	0.0570004	0.440396	1
Nsf	0.770645	0.0922077	0.440918	1
Chp1	0.770339	0.163523	0.441099	1
Fam114a2	0.769742	0.149302	0.441453	1
Mllt10	0.769575	0.0571285	0.441552	1
Nr1d1	0.768607	0.215065	0.442127	1
Acly	0.768461	0.11987	0.442213	1
Metrn	0.767188	0.328818	0.44297	1
Sash1	0.764764	0.0350825	0.444412	1
Slc38a3	0.76146	0.107557	0.446383	1
Rnf111	0.759982	0.131471	0.447265	1
Dido1	0.759022	0.0875245	0.44784	1
Ubn2	0.759	0.0411051	0.447853	1
Supt6	0.758949	0.10814	0.447883	1
Tmcc2	0.758629	0.481247	0.448075	1
Tbcel	0.758498	0.0781941	0.448153	1
Atp1b2	0.7571	0.199918	0.44899	1
Nupl2	0.755106	0.281061	0.450185	1
Rptor	0.754575	0.0803048	0.450504	1
Gm37573	0.752835	0.102199	0.451549	1
St3gal3	0.752333	0.0995613	0.451851	1
Gpr179	0.751933	0.884972	0.452091	1
Tank	0.751722	0.0897307	0.452218	1
Slc33a1	0.751525	0.263412	0.452337	1
Prkdc	0.751278	0.0990677	0.452485	1
Basp1	0.751212	0.48401	0.452525	1
Chn2	0.750899	0.42276	0.452713	1
Ttf1	0.750266	0.224092	0.453094	1
Phex	0.750084	0.259829	0.453204	1
Tmem170b	0.749728	0.179805	0.453419	1
Aspa	0.74729	0.446436	0.454889	1
Ext2	0.747231	0.139999	0.454924	1
Rbm28	0.747144	0.141316	0.454977	1
Vdac2	0.746467	0.238969	0.455385	1
Eif2b4	0.744779	0.191513	0.456406	1
Klhl13	0.744407	0.349689	0.45663	1
Galnt7	0.743498	0.197203	0.45718	1
Aarsd1	0.743345	0.355085	0.457273	1
Tril	0.74237	0.456546	0.457863	1
Sdhb	0.741496	0.219975	0.458393	1
Dusp22	0.741365	0.188845	0.458472	1
Zfpm1	0.741249	0.589547	0.458543	1
Arnt2	0.739844	0.050837	0.459395	1
Eef2k	0.739771	0.157696	0.459439	1
Srr	0.739	0.10004	0.459907	1
Nmt1	0.738359	0.0804906	0.460296	1
Pnpla3	0.737668	0.706323	0.460716	1
Gk	0.736671	0.0941882	0.461323	1
Opa3	0.735776	0.274855	0.461867	1
Mettl16	0.735252	0.239187	0.462186	1
Coq7	0.735179	0.71356	0.462231	1
Fam234b	0.733156	0.151753	0.463464	1
Scamp1	0.731416	0.182116	0.464525	1
Mgat3	0.730805	0.251716	0.464898	1
Tjap1	0.730332	0.235592	0.465187	1
Diablo	0.729946	0.586814	0.465423	1
Golm2	0.726009	0.106158	0.467833	1
Mtarc2	0.725434	0.181945	0.468186	1
Cab39l	0.721809	0.285139	0.470412	1
Cep290	0.72106	0.155015	0.470873	1
Dock3	0.720921	0.0468595	0.470958	1
Pkd1	0.719386	0.0866972	0.471903	1
2310033P09Rik	0.719189	0.203562	0.472024	1
Pcdhgb5	0.719065	0.259285	0.472101	1
Cox6c	0.719022	0.338819	0.472128	1
Myo6	0.718491	0.0796197	0.472455	1
Cacna1a	0.718323	0.0719359	0.472558	1
Relch	0.71825	0.101766	0.472603	1
Ubac1	0.717843	0.23585	0.472854	1
Mff	0.717435	0.149557	0.473106	1
Pdha1	0.71737	0.361335	0.473146	1
Tbc1d13	0.71694	0.225898	0.473411	1
Casc3	0.716642	0.0805177	0.473595	1
Gm13832	0.715958	0.596163	0.474017	1
Tmem214	0.715652	0.275775	0.474206	1
Edrf1	0.714233	0.307588	0.475083	1
Rbks	0.714204	0.187924	0.475101	1
Tpst2	0.714153	0.365312	0.475133	1
Vdac1	0.713796	0.3834	0.475353	1
Nr1d2	0.713709	0.116591	0.475407	1
Mfsd2a	0.71213	0.239381	0.476385	1
Fam162a	0.712122	0.17902	0.476389	1
A930006I01Rik	0.71146	0.526823	0.476799	1
Mup2	0.7113	0.275987	0.476898	1
Wdr33	0.710972	0.0599428	0.477101	1
Exosc10	0.710215	0.138376	0.477571	1
Mboat2	0.709953	0.0714272	0.477733	1
Gpr173	0.709677	0.23432	0.477905	1
Atraid	0.709488	0.287704	0.478022	1
Tmprss7	0.708702	0.361275	0.47851	1
Cyp2j9	0.707697	0.150371	0.479133	1
Casp8ap2	0.70686	0.195161	0.479653	1
Nelfb	0.705849	0.230372	0.480282	1
Dlat	0.705739	0.127434	0.48035	1
9330159M07Rik	0.705696	0.336658	0.480377	1
Mettl24	0.705412	0.196137	0.480554	1
Zfand4	0.70507	0.227589	0.480767	1
Ctr9	0.704939	0.136194	0.480848	1
Pip4k2b	0.702952	0.158109	0.482086	1
Atp2c1	0.702814	0.102692	0.482172	1
Ufc1	0.701824	0.548323	0.482789	1
Lss	0.701795	0.255983	0.482807	1
D630003M21Rik	0.701111	0.128754	0.483234	1
Dhx29	0.700412	0.229553	0.48367	1
Pnpla8	0.70023	0.134362	0.483784	1
Htt	0.699852	0.0914541	0.48402	1
B230206L02Rik	0.697959	0.44058	0.485203	1
Ncapd2	0.696911	0.403242	0.485858	1
Gm41836	0.696082	0.344407	0.486378	1
Ghdc	0.695652	0.376549	0.486647	1
Slc25a33	0.695434	0.124129	0.486783	1
Smg5	0.694903	0.163955	0.487116	1
Tnfaip8	0.694466	0.231175	0.48739	1
Pxn	0.694087	0.256995	0.487627	1
Acad12	0.693076	0.406479	0.488262	1
Rpl23a	0.692275	0.346038	0.488765	1
Col27a1	0.692173	0.131227	0.488829	1
Anks1	0.691002	0.0795044	0.489565	1
Inpp1	0.690863	0.201386	0.489651	1
Gm33680	0.690499	0.21058	0.48988	1
Cmbl	0.689648	1.20308	0.490416	1
Borcs7	0.689277	0.346968	0.490649	1
Disc1	0.68908	0.228715	0.490773	1
Ampd3	0.688578	0.274861	0.491089	1
Psmd2	0.688483	0.373733	0.491148	1
Rbbp6	0.687501	0.0511657	0.491767	1
Cry1	0.686285	0.535765	0.492533	1
Cnot4	0.685143	0.0474627	0.493254	1
Top1	0.685114	0.0520274	0.493272	1
Slc6a9	0.684983	0.559214	0.493355	1
Arid5a	0.684466	0.264275	0.493681	1
Gm7967	0.683716	0.457245	0.494154	1
Slc39a7	0.682574	0.23974	0.494876	1
Fhip2b	0.682544	0.240491	0.494895	1
Selenop	0.681453	0.530461	0.495585	1
Oaz1	0.679932	0.300577	0.496548	1
Smarcc2	0.679269	0.0492865	0.496967	1
Zfp715	0.677093	0.44661	0.498347	1
Epo	0.676111	0.620643	0.49897	1
Adk	0.675441	0.0469334	0.499396	1
Hif1a	0.675332	0.190112	0.499465	1
Slc39a13	0.674968	0.231355	0.499696	1
Sap30l	0.674226	0.478111	0.500168	1
Wdr11	0.67408	0.243436	0.50026	1
Ralgds	0.672814	0.310185	0.501066	1
Ccdc189	0.672013	0.550637	0.501575	1
Arhgef18	0.671904	0.120777	0.501645	1
Ttc1	0.671802	0.186039	0.50171	1
Trib1	0.670747	0.729618	0.502382	1
Tmod2	0.670419	0.0819847	0.50259	1
Myrip	0.66991	0.117323	0.502915	1
Ttc19	0.669881	0.13108	0.502934	1
Polr2a	0.668789	0.274014	0.50363	1
Caskin1	0.668789	0.0545377	0.50363	1
Kdm4c	0.668105	0.0652958	0.504067	1
Gm17276	0.667428	0.481055	0.504499	1
Pcyt1a	0.66697	0.227563	0.504792	1
Sec23b	0.666729	0.327955	0.504945	1
Pcdhga12	0.666497	0.0645067	0.505094	1
Ccdc25	0.666366	0.287066	0.505177	1
Pot1a	0.664524	0.23017	0.506355	1
Csnk2a1	0.664444	0.0917356	0.506406	1
Dmp1	0.663629	0.879384	0.506928	1
Pik3c2a	0.663483	0.0629192	0.507021	1
Slc35f4	0.663236	0.249519	0.507179	1
Enho	0.661926	0.990008	0.508019	1
Cul5	0.661788	0.0823853	0.508107	1
Gm26862	0.661722	0.239243	0.508149	1
Sc5d	0.659961	0.187243	0.509279	1
Ufd1	0.659699	0.208247	0.509447	1
Hspa12a	0.658527	0.645364	0.510199	1
Atp6v0d1	0.656409	0.17677	0.511561	1
B3galt2	0.656023	0.545757	0.511809	1
Capn15	0.654961	0.0799134	0.512493	1
Fads1	0.65384	0.093673	0.513215	1
Glrx2	0.653098	0.224223	0.513693	1
Rtf1	0.652093	0.0842283	0.514341	1
Fam20c	0.652021	0.294593	0.514388	1
Etv6	0.651424	0.0647043	0.514773	1
Gtf2a2	0.650754	0.232991	0.515205	1
Sema7a	0.650179	1.1874	0.515576	1
Slc1a4	0.649808	0.150197	0.515816	1
Gon4l	0.648971	0.0701294	0.516357	1
Mars1	0.64852	0.486651	0.516649	1
Trhde	0.648018	0.186431	0.516974	1
Dhdds	0.645987	0.0957486	0.518288	1
Esrrb	0.645267	0.661102	0.518754	1
Mdh2	0.644502	0.381749	0.51925	1
B3galt5	0.643469	0.777546	0.51992	1
Nova1	0.643032	0.110756	0.520203	1
Itfg1	0.642821	0.102413	0.52034	1
Smc3	0.642596	0.0564658	0.520487	1
Ube3c	0.641708	0.0525604	0.521063	1
Heyl	0.641686	0.967328	0.521077	1
Larp1b	0.640398	0.129339	0.521914	1
Parp4	0.639757	0.217381	0.52233	1
Akap17b	0.638404	0.157561	0.523211	1
Gm36346	0.637617	0.0765856	0.523723	1
Zfp322a	0.637406	0.213351	0.52386	1
Socs7	0.637072	0.122037	0.524078	1
Zfp788	0.636693	0.135582	0.524325	1
Gigyf2	0.636664	0.05589	0.524344	1
Taf1b	0.636598	0.191424	0.524386	1
D5Ertd579e	0.636118	0.112772	0.524699	1
Trmt9b	0.635638	0.160166	0.525013	1
Arhgap32	0.63539	0.0542147	0.525174	1
Nol4	0.632537	0.0534031	0.527036	1
Wdr26	0.632326	0.0816548	0.527174	1
Dnm1l	0.631831	0.101369	0.527497	1
Otulin	0.630208	0.343384	0.528558	1
A230108P19Rik	0.628607	0.611209	0.529606	1
Glrb	0.627792	0.15115	0.53014	1
Cgrrf1	0.627479	0.449416	0.530345	1
Arhgap35	0.627428	0.0587957	0.530379	1
Sod2	0.626984	0.164065	0.53067	1
Dlst	0.625907	0.144153	0.531376	1
Kctd17	0.625747	0.136378	0.531481	1
Aqp9	0.625318	0.167299	0.531763	1
Tango6	0.624633	0.168367	0.532212	1
Dcun1d1	0.624452	0.102807	0.532331	1
Mob3c	0.624379	0.656607	0.532379	1
Dpf2	0.623498	0.26788	0.532957	1
Ercc5	0.622239	0.132761	0.533785	1
Lims1	0.622203	0.0519455	0.533809	1
Dph3	0.622035	0.501593	0.533919	1
2300009A05Rik	0.621904	0.411211	0.534005	1
Hddc2	0.620885	0.385115	0.534675	1
Tpmt	0.619896	0.264823	0.535327	1
Epha6	0.619459	0.0855339	0.535614	1
Ppa1	0.61844	0.568898	0.536285	1
Mapkap1	0.618214	0.0585303	0.536434	1
Pmm1	0.617807	0.180943	0.536703	1
Nt5dc3	0.617596	0.281335	0.536842	1
Naa20	0.617516	0.20375	0.536895	1
Gm16499	0.617487	0.253243	0.536914	1
Uxs1	0.616977	0.296451	0.53725	1
Gm40645	0.616504	0.76189	0.537562	1
Rrp1	0.616468	0.216672	0.537586	1
Col7a1	0.616409	0.401796	0.537624	1
Pced1b	0.616315	0.0934201	0.537687	1
Adcy3	0.615121	0.246008	0.538475	1
Zfp975	0.615041	0.181257	0.538528	1
Taf1	0.614539	0.0745601	0.538859	1
Pde4d	0.614532	0.0430192	0.538864	1
Stk38l	0.614044	0.127529	0.539186	1
2210408I21Rik	0.613112	0.0534561	0.539802	1
Ank1	0.612632	0.460788	0.54012	1
Zfp457	0.612094	0.520672	0.540476	1
Eif3l	0.611708	0.381656	0.540731	1
Cdh11	0.611118	0.0661043	0.541121	1
R3hdm1	0.60911	0.0506922	0.542452	1
Cipc	0.607756	0.121556	0.543349	1
Rprd1b	0.607683	0.154736	0.543398	1
Ik	0.606097	0.127798	0.544451	1
Mink1	0.606046	0.0739777	0.544485	1
Mecr	0.605711	0.245513	0.544707	1
Ap5m1	0.604095	0.354756	0.54578	1
Zfp52	0.603855	0.636165	0.54594	1
Iftap	0.6036	0.267071	0.54611	1
Zfp973	0.60328	0.0528034	0.546323	1
Cnst	0.6032	0.217411	0.546376	1
Gpt2	0.602865	0.121326	0.546598	1
Ercc4	0.602603	0.25697	0.546773	1
Exosc7	0.602239	0.402371	0.547015	1
Litaf	0.601904	0.327203	0.547238	1
Vav2	0.601584	0.373913	0.547451	1
Spast	0.60157	0.116057	0.547461	1
Tpi1	0.600616	0.553291	0.548096	1
Slc17a9	0.600216	0.339445	0.548362	1
4931406C07Rik	0.600158	0.245549	0.548401	1
Bcr	0.599648	0.0856845	0.548741	1
Stx1a	0.599393	0.200853	0.548911	1
Stx12	0.599321	0.154695	0.548959	1
Klhl5	0.598484	0.0743203	0.549517	1
Kcnt1	0.597581	0.150733	0.550119	1
Inca1	0.597501	0.368842	0.550173	1
Gm9774	0.596803	0.894072	0.550639	1
Slc38a11	0.595565	0.0884641	0.551466	1
Nf1	0.595274	0.0366127	0.55166	1
Nvl	0.595216	0.12643	0.551699	1
Dok5	0.594663	0.0787535	0.552069	1
Ankrd26	0.594605	0.167296	0.552108	1
Zcchc9	0.594495	0.319315	0.552181	1
Hint3	0.594226	0.193812	0.552361	1
Fbxo4	0.593986	0.257383	0.552522	1
Dcun1d3	0.593935	0.201316	0.552556	1
Naa15	0.593571	0.0474658	0.552799	1
Thap2	0.593156	0.229569	0.553077	1
Fmr1	0.592887	0.143362	0.553257	1
Gm27151	0.591642	1.24965	0.55409	1
Adamtsl5	0.591373	0.271409	0.55427	1
Psmb1	0.591148	0.244377	0.554422	1
Mrpl1	0.589408	0.181832	0.555588	1
Zbtb7a	0.587443	0.193176	0.556906	1
Arl6ip4	0.58721	0.226192	0.557063	1
2310022B05Rik	0.587094	0.231137	0.557141	1
Catsper2	0.586832	0.282182	0.557317	1
Sh3pxd2b	0.585682	0.0774111	0.558089	1
Hypk	0.585012	0.286604	0.55854	1
Cox7a2l	0.583986	0.460882	0.55923	1
Prrc2b	0.583295	0.0842155	0.559695	1
Rpn2	0.583142	0.178371	0.559798	1
E2f6	0.581955	0.358477	0.560597	1
Yars	0.581541	0.145442	0.560876	1
Pdlim4	0.581402	0.0868361	0.560969	1
Grid2ip	0.581082	0.848466	0.561185	1
Zc3h12b	0.580886	0.0641069	0.561318	1
Ppp1r2	0.580682	0.165579	0.561455	1
Reep3	0.58042	0.0853018	0.561632	1
Gm50050	0.580303	0.900844	0.56171	1
Gfod1	0.578615	0.129074	0.562849	1
Dkc1	0.578265	0.207157	0.563085	1
Idua	0.577909	0.263847	0.563326	1
Hint1	0.577683	0.448679	0.563478	1
Atf1	0.577028	0.159175	0.56392	1
Tchp	0.576519	0.166243	0.564265	1
Rab22a	0.575223	0.156612	0.56514	1
Arcn1	0.574903	0.167805	0.565357	1
Lrrc69	0.573695	0.69509	0.566174	1
Rab3gap1	0.573571	0.0642293	0.566258	1
mt-Atp6	0.572232	0.178327	0.567165	1
Htatsf1	0.571526	0.23381	0.567643	1
Olfml1	0.5713	0.0646255	0.567796	1
Stat5a	0.571075	0.524327	0.567949	1
Lingo2	0.570856	0.0410292	0.568097	1
Egfem1	0.570347	0.0470212	0.568442	1
Spata24	0.570311	0.314432	0.568467	1
Aifm1	0.569372	0.159141	0.569104	1
Gtf3c3	0.568971	0.139705	0.569376	1
Gm13483	0.568484	0.20418	0.569706	1
Ccdc59	0.567632	0.136177	0.570285	1
Cox8a	0.56713	0.184347	0.570626	1
Mfsd14a	0.567116	0.168689	0.570636	1
Ccnc	0.565689	0.122919	0.571605	1
Rpusd3	0.564925	0.965185	0.572125	1
Csmd2	0.564903	0.0410949	0.57214	1
Gps2	0.564234	0.126341	0.572595	1
Ehmt1	0.563855	0.0522582	0.572853	1
Snw1	0.562974	0.226299	0.573452	1
Slc27a4	0.562872	0.57672	0.573522	1
Mmgt2	0.56189	0.263592	0.574191	1
Nfu1	0.561635	0.369865	0.574365	1
Cyp4f16	0.561555	0.425122	0.574419	1
Ndufs7	0.561555	0.220758	0.574419	1
Mphosph9	0.561497	0.0867598	0.574459	1
Ambra1	0.560063	0.0383858	0.575436	1
Tesmin	0.559576	0.388438	0.575769	1
Zfp72	0.559437	0.632055	0.575863	1
Pcyox1l	0.559379	0.409423	0.575903	1
Spats1	0.558971	0.301302	0.576181	1
Zfp777	0.558557	0.337934	0.576464	1
Srrm3	0.558258	0.217816	0.576668	1
Trip12	0.557836	0.0512849	0.576956	1
Gm8378	0.55729	0.56908	0.577329	1
Rhot1	0.556839	0.0972523	0.577637	1
Slc30a10	0.554721	0.0759837	0.579085	1
Phlpp1	0.554547	0.0399527	0.579205	1
Zmat5	0.553404	0.241509	0.579987	1
Ago2	0.55296	0.0823796	0.580291	1
Dynll2	0.552843	0.432049	0.580371	1
Psmg2	0.55253	0.34771	0.580585	1
Ip6k2	0.551897	0.133572	0.581019	1
Ranbp10	0.551817	0.0996212	0.581074	1
Mfap1a	0.551351	0.239238	0.581393	1
Snhg1	0.551264	0.574059	0.581453	1
Trp53cor1	0.549983	0.260661	0.582331	1
Armc8	0.549925	0.103639	0.582371	1
Mpc2	0.549168	0.154869	0.58289	1
Exoc7	0.549124	0.183537	0.58292	1
Map3k4	0.548848	0.14561	0.58311	1
Ngly1	0.548768	0.227295	0.583165	1
Ric1	0.548564	0.102681	0.583305	1
Kitl	0.548477	0.326358	0.583365	1
Plekhb2	0.548244	0.216141	0.583525	1
Zfp28	0.547538	0.794556	0.584009	1
Lsm7	0.547021	0.215825	0.584364	1
Per2	0.546439	0.150958	0.584764	1
Rab14	0.546169	0.0923325	0.584949	1
Samd8	0.545951	0.194121	0.5851	1
Snapc1	0.545886	0.268376	0.585145	1
Ints4	0.545857	0.16266	0.585165	1
Prmt7	0.5455	0.274607	0.58541	1
Gm30655	0.543178	0.511747	0.587007	1
Endou	0.542807	1.11552	0.587263	1
Kcng4	0.54189	2.15383	0.587894	1
Vps35l	0.540231	0.0778179	0.589038	1
Thrap3	0.540202	0.0648277	0.589058	1
Fam189a1	0.540092	0.184714	0.589133	1
Rwdd1	0.539481	0.273164	0.589555	1
Rab31	0.539284	0.0425263	0.589691	1
Ccdc12	0.538797	0.172556	0.590027	1
Dap3	0.538498	0.155411	0.590233	1
Zfp444	0.538498	0.229122	0.590233	1
Myo9b	0.538244	0.105341	0.590409	1
Saysd1	0.537858	0.388164	0.590675	1
Ccdc84	0.53764	0.114077	0.590826	1
Ndufa9	0.536963	0.333923	0.591293	1
Acss1	0.536526	0.0293812	0.591595	1
Frg1	0.53598	0.155737	0.591972	1
Rbck1	0.535762	0.175749	0.592123	1
Pdss1	0.535435	0.137343	0.592349	1
Tomm40	0.535245	0.101391	0.59248	1
Scrn3	0.534779	0.208599	0.592802	1
Otud7a	0.533659	0.0472767	0.593578	1
Eno1b	0.53288	0.493634	0.594117	1
Igfbp2	0.532647	0.349347	0.594278	1
Cops3	0.532239	0.131771	0.59456	1
Zfp772	0.531439	0.587942	0.595115	1
Lxn	0.530937	1.08136	0.595463	1
Chil1	0.530842	0.848158	0.595528	1
Gm48770	0.530624	0.770184	0.59568	1
Pkm	0.530587	0.135503	0.595705	1
Gfm1	0.530566	0.448296	0.59572	1
Rad17	0.530282	0.142578	0.595917	1
Usp3	0.529707	0.0943559	0.596315	1
Zfp110	0.52943	0.315353	0.596507	1
Acy1	0.529343	0.374576	0.596568	1
Eogt	0.528972	0.083345	0.596825	1
Eif2b3	0.526512	0.0903731	0.598533	1
Rin2	0.526053	0.0586281	0.598851	1
9230114K14Rik	0.525442	0.328506	0.599276	1
Naa40	0.525289	0.0802031	0.599382	1
Slitrk2	0.524867	0.212866	0.599676	1
Riok1	0.523076	0.108512	0.600921	1
Cystm1	0.523033	0.149063	0.600951	1
Gm15406	0.522742	0.213527	0.601154	1
Crot	0.522451	0.0858994	0.601357	1
Tpr	0.52205	0.064831	0.601635	1
Dgkg	0.521446	0.323057	0.602056	1
Usp40	0.521388	0.0638685	0.602097	1
Sdha	0.521373	0.0709025	0.602107	1
Trim27	0.520842	0.467078	0.602477	1
Zfp346	0.520245	0.133834	0.602893	1
Tpgs2	0.519656	0.290033	0.603304	1
Sf3a1	0.519001	0.192296	0.60376	1
Ak4	0.518921	0.241906	0.603816	1
Kat7	0.518215	0.171288	0.604308	1
Faxc	0.517531	0.335191	0.604786	1
Gm29254	0.51697	0.218463	0.605177	1
Tubgcp5	0.516504	0.132852	0.605502	1
Ctdspl	0.516453	0.0523525	0.605538	1
Grid1	0.515733	0.0408992	0.606041	1
Slc46a3	0.51395	0.447055	0.607287	1
Antxr2	0.513608	0.326978	0.607526	1
Tmem186	0.513222	0.68485	0.607796	1
Atp7a	0.512727	0.104615	0.608142	1
Pdap1	0.512218	0.151546	0.608499	1
Ehbp1	0.512196	0.035896	0.608514	1
Dnajc15	0.512189	0.3184	0.608519	1
Immt	0.512159	0.0842488	0.608539	1
Timmdc1	0.511752	0.162959	0.608825	1
Tatdn3	0.511584	0.327986	0.608942	1
Pdhb	0.511301	0.141438	0.609141	1
Slc35a2	0.511177	0.243372	0.609227	1
Coq2	0.511126	0.326737	0.609263	1
Tgfbrap1	0.51101	0.26781	0.609344	1
Ttyh3	0.510944	0.0632006	0.60939	1
C87436	0.510609	0.280038	0.609625	1
Zfp937	0.510034	0.34205	0.610027	1
Dync1i2	0.509503	0.0713797	0.6104	1
Slc25a20	0.509212	0.131177	0.610604	1
Amot	0.50911	0.113672	0.610675	1
Ndufb10	0.508797	0.298192	0.610895	1
Golga4	0.508455	0.0684156	0.611134	1
Gab1	0.508062	0.0774812	0.61141	1
Tmem63b	0.507873	0.102412	0.611543	1
Epas1	0.50772	0.045509	0.61165	1
Rai1	0.507531	0.0620143	0.611783	1
Klhl17	0.507392	0.148595	0.61188	1
Tox2	0.506213	0.0881249	0.612707	1
Med15	0.506068	0.113249	0.612809	1
Hdac5	0.506046	0.18357	0.612824	1
Nol10	0.50598	0.199743	0.61287	1
Lrrc42	0.505893	0.288941	0.612932	1
Tnip1	0.505173	0.252611	0.613438	1
Mpped1	0.505071	0.229055	0.613509	1
Napb	0.504794	0.131391	0.613703	1
Ift52	0.504518	0.266772	0.613898	1
Fut8	0.504496	0.0322543	0.613913	1
Tmem176b	0.504481	0.64576	0.613923	1
Gm807	0.504066	2.08228	0.614215	1
Phf20l1	0.503579	0.0379141	0.614557	1
Ncln	0.503462	0.297661	0.614639	1
Gatm	0.503462	0.302253	0.614639	1
Riok3	0.502953	0.0691702	0.614997	1
Ranbp3	0.502924	0.273176	0.615018	1
Gm28403	0.502254	0.293255	0.615489	1
Tgs1	0.501534	0.10639	0.615996	1
Mt3	0.500391	0.0519289	0.6168	1
Gm21860	0.499896	0.23741	0.617148	1
Dnah7c	0.499743	0.392396	0.617256	1
Fstl1	0.499146	0.086002	0.617676	1
Ppp4r2	0.498178	0.133111	0.618358	1
Ggact	0.498106	0.199938	0.61841	1
Sox12	0.497502	0.26098	0.618835	1
Dot1l	0.49681	0.0893251	0.619323	1
Smad3	0.496548	0.148639	0.619508	1
Spire1	0.495864	0.0279368	0.61999	1
Mrps23	0.495173	0.7963	0.620478	1
Pds5a	0.493826	0.0581137	0.621429	1
Snhg12	0.493775	0.412557	0.621465	1
Gnl3	0.493157	0.207938	0.621902	1
Flrt1	0.493149	0.174886	0.621907	1
Atp5j	0.49264	0.549651	0.622267	1
Derl2	0.492203	0.196292	0.622576	1
Plekhh2	0.491752	0.296247	0.622895	1
Fbxw4	0.491701	0.116727	0.622931	1
Pde9a	0.491039	0.102911	0.623399	1
Exoc4	0.490886	0.038311	0.623507	1
B230307C23Rik	0.490216	0.157424	0.623981	1
Il27	0.490063	0.604983	0.624089	1
Mfsd11	0.48978	0.125323	0.62429	1
Pfdn4	0.489641	0.477873	0.624388	1
Mif4gd	0.489532	0.251018	0.624465	1
Prmt3	0.489343	0.211778	0.624599	1
Otud6b	0.488899	0.293641	0.624913	1
Cox7b	0.488804	0.233554	0.62498	1
Ythdf3	0.48871	0.0672084	0.625047	1
Osgep	0.488331	0.405213	0.625315	1
Gm20732	0.48828	0.121768	0.625351	1
Cnbd2	0.488106	0.145928	0.625475	1
Tmem128	0.487727	0.447721	0.625743	1
Mdh1	0.487371	0.2451	0.625996	1
Polb	0.486941	0.0487948	0.6263	1
Gm45708	0.486919	0.160173	0.626315	1
Cdc40	0.485165	0.10254	0.627559	1
E430024I08Rik	0.484983	0.170536	0.627688	1
Mib1	0.484787	0.0690371	0.627827	1
Gm49291	0.484467	0.145506	0.628055	1
Vegfb	0.483855	0.165964	0.628489	1
Togaram1	0.482858	0.11191	0.629196	1
Wdr18	0.482785	0.40023	0.629248	1
Kif3c	0.482145	0.0673047	0.629703	1
Hexb	0.481737	0.252096	0.629992	1
Myo3a	0.481606	0.0813106	0.630086	1
Haus3	0.481475	0.3393	0.630179	1
Ell	0.480311	0.162129	0.631006	1
Cyp46a1	0.480049	0.14616	0.631193	1
Ppp1r10	0.479983	0.136084	0.631239	1
Pcdhgb6	0.479729	0.278261	0.63142	1
Zfp787	0.479634	0.371476	0.631488	1
Lamtor5	0.479117	0.562465	0.631855	1
Pou3f4	0.479059	0.382354	0.631897	1
Pcgf3	0.478106	0.273439	0.632575	1
Itgb1	0.477858	0.0754486	0.632751	1
Nox1	0.477422	0.134122	0.633062	1
Gbf1	0.476963	0.0331424	0.633388	1
Nploc4	0.476839	0.135694	0.633477	1
Gm47710	0.476832	0.549838	0.633482	1
Bcam	0.476701	0.665883	0.633575	1
Rad23b	0.475966	0.11661	0.634099	1
Rufy1	0.475922	0.09433	0.63413	1
Spag1	0.475799	0.11938	0.634218	1
Alas1	0.475136	0.546991	0.63469	1
Cd99l2	0.474445	0.154272	0.635183	1
Glb1	0.474394	0.118457	0.635219	1
Cttnbp2nl	0.474139	0.261181	0.635401	1
Zfp82	0.47411	0.525627	0.635421	1
Nudt9	0.473986	0.216675	0.63551	1
Mapk1ip1	0.47272	0.192334	0.636413	1
Svbp	0.472363	0.314668	0.636667	1
Myo5a	0.472225	0.0639211	0.636766	1
Gm29394	0.472123	0.270485	0.636839	1
Csnk1a1	0.472014	0.0400451	0.636917	1
Coq3	0.471861	0.156828	0.637026	1
Nudt6	0.47181	0.470981	0.637062	1
Pm20d1	0.471243	0.524578	0.637468	1
Kifbp	0.470748	0.113351	0.637821	1
Tor1b	0.470595	0.25913	0.63793	1
Fgf2	0.470573	0.362119	0.637946	1
Gpatch2l	0.470522	0.11055	0.637982	1
Syt14	0.469983	0.274676	0.638367	1
Stard6	0.469532	0.975641	0.638689	1
Timm17a	0.469328	0.175397	0.638835	1
Zfp276	0.46927	0.193406	0.638876	1
Usp48	0.469241	0.0600153	0.638897	1
Med26	0.468659	0.157691	0.639313	1
Lsm6	0.468397	0.764923	0.639501	1
Ldhd	0.468106	0.367907	0.639709	1
Stim1	0.468055	0.0729149	0.639745	1
Zfp334	0.468004	0.909855	0.639782	1
Wdr13	0.467844	0.154032	0.639896	1
Cox6b1	0.467502	0.171296	0.640141	1
Abraxas2	0.467305	0.205027	0.640282	1
Stxbp3	0.465362	0.100733	0.641672	1
Marchf7	0.46526	0.0638104	0.641745	1
Usp38	0.464816	0.209357	0.642063	1
Clcn3	0.464685	0.0589054	0.642157	1
Senp1	0.46379	0.0838919	0.642798	1
Arih2	0.463608	0.0445411	0.642929	1
Ptges2	0.46288	0.581241	0.64345	1
Vxn	0.461919	0.899041	0.644139	1
Rab12	0.461803	0.0800651	0.644223	1
Gm15446	0.461359	0.189278	0.644541	1
Brap	0.461352	0.199329	0.644546	1
Copz1	0.461002	0.156554	0.644797	1
4932414N04Rik	0.460886	0.850631	0.64488	1
Zfp827	0.460697	0.0805253	0.645016	1
Bax	0.459969	0.230653	0.645538	1
Ranbp2	0.459445	0.0908485	0.645915	1
Epm2aip1	0.45927	0.545421	0.64604	1
Fam228b	0.459234	0.0620459	0.646066	1
BC024978	0.459132	0.604625	0.646139	1
Ddrgk1	0.458674	0.205301	0.646469	1
Timd2	0.458652	0.616517	0.646484	1
Gprasp1	0.45831	0.0529726	0.64673	1
Ddx55	0.456505	0.0795098	0.648027	1
A530076I17Rik	0.456046	1.73991	0.648357	1
Dbt	0.455944	0.131869	0.64843	1
Hsd17b4	0.454991	0.163448	0.649116	1
Mrto4	0.45478	0.617012	0.649268	1
Bmpr2	0.45443	0.0411879	0.649519	1
Crkl	0.452633	0.173492	0.650813	1
Cacnb4	0.452625	0.043232	0.650818	1
Snx9	0.452473	0.114978	0.650929	1
Cnot10	0.450908	0.0909565	0.652056	1
LTO1	0.450806	0.507453	0.652129	1
Klhdc4	0.450129	0.328097	0.652617	1
Gm30122	0.449088	0.490742	0.653368	1
Clgn	0.448739	1.52072	0.65362	1
Aldh4a1	0.447946	0.156465	0.654192	1
Lyn	0.447451	0.250501	0.65455	1
Thsd4	0.447393	0.469422	0.654592	1
Abcd1	0.447225	0.369336	0.654712	1
Elmod2	0.447218	0.468606	0.654718	1
Anks3	0.447189	0.0828404	0.654739	1
Gm16364-1	0.446869	0.618793	0.65497	1
Fggy	0.446759	0.0514437	0.655049	1
Piezo1	0.446694	0.585827	0.655096	1
Myg1	0.446308	0.421585	0.655375	1
0610040J01Rik	0.446163	0.0786741	0.65548	1
P3h3	0.445595	0.185259	0.65589	1
Rab6a	0.445573	0.121215	0.655906	1
Smg9	0.445224	0.167222	0.656158	1
Senp2	0.444925	0.0532844	0.656374	1
Gpd1	0.444736	0.365867	0.65651	1
Arpc1a	0.444234	0.0959424	0.656873	1
Prpf4	0.444198	0.223378	0.6569	1
Med23	0.444168	0.12257	0.656921	1
St7l	0.443965	0.0626905	0.657068	1
Blzf1	0.44395	0.203196	0.657079	1
Gramd1a	0.443775	0.0745201	0.657205	1
Sh3gl2	0.442604	0.115743	0.658052	1
Gadl1	0.441971	0.637174	0.658511	1
Nfyc	0.441759	0.0511128	0.658663	1
C1galt1c1	0.44173	0.562988	0.658684	1
Birc3	0.441607	0.218535	0.658774	1
Mtch2	0.441214	0.0803483	0.659058	1
Zfp458	0.440813	0.692536	0.659348	1
Yipf5	0.44077	0.173879	0.65938	1
Greb1	0.440602	0.170628	0.659501	1
Bscl2	0.439998	0.262467	0.659938	1
Smarcd2	0.439984	0.184857	0.659949	1
Zfp74	0.43986	0.168034	0.660039	1
Itgb1bp1	0.439205	0.34087	0.660513	1
Dusp3	0.439139	0.318357	0.660561	1
Wars2	0.438965	0.143542	0.660687	1
Atp5o	0.438906	0.349229	0.660729	1
Cchcr1	0.43871	0.271988	0.660872	1
Nsun3	0.438535	0.602664	0.660998	1
Spata6l	0.438302	0.250638	0.661167	1
1700022A22Rik	0.436534	0.414525	0.662449	1
Zfp691	0.436243	0.998364	0.662661	1
Mylk	0.436141	1.00297	0.662735	1
Maob	0.435675	0.0806489	0.663073	1
Traf6	0.435304	0.260415	0.663342	1
Dhrs11	0.435195	0.372033	0.663421	1
Actr5	0.435158	0.412123	0.663448	1
Dok7	0.434955	0.418806	0.663595	1
Coq6	0.434722	0.353893	0.663764	1
Twf1	0.43446	0.54288	0.663955	1
Cbl	0.43339	0.0668681	0.664732	1
Myo1b	0.433317	0.550036	0.664784	1
Scmh1	0.432655	0.0364542	0.665266	1
Tspan15	0.431629	0.167471	0.666011	1
Lrtm2	0.431192	0.405722	0.666329	1
Dynll1	0.430966	0.230117	0.666493	1
Pigx	0.430799	0.251104	0.666615	1
Mapk6	0.430224	0.0967655	0.667033	1
Rbm17	0.429758	0.208054	0.667372	1
Hdac1	0.429605	0.0484141	0.667483	1
Cox5b	0.429431	0.51981	0.66761	1
4833420G17Rik	0.429285	0.111974	0.667716	1
Cacng2	0.427793	0.260372	0.668802	1
Smg7	0.427749	0.0796233	0.668834	1
Cntnap4	0.427131	0.338567	0.669284	1
Gm20754	0.427087	0.13048	0.669316	1
Mpped2	0.426781	0.0533978	0.669539	1
Dalrd3	0.426752	0.152324	0.66956	1
2810410L24Rik	0.426665	0.407863	0.669623	1
Fbxw5	0.426374	0.0980695	0.669836	1
Tmem181a	0.425537	0.104039	0.670445	1
Polh	0.425522	0.367358	0.670456	1
Lrrc45	0.425435	0.159228	0.67052	1
Urm1	0.425369	0.289942	0.670567	1
Pwwp3a	0.424693	0.333391	0.671061	1
Elovl2	0.42446	0.20084	0.671231	1
Lrfn1	0.424372	0.464268	0.671294	1
Acaa1a	0.423965	0.0938084	0.671592	1
Fxn	0.42331	0.546838	0.672069	1
Micu1	0.423033	0.0718255	0.672271	1
Slc35b1	0.422917	0.218969	0.672356	1
Neil1	0.422145	0.70579	0.672919	1
Capn7	0.420952	0.193442	0.67379	1
Psmd6	0.420733	0.281365	0.67395	1
Rps28	0.420653	0.76144	0.674008	1
Gm30373	0.420107	0.138239	0.674407	1
Gm10629	0.41986	0.76139	0.674588	1
Lasp1	0.419693	0.16273	0.67471	1
Prdx3	0.419401	0.63652	0.674923	1
Pgp	0.419314	0.355826	0.674987	1
Cnp	0.419147	0.739816	0.675109	1
Abl2	0.418987	0.0274215	0.675226	1
Usp46	0.41895	0.152324	0.675253	1
2010001A14Rik	0.418863	0.458977	0.675316	1
Mpv17l2	0.418303	0.149975	0.675726	1
Sel1l3	0.417531	0.116722	0.67629	1
Tatdn1	0.416912	0.160369	0.676742	1
Gstm5	0.416505	0.415401	0.677041	1
Ccdc77	0.415893	0.154833	0.677488	1
Pstk	0.415224	0.145377	0.677978	1
Cwc27	0.414969	0.0539382	0.678164	1
Mmp17	0.414547	0.651892	0.678474	1
Lrfn2	0.41387	0.246735	0.678969	1
Ube2i	0.413674	0.160305	0.679113	1
Gpx4	0.413579	0.241986	0.679182	1
Clcn7	0.413375	0.261674	0.679332	1
P3h1	0.412997	0.299293	0.679609	1
Zfp408	0.412888	0.291367	0.679689	1
Dctd	0.412888	0.246867	0.679689	1
Nop56	0.412233	0.0790887	0.680169	1
Pgk1	0.412087	0.38076	0.680276	1
Zfp956	0.412029	0.163085	0.680318	1
Mtfp1	0.412	0.585531	0.68034	1
Khdrbs1	0.411156	0.06948	0.680959	1
Sox5	0.410864	0.050589	0.681172	1
Slc25a5	0.410661	0.551179	0.681321	1
Nexn	0.409867	0.465335	0.681903	1
Actr3	0.409372	0.127372	0.682266	1
Mrpl27	0.408819	0.461013	0.682672	1
Zfp423	0.40879	0.0558363	0.682694	1
Plgrkt	0.408565	0.239603	0.682859	1
Cpt1a	0.408004	0.115029	0.683271	1
Reps1	0.407771	0.0589005	0.683442	1
Pex19	0.407567	0.270964	0.683591	1
Zfp46	0.407174	1.1386	0.68388	1
Ro60	0.407022	0.198917	0.683992	1
Vps51	0.406512	0.222886	0.684366	1
A330074K22Rik	0.406243	0.552553	0.684564	1
Ireb2	0.405631	0.0706531	0.685013	1
Trappc2l	0.405428	0.54593	0.685163	1
Gm11906	0.405369	0.141627	0.685206	1
Psmd7	0.404955	0.0565131	0.685511	1
Nfkbil1	0.404773	0.629646	0.685645	1
Ddb2	0.404576	0.115348	0.685789	1
Cp	0.404525	0.939961	0.685827	1
Hmgn1	0.404474	0.130621	0.685864	1
Pipox	0.404089	0.593007	0.686148	1
Zfhx2	0.403681	0.0533087	0.686447	1
Tmem104	0.403288	0.245169	0.686736	1
Yipf4	0.402968	0.22798	0.686972	1
Rara	0.402677	0.293665	0.687186	1
Ccdc90b	0.402036	0.334703	0.687657	1
Psmc2	0.401891	0.365569	0.687765	1
Pinx1	0.401847	0.249789	0.687797	1
Stard4	0.401214	0.384861	0.688263	1
Dnajc21	0.400981	0.0744687	0.688434	1
Tra2b	0.40085	0.0418575	0.688531	1
Sptlc1	0.400428	0.189676	0.688841	1
Mrpl47	0.400129	0.270688	0.689061	1
Pigb	0.399132	0.19647	0.689796	1
Nabp2	0.39879	0.149688	0.690048	1
Klf12	0.398652	0.0282187	0.69015	1
Ankrd6	0.398586	0.0228992	0.690198	1
Phf20	0.398535	0.0208437	0.690236	1
Slc16a14	0.398528	0.509914	0.690241	1
Psmd3	0.397393	0.296285	0.691078	1
Sar1b	0.397262	0.233176	0.691174	1
Map3k19	0.396956	0.078585	0.6914	1
Kcnab3	0.396956	1.20815	0.6914	1
Invs	0.396454	0.0729103	0.69177	1
Gm4924	0.395675	0.104359	0.692345	1
Rbbp5	0.395544	0.182754	0.692441	1
Mfsd7a	0.395326	1.68413	0.692602	1
Gan	0.394627	0.128805	0.693118	1
Micall2	0.394045	0.336323	0.693548	1
Lrrc2	0.394009	0.259025	0.693575	1
Fkbp15	0.393936	0.0842116	0.693628	1
Ccdc181	0.393681	0.339059	0.693817	1
Slc35a4	0.393565	0.591926	0.693903	1
Itch	0.39323	0.0308362	0.69415	1
Mlh3	0.393201	0.144919	0.694171	1
Fmc1	0.392961	0.484626	0.694349	1
Snph	0.392749	0.067944	0.694505	1
Tacr3	0.392684	1.08246	0.694553	1
Nsfl1c	0.392429	0.130058	0.694741	1
Rpl30	0.392364	0.435676	0.694789	1
Atp5k	0.39216	0.545773	0.69494	1
Ctns	0.392022	0.138926	0.695042	1
Wapl	0.391789	0.0415711	0.695214	1
Camkk2	0.391789	0.11493	0.695214	1
Gorasp2	0.391294	0.234556	0.69558	1
Rarb	0.391105	0.0720398	0.69572	1
Ap2m1	0.391039	0.48292	0.695768	1
Fancl	0.390333	0.137795	0.69629	1
Trp53inp2	0.390209	0.170002	0.696382	1
F730043M19Rik	0.390071	0.11067	0.696484	1
Dach2	0.389933	0.297231	0.696586	1
Ap3b1	0.389685	0.0369391	0.696769	1
Slc4a8	0.38946	0.182925	0.696936	1
Dtx4	0.3893	0.154775	0.697054	1
3425401B19Rik	0.389191	2.10794	0.697135	1
Plk2	0.388768	0.409677	0.697447	1
Npff	0.388688	0.30669	0.697507	1
Paf1	0.388659	0.20241	0.697528	1
Nfkbiz	0.388441	0.283429	0.69769	1
Ubxn1	0.387793	0.200586	0.698169	1
Car10	0.387699	0.0349965	0.698239	1
Vezf1	0.387509	0.177969	0.698379	1
Pde11a	0.387509	0.43533	0.698379	1
Nacc2	0.387422	0.0845338	0.698444	1
Lime1	0.387196	0.171755	0.698611	1
Gga3	0.38684	0.151983	0.698875	1
Gnl3l	0.38652	0.170607	0.699112	1
Sin3b	0.386425	0.063669	0.699182	1
Nelfa	0.386381	0.345099	0.699214	1
Atxn7l1	0.385879	0.040812	0.699586	1
Lysmd2	0.385792	0.29959	0.699651	1
Slc16a9	0.385493	0.225692	0.699872	1
Cacna1b	0.385406	0.168497	0.699937	1
Cyp27a1	0.385384	1.86169	0.699953	1
Mkln1os	0.385304	0.208726	0.700012	1
Cacnb1	0.385304	0.113862	0.700012	1
Ubap1	0.384955	0.166913	0.700271	1
Aen	0.384816	0.472013	0.700373	1
Tut7	0.384744	0.0779296	0.700427	1
Tbc1d30	0.384649	0.323384	0.700497	1
Itpk1	0.384351	0.0642255	0.700719	1
Mamdc4	0.384263	0.625937	0.700783	1
Ap5z1	0.383848	0.457619	0.701091	1
Mettl6	0.38379	0.211527	0.701134	1
Zfp40	0.383485	0.0956435	0.70136	1
Dbr1	0.38339	1.22373	0.701431	1
Agpat1	0.383193	0.224669	0.701576	1
Aldh2	0.382699	0.0919929	0.701943	1
Aggf1	0.382276	0.170601	0.702256	1
Xpr1	0.382255	0.0285087	0.702273	1
Tm2d1	0.382189	0.187047	0.702321	1
Gm48746	0.382189	0.514882	0.702321	1
Mgat5b	0.382022	0.633065	0.702445	1
Mapk9	0.381527	0.0873848	0.702812	1
Pknox1	0.380988	0.310807	0.703212	1
Mamld1	0.380632	0.23057	0.703477	1
Tnni3k	0.380544	0.56641	0.703541	1
Ablim3	0.380442	0.494586	0.703617	1
Chac2	0.380428	0.539842	0.703628	1
Plxnb1	0.380297	0.0326412	0.703725	1
Klhl22	0.380188	0.11812	0.703806	1
Ipo7	0.379103	0.120423	0.704611	1
Lrrn2	0.379103	0.176853	0.704611	1
Mrps36	0.378819	0.363932	0.704822	1
Ubxn8	0.378768	0.499056	0.70486	1
Hemk1	0.378674	0.32987	0.70493	1
Capn11	0.378477	0.518217	0.705076	1
Ncbp3	0.378412	0.0774107	0.705125	1
Map3k2	0.377458	0.0621271	0.705833	1
Elovl1	0.377335	0.67208	0.705925	1
Spice1	0.377327	0.148196	0.70593	1
Spry2	0.377291	0.159849	0.705957	1
Sec11c	0.376803	0.265671	0.70632	1
Gm32856	0.376083	0.271614	0.706855	1
Usp21	0.375865	0.222117	0.707018	1
8030453O22Rik	0.375843	0.483572	0.707034	1
Idh3a	0.375712	0.314462	0.707131	1
Sf3a3	0.37569	0.116629	0.707147	1
Arhgap10	0.375501	0.173363	0.707288	1
B230217C12Rik	0.374904	0.870321	0.707732	1
Itgb5	0.374569	0.0598732	0.707981	1
Ubiad1	0.374511	0.389933	0.708024	1
Dlg3	0.374329	0.135552	0.70816	1
Ktn1	0.374212	0.0338962	0.708246	1
Fam76b	0.373528	0.129234	0.708755	1
Ccser2	0.373514	0.0674008	0.708766	1
Ep300	0.372895	0.0508931	0.709227	1
Gm43560	0.372859	0.171774	0.709254	1
Gm35722	0.372589	2.49483	0.709454	1
Bhlhe40	0.372357	0.162438	0.709627	1
0610040B10Rik	0.372284	0.667086	0.709682	1
Stpg2	0.372167	0.235984	0.709768	1
Tmbim4	0.371665	0.314829	0.710142	1
Nek9	0.370923	0.0743504	0.710695	1
Slc26a2	0.370646	0.798791	0.710901	1
Gm16618	0.370071	1.21169	0.711329	1
Cul4a	0.370064	0.0768083	0.711335	1
Klhl26	0.369671	0.110809	0.711628	1
Mxra7	0.369671	0.13423	0.711628	1
Cops7a	0.369605	0.557783	0.711676	1
Cbx4	0.368725	0.183953	0.712333	1
Prl8a9	0.368499	0.454229	0.712501	1
Usp12	0.368128	0.19685	0.712778	1
Gm15545	0.367808	0.837696	0.713017	1
Hapln1	0.367182	0.063501	0.713483	1
Ctbp1	0.366956	0.266073	0.713652	1
Lin7a	0.366934	0.201962	0.713668	1
Fastk	0.366891	0.217562	0.7137	1
Kars	0.366571	0.548949	0.713939	1
Mecp2	0.365799	0.0472967	0.714515	1
Jkamp	0.365464	0.0988873	0.714765	1
Fez1	0.364373	0.125352	0.71558	1
Rnd3	0.364271	0.24599	0.715656	1
Cdk12	0.364227	0.0372805	0.715688	1
Stard9	0.363412	0.119794	0.716297	1
Ythdc2	0.363361	0.0958912	0.716335	1
Bmt2	0.362589	0.0538684	0.716912	1
Pakap-1	0.362167	0.115221	0.717227	1
Ranbp1	0.362138	0.267929	0.717249	1
Wdyhv1	0.361752	0.155346	0.717537	1
Tmem220	0.361731	0.415497	0.717553	1
Mef2c	0.361629	0.0202566	0.717629	1
Shc1	0.361403	0.166256	0.717798	1
AV099323	0.360996	0.329913	0.718103	1
ENSMUSG00000115115	0.360857	0.20802	0.718206	1
Ifih1	0.36061	0.793467	0.718391	1
Tars2	0.360566	0.144958	0.718424	1
Zc3h6	0.360515	0.0928655	0.718462	1
Kdm4a	0.360195	0.17716	0.718701	1
Gm48908	0.359969	0.74594	0.71887	1
Gas6	0.359671	0.231498	0.719093	1
Fzd2	0.359336	0.305175	0.719344	1
Ilf3	0.3593	0.071499	0.719371	1
1110020A21Rik	0.359001	1.1016	0.719594	1
Strip1	0.358194	0.137666	0.720198	1
6430548M08Rik	0.357881	0.605951	0.720433	1
Mon1a	0.357684	0.139984	0.72058	1
Psma3	0.357662	0.0612758	0.720596	1
Gm49519	0.357589	0.381288	0.720651	1
Grik3	0.357422	0.150379	0.720776	1
Itgbl1	0.357386	0.573781	0.720803	1
[truncated: 30,228 more rows]

## Sheet: upper_genes_WT
names	scores	logfoldchanges	pvals	pvals_adj
Luzp2	23.4124	1.41447	3.19878e-121	1.03087e-116
Slco1c1	22.3991	1.53808	4.01397e-111	6.46791e-107
Grm3	21.5348	0.923208	7.35595e-103	7.90201e-99
Dcc	18.4593	1.49665	4.38718e-76	2.82771e-72
Cadm1	17.5211	0.857544	9.89131e-69	5.31279e-65
Lama3	16.7308	2.25792	7.81854e-63	3.59954e-59
Dach1	15.3892	2.11166	1.9334e-53	7.78845e-50
Gnao1	14.5192	0.565983	9.15688e-48	3.27888e-44
4930488L21Rik	14.4008	1.21369	5.11278e-47	1.6477e-43
Fam13c	14.3603	1.2731	9.18148e-47	2.68992e-43
Dio2	14.2104	1.5281	7.8917e-46	2.11938e-42
Tspan7	13.681	0.754528	1.31795e-42	3.26719e-39
Zswim6	13.5908	1.19821	4.53942e-42	1.04494e-38
Lypd6	13.4571	1.31902	2.79803e-41	6.01148e-38
Ptn	13.1801	0.94943	1.14178e-39	2.16447e-36
Eogt	13.0764	1.70364	4.49201e-39	8.04244e-36
St6galnac5	13.0541	1.08091	6.02414e-39	1.02179e-35
Unc13c	12.9974	1.31299	1.26593e-38	2.03985e-35
Trim9	12.9848	0.861111	1.49168e-38	2.28916e-35
Gm48765	12.9547	1.18245	2.21109e-38	3.23895e-35
Lef1	12.7739	1.87973	2.29313e-37	3.0792e-34
Qk	12.4629	0.575902	1.18927e-35	1.53307e-32
Fars2	12.3635	1.08262	4.1169e-35	5.1029e-32
Cdh13	12.2872	1.66153	1.06125e-34	1.2667e-31
Ranbp3l	11.8153	1.2065	3.25386e-32	3.61593e-29
Grid2	11.5592	0.668334	6.63087e-31	7.1231e-28
Tnfrsf19	11.2642	1.05036	1.97045e-29	2.04844e-26
Ncam2	11.2547	0.994185	2.19582e-29	2.2114e-26
Magi3	11.0226	1.00937	2.97191e-28	2.9023e-25
Frmd4a	11.0095	0.398559	3.43885e-28	3.25952e-25
Slc1a3	10.8848	0.458811	1.36211e-27	1.25419e-24
Chrdl1	10.76	1.60921	5.31437e-27	4.75739e-24
Cpeb4	10.7328	0.976519	7.1368e-27	6.21615e-24
Rb1	10.6727	0.999791	1.36623e-26	1.15867e-23
Cep128	10.525	1.54866	6.62667e-26	5.47584e-23
Htra1	10.5084	0.981507	7.90093e-26	6.36558e-23
Rbms3	10.4891	1.11004	9.69092e-26	7.6173e-23
Slc1a2	10.3348	0.24804	4.9025e-25	3.67425e-22
Dclk1	10.2453	0.613192	1.24247e-24	8.89805e-22
Rgs7	10.2219	0.707989	1.582e-24	1.09764e-21
D030055H07Rik	10.2208	2.20022	1.6008e-24	1.09764e-21
Rsrp1	10.1817	0.914189	2.39392e-24	1.60727e-21
Tjp1	10.1527	0.733159	3.22299e-24	2.11974e-21
Ptchd4	9.96637	0.911639	2.13909e-23	1.37873e-20
Lgr4	9.9274	1.05351	3.16404e-23	1.92392e-20
Mertk	9.87728	0.60368	5.22329e-23	3.11724e-20
Xist	9.78526	1.00412	1.30256e-22	7.63231e-20
Gabbr2	9.67585	0.871536	3.8191e-22	2.15927e-19
Pde10a	9.59452	1.00775	8.43055e-22	4.68434e-19
Gpm6b	9.57982	0.480087	9.7218e-22	5.31025e-19
Lsamp	9.54983	0.204047	1.29912e-21	6.9778e-19
Nckap5	9.51905	0.60131	1.74776e-21	9.23364e-19
Grin2c	9.49571	0.803611	2.18719e-21	1.13688e-18
Vcl	9.48592	0.890417	2.40247e-21	1.22896e-18
Gm26843	9.46371	1.37563	2.97205e-21	1.49656e-18
Septin8	9.40862	1.00662	5.02708e-21	2.49243e-18
Kcnn2	9.39481	0.833985	5.73194e-21	2.79884e-18
Cpe	9.23957	0.484506	2.47495e-20	1.19045e-17
Cyrib	9.12125	0.896582	7.42612e-20	3.46843e-17
Tcf4	9.07634	0.401373	1.12292e-19	5.16977e-17
Grip1	9.04597	0.86564	1.48349e-19	6.64004e-17
Shisa9	8.91621	1.23013	4.8253e-19	2.13021e-16
Kirrel3	8.86022	0.518513	7.98573e-19	3.47779e-16
Ctnnd2	8.65939	0.260741	4.74281e-18	2.03795e-15
Grid1	8.5548	0.804835	1.18072e-17	4.90176e-15
Fgfr2	8.55425	0.799222	1.18639e-17	4.90176e-15
Ttyh1	8.53268	0.791481	1.42997e-17	5.83335e-15
Gpam	8.52879	0.887414	1.47884e-17	5.95734e-15
Mllt3	8.49048	0.892469	2.05777e-17	8.18712e-15
Gfra1	8.47028	1.09232	2.448e-17	9.62094e-15
Emx2os	8.46149	0.849331	2.6398e-17	1.02497e-14
Gsap	8.46001	1.06873	2.67344e-17	1.02568e-14
Dpf3	8.41223	0.825279	4.02273e-17	1.52518e-14
Hmgn3	8.4104	0.983442	4.0863e-17	1.53127e-14
Ddah1	8.40024	0.830293	4.45571e-17	1.65051e-14
Glis3	8.38616	0.782602	5.02262e-17	1.83936e-14
Fermt2	8.27828	0.794006	1.2497e-16	4.47491e-14
Fam163a	8.26257	0.888163	1.42564e-16	5.04879e-14
Irak2	8.2403	0.748561	1.71777e-16	5.97306e-14
Pamr1	8.23989	1.0196	1.72369e-16	5.97306e-14
Ogt	8.21767	0.800868	2.07499e-16	7.11392e-14
Daam2	8.215	0.658226	2.12155e-16	7.19697e-14
Gramd3	8.20667	0.828282	2.27414e-16	7.63423e-14
Sat1	8.15297	0.825589	3.55096e-16	1.1721e-13
Eya1	8.14688	0.874753	3.7343e-16	1.21561e-13
Prex1	8.10922	0.859128	5.09468e-16	1.64186e-13
Gpc6	8.02799	0.547074	9.908e-16	3.16144e-13
Rasa2	7.99361	0.793144	1.31039e-15	4.09999e-13
Lrrc58	7.87948	0.959326	3.2875e-15	1.01871e-12
Ngef	7.85098	0.900127	4.12808e-15	1.26701e-12
Cdh4	7.84902	0.91933	4.19307e-15	1.27481e-12
Pam	7.83663	0.991116	4.62795e-15	1.39388e-12
Eif4g3	7.82513	0.698353	5.0714e-15	1.5133e-12
Mfge8	7.80358	1.01658	6.01758e-15	1.77916e-12
Arhgap26	7.70224	0.77131	1.337e-14	3.88175e-12
Ephb1	7.68884	0.704179	1.48475e-14	4.27224e-12
Hnrnpa2b1	7.6389	0.79058	2.19086e-14	6.24821e-12
Tle1	7.59645	0.988406	3.04355e-14	8.60391e-12
Camk2d	7.47445	0.76974	7.75264e-14	2.17256e-11
Etv4	7.45541	0.900175	8.95861e-14	2.48887e-11
Crot	7.42871	1.05168	1.09661e-13	3.02055e-11
Sik3	7.41499	0.53757	1.21636e-13	3.32201e-11
Pag1	7.39387	0.910528	1.42615e-13	3.86224e-11
C130071C03Rik	7.36545	0.707202	1.76551e-13	4.74143e-11
Nsmf	7.33485	0.708345	2.21973e-13	5.912e-11
Vegfa	7.29857	0.705301	2.9084e-13	7.62024e-11
Hivep3	7.28852	0.591028	3.13367e-13	8.14426e-11
Mast4	7.26098	0.646733	3.84302e-13	9.90792e-11
Fnbp1	7.23311	0.590737	4.72059e-13	1.20738e-10
Pcdh7	7.18393	0.515906	6.77342e-13	1.7188e-10
Gldc	7.17975	0.736614	6.98373e-13	1.75832e-10
Fmnl2	7.15437	0.657781	8.40603e-13	2.10001e-10
Hes5	7.12587	1.42373	1.03429e-12	2.56401e-10
Fam107a	7.10846	0.816956	1.17341e-12	2.88667e-10
Mxi1	7.10149	0.780988	1.23417e-12	3.01314e-10
Il18	7.09699	0.709106	1.27501e-12	3.08947e-10
Eps8	7.05994	0.716765	1.66573e-12	3.97641e-10
Cyp4f15	7.04243	0.883822	1.88915e-12	4.44392e-10
Nwd1	7.0201	0.656955	2.21713e-12	5.1404e-10
Hmgcll1	6.99083	1.06273	2.7326e-12	6.29024e-10
Abca5	6.97548	1.30368	3.04824e-12	6.96707e-10
Pbxip1	6.97095	0.709158	3.14806e-12	7.14454e-10
Fam171b	6.94641	0.730373	3.74704e-12	8.44448e-10
0610040J01Rik	6.94409	0.98059	3.80915e-12	8.52483e-10
Cachd1	6.9255	0.747712	4.34434e-12	9.58938e-10
Zfp532	6.8723	0.741425	6.31766e-12	1.38503e-09
Ghr	6.83965	0.655373	7.93892e-12	1.7171e-09
Garem1	6.83667	0.682204	8.1054e-12	1.74142e-09
Rab31	6.83216	0.724626	8.36447e-12	1.78518e-09
Usp53	6.8076	0.955658	9.92417e-12	2.09037e-09
Add1	6.80559	0.713908	1.00637e-11	2.10599e-09
Aldh1a1	6.7983	0.734338	1.05864e-11	2.20109e-09
Mdga2	6.79238	0.348724	1.103e-11	2.27862e-09
Arhgap31	6.75263	0.950736	1.45184e-11	2.98016e-09
Ptprz1	6.74434	0.339611	1.53728e-11	3.13556e-09
Fam222b	6.6992	0.716287	2.09566e-11	4.22105e-09
Ccnd2	6.69418	0.964215	2.16891e-11	4.34146e-09
Bach2	6.64962	0.6317	2.93851e-11	5.84564e-09
Rorb	6.64091	0.43794	3.11753e-11	6.08901e-09
Swap70	6.62068	0.923132	3.57559e-11	6.94159e-09
Ncam1	6.61557	0.453732	3.70115e-11	7.14234e-09
Adk	6.60837	0.623471	3.88575e-11	7.45394e-09
Pde1c	6.60171	1.44586	4.06445e-11	7.75059e-09
Trps1	6.57884	0.55243	4.74121e-11	8.98794e-09
Ntrk2	6.56384	0.534044	5.24379e-11	9.82509e-09
Mboat2	6.54849	0.696949	5.81203e-11	1.08268e-08
Map2	6.52341	0.613975	6.87275e-11	1.27185e-08
Egfr	6.52267	0.665009	6.90645e-11	1.27185e-08
Mpped2	6.4336	0.772952	1.24613e-10	2.28176e-08
Fut8	6.42984	0.68076	1.27741e-10	2.32582e-08
Grina	6.42386	0.743151	1.32862e-10	2.40547e-08
Mgll	6.40667	0.525223	1.48732e-10	2.66288e-08
Appl2	6.37596	0.654355	1.81822e-10	3.23734e-08
Gli3	6.37054	0.580681	1.88359e-10	3.33531e-08
Cdh10	6.36648	0.522681	1.93409e-10	3.40601e-08
Wnk2	6.36158	0.636953	1.99686e-10	3.49743e-08
Scg3	6.3442	0.632221	2.23581e-10	3.89478e-08
Prkd1	6.32745	0.635803	2.49238e-10	4.31838e-08
Cask	6.30723	0.751241	2.8407e-10	4.8841e-08
Apoe	6.30677	0.688744	2.84919e-10	4.8841e-08
Lrrc8c	6.3038	0.85243	2.90443e-10	4.95244e-08
Phactr3	6.28869	0.616235	3.20164e-10	5.43048e-08
Ahcyl1	6.28265	0.652881	3.32853e-10	5.61616e-08
Wwc1	6.27667	0.634798	3.45899e-10	5.77953e-08
9630014M24Rik	6.27657	0.66017	3.46123e-10	5.77953e-08
Megf10	6.2501	0.713029	4.10194e-10	6.72588e-08
Akt2	6.24974	0.649324	4.11145e-10	6.72588e-08
Ano6	6.22839	0.964546	4.71258e-10	7.67032e-08
Psd3	6.21486	0.610515	5.13718e-10	8.31939e-08
Arfgef2	6.21057	0.77687	5.2794e-10	8.50697e-08
Rmst	6.18918	0.590922	6.04789e-10	9.69679e-08
A330023F24Rik	6.18462	0.644377	6.22536e-10	9.93191e-08
Mapk10	6.16867	0.583711	6.88654e-10	1.08791e-07
Kcnip3	6.15121	0.677476	7.68928e-10	1.20879e-07
Gm16751	6.11209	0.65283	9.83333e-10	1.53091e-07
Usp24	6.11084	0.800167	9.91103e-10	1.53559e-07
Slc30a10	6.10161	0.770459	1.05003e-09	1.6191e-07
Lncpint	6.07755	0.634507	1.2203e-09	1.8727e-07
Gng12	6.04473	0.648871	1.49659e-09	2.28581e-07
Fads2	6.00847	0.657884	1.87277e-09	2.84687e-07
Alpk1	6.00362	0.67662	1.92963e-09	2.91954e-07
Foxo1	5.93188	0.643519	2.99482e-09	4.51001e-07
Meis1	5.92991	0.954643	3.03096e-09	4.5241e-07
Slc6a1	5.92984	0.615139	3.03226e-09	4.5241e-07
Epb41l2	5.90439	0.680468	3.53965e-09	5.25679e-07
Fam184a	5.90277	0.608712	3.57454e-09	5.28425e-07
Nrcam	5.9007	0.505001	3.61967e-09	5.32654e-07
Nr6a1	5.87622	0.868774	4.19727e-09	6.14844e-07
Lnpep	5.87204	0.696619	4.30476e-09	6.27735e-07
Sipa1l3	5.86202	0.806222	4.57271e-09	6.63805e-07
Pard3	5.84787	0.656686	4.97894e-09	7.19535e-07
Prdm16	5.8431	0.520685	5.12375e-09	7.37157e-07
B3galt1	5.82901	0.340096	5.5758e-09	7.98628e-07
Gm49164	5.82158	0.932462	5.82928e-09	8.28025e-07
Gabrb1	5.82149	0.284037	5.83243e-09	8.28025e-07
Pik3r1	5.79871	0.59637	6.68279e-09	9.40463e-07
Rgs7bp	5.79658	0.636858	6.76817e-09	9.48339e-07
Csdc2	5.7328	0.660794	9.87837e-09	1.37814e-06
Prex2	5.71204	0.411515	1.11631e-08	1.55066e-06
Kcnc3	5.7105	0.858763	1.12644e-08	1.55802e-06
Fgd6	5.6856	0.634376	1.30357e-08	1.7953e-06
P4ha1	5.67545	0.822946	1.38325e-08	1.89693e-06
Clmn	5.62987	0.557383	1.80346e-08	2.4612e-06
Lhx2	5.62925	0.995546	1.80998e-08	2.4612e-06
Tox	5.62021	0.579818	1.90731e-08	2.58264e-06
Lhfp	5.61292	0.650849	1.98939e-08	2.68251e-06
Fam20a	5.60986	0.564471	2.02493e-08	2.71907e-06
Fmo1	5.59332	1.45302	2.22767e-08	2.97888e-06
Srgap3	5.57489	0.53766	2.47692e-08	3.28492e-06
Ptprt	5.55819	0.360764	2.72588e-08	3.60028e-06
Ttc39c	5.55656	1.43366	2.75141e-08	3.61916e-06
Usp54	5.53917	0.645397	3.03906e-08	3.98129e-06
Rfx3	5.53296	0.609459	3.14866e-08	4.10817e-06
Wwtr1	5.52239	0.6143	3.34411e-08	4.34559e-06
Cpeb1	5.50031	0.6846	3.79119e-08	4.90677e-06
Slc15a2	5.48826	0.660799	4.0592e-08	5.23263e-06
Pced1b	5.48449	0.726206	4.14665e-08	5.30294e-06
Gm45708	5.47689	1.16568	4.32855e-08	5.49198e-06
Pon2	5.46762	0.991718	4.56114e-08	5.76439e-06
Gk	5.4621	0.666476	4.70545e-08	5.92353e-06
Ostm1	5.46064	0.759515	4.74422e-08	5.94911e-06
Adamts6	5.4569	0.800469	4.84513e-08	6.05209e-06
Sema4b	5.45476	0.701267	4.90384e-08	6.10177e-06
Jarid2	5.45145	0.609412	4.99616e-08	6.19274e-06
Lcorl	5.44915	0.65635	5.06121e-08	6.24933e-06
A830082K12Rik	5.42431	0.633306	5.81781e-08	7.15613e-06
Bcl2	5.40194	0.567821	6.59244e-08	8.01715e-06
Mtss2	5.38829	0.586518	7.11328e-08	8.60593e-06
Ankib1	5.38157	0.77723	7.3841e-08	8.87938e-06
Sybu	5.37061	0.553097	7.84687e-08	9.40079e-06
Esrrg	5.36385	0.783277	8.1465e-08	9.7236e-06
F3	5.36227	0.740901	8.21843e-08	9.77326e-06
Sfxn1	5.36088	0.715416	8.28176e-08	9.81237e-06
Soat1	5.34603	0.63964	8.99037e-08	1.06129e-05
Slc25a3	5.33713	1.09053	9.44292e-08	1.11065e-05
Denn2b	5.32186	0.687496	1.02712e-07	1.20367e-05
Gabrg1	5.30999	0.689568	1.09634e-07	1.28014e-05
Cspg5	5.30026	0.512068	1.15638e-07	1.34536e-05
Slc22a23	5.29084	0.59751	1.21758e-07	1.41147e-05
Zhx3	5.28776	0.56639	1.23821e-07	1.43025e-05
Map3k19	5.27441	0.715661	1.33183e-07	1.53289e-05
Fchsd2	5.26776	0.559626	1.38098e-07	1.5838e-05
Dlg5	5.24562	0.698808	1.55759e-07	1.78002e-05
Ppp3ca	5.24108	0.488042	1.59642e-07	1.81509e-05
Raver2	5.24072	0.669436	1.59955e-07	1.81509e-05
Epas1	5.23386	0.62555	1.66002e-07	1.87711e-05
Gpi1	5.22117	0.672694	1.778e-07	1.99651e-05
Rcan2	5.22002	0.610271	1.78903e-07	2.00192e-05
Hepacam	5.19884	0.558098	2.00533e-07	2.23619e-05
Ndrg2	5.19043	0.575933	2.09804e-07	2.33151e-05
Aldoc	5.18731	0.598261	2.13354e-07	2.35623e-05
Nt5c2	5.18719	0.599509	2.13492e-07	2.35623e-05
Kcnk1	5.18533	0.781777	2.15632e-07	2.37173e-05
Zmym4	5.18466	0.578846	2.16412e-07	2.37222e-05
Zfp608	5.17326	0.529278	2.30038e-07	2.51303e-05
Gjb6	5.16861	0.632716	2.35837e-07	2.56768e-05
Cdc14a	5.14965	0.756452	2.60978e-07	2.82233e-05
Gpcpd1	5.14649	0.58934	2.65403e-07	2.86059e-05
Kifc3	5.10772	0.877148	3.26064e-07	3.50269e-05
Acyp2	5.09958	0.588572	3.40416e-07	3.64472e-05
Pou2f1	5.08374	0.548577	3.7007e-07	3.94909e-05
Eps15	5.08152	0.551733	3.74422e-07	3.98235e-05
Hdac9	5.07466	0.512323	3.88189e-07	4.11518e-05
Ezr	5.07133	0.806733	3.95055e-07	4.17424e-05
Snx32	5.06848	0.786636	4.01001e-07	4.22322e-05
Il1rapl1	5.05315	0.460538	4.34579e-07	4.56195e-05
Etv5	5.04853	0.669498	4.45222e-07	4.6585e-05
Usp2	5.04068	0.635573	4.63871e-07	4.82232e-05
Rab3gap2	5.03908	0.847449	4.67784e-07	4.84735e-05
Chchd3	5.0362	0.558635	4.74856e-07	4.90487e-05
Ptpn12	5.03155	0.573525	4.86526e-07	5.00935e-05
Herc4	5.03075	0.607169	4.8857e-07	5.01438e-05
Wdfy3	5.02743	0.614841	4.9709e-07	5.08388e-05
Dkk3	5.02689	0.842938	4.98497e-07	5.08388e-05
Pja2	5.01601	0.763284	5.27555e-07	5.36326e-05
Ophn1	5.01186	0.566266	5.39061e-07	5.45441e-05
Ctnnd1	5.01156	0.638308	5.39906e-07	5.45441e-05
Zcchc7	5.00957	0.550842	5.45517e-07	5.49386e-05
Eif4g1	5.00778	0.572501	5.50608e-07	5.52786e-05
Khdc4	4.99077	0.797288	6.01379e-07	6.0002e-05
Smurf2	4.98475	0.556413	6.20433e-07	6.1712e-05
Crlf3	4.98385	0.553144	6.23308e-07	6.18072e-05
Mat2a	4.98303	0.589056	6.25969e-07	6.18806e-05
Rtn3	4.97914	0.559334	6.38674e-07	6.29435e-05
Gm35552	4.95972	0.616301	7.05946e-07	6.92185e-05
Slc38a3	4.95953	0.649312	7.0664e-07	6.92185e-05
Nedd4	4.95387	0.534512	7.27504e-07	7.10463e-05
Pla2g7	4.95152	0.55157	7.3635e-07	7.16929e-05
Nfasc	4.94901	0.60493	7.45914e-07	7.24053e-05
Zfp445	4.94656	0.732623	7.55364e-07	7.31025e-05
Nfyc	4.94	0.579869	7.81227e-07	7.5379e-05
Pan3	4.92468	0.538918	8.44989e-07	8.12879e-05
Spred1	4.91424	0.721638	8.9127e-07	8.5485e-05
Fam228b	4.90627	0.609619	9.28227e-07	8.87655e-05
Pals1	4.89449	0.675908	9.8561e-07	9.36969e-05
Hacd3	4.89356	0.550122	9.90303e-07	9.38661e-05
Ltbp1	4.88814	0.617085	1.01793e-06	9.62016e-05
Fgfr1	4.88315	0.5465	1.04406e-06	9.83824e-05
Paqr8	4.88212	0.461934	1.0495e-06	9.86069e-05
Dgkb	4.87977	0.298324	1.06208e-06	9.94994e-05
Nek7	4.87352	0.648186	1.09625e-06	0.000102403
Psd2	4.86985	0.579323	1.11685e-06	0.000104025
Trappc9	4.86915	0.576423	1.12077e-06	0.00010409
Dbx2	4.86796	0.59749	1.12757e-06	0.000104421
Kansl1l	4.85668	0.600387	1.19373e-06	0.00011023
Fam13b	4.84964	0.560666	1.23684e-06	0.000113884
Ythdf3	4.84591	0.620272	1.26035e-06	0.000115719
Unc5c	4.83663	0.524518	1.32057e-06	0.000120664
Zfand3	4.83646	0.541898	1.3217e-06	0.000120664
Zfp148	4.83498	0.568049	1.33162e-06	0.000120976
Sesn3	4.83483	0.566747	1.33263e-06	0.000120976
Nat8f3	4.82129	0.510435	1.42631e-06	0.000129117
Desi2	4.81951	0.534624	1.43908e-06	0.000129908
Ccdc141	4.81362	0.524711	1.48223e-06	0.000133429
Lonp2	4.81171	0.676998	1.49646e-06	0.000133962
Smim3	4.81113	0.712783	1.50083e-06	0.000133981
Elf2	4.81049	0.621141	1.50559e-06	0.000134035
Hnrnpdl	4.80851	0.637258	1.52057e-06	0.000134995
Rhoj	4.80554	1.33459	1.54334e-06	0.00013651
Arhgef12	4.80474	0.516948	1.54956e-06	0.00013651
Eci2	4.80464	0.620447	1.55033e-06	0.00013651
Srpk2	4.80305	0.517985	1.56268e-06	0.000137222
Itgav	4.80016	0.561334	1.58543e-06	0.000138841
Snapc3	4.79108	0.670525	1.65883e-06	0.000144876
Ppp6r3	4.78651	0.591286	1.69705e-06	0.000147813
Dennd4c	4.77818	0.610833	1.76886e-06	0.000153652
Srsf2	4.77339	0.822743	1.81149e-06	0.000156932
Sbf2	4.76907	0.534016	1.85077e-06	0.000159905
Tank	4.76846	0.617958	1.8564e-06	0.000159963
Stard8	4.76341	0.757955	1.90352e-06	0.000163151
Clybl	4.76004	0.531273	1.93554e-06	0.000165456
Pde7b	4.75366	0.482766	1.99766e-06	0.000169864
Trak1	4.75037	0.544381	2.03049e-06	0.000172202
Hnrnpm	4.74781	0.58877	2.05627e-06	0.00017393
2210408F21Rik	4.73928	0.513763	2.14474e-06	0.000180939
Mmd2	4.73446	0.530463	2.19636e-06	0.00018481
Kdm3a	4.73114	0.732373	2.23266e-06	0.000187375
Adra1a	4.72654	0.559915	2.28382e-06	0.000191171
Nedd4l	4.72502	0.507049	2.30094e-06	0.000191864
Nckap1	4.72475	0.514873	2.30401e-06	0.000191864
Pten	4.72047	0.713687	2.35303e-06	0.000195441
Slco1b2	4.71821	1.44399	2.37932e-06	0.000197116
Ehmt1	4.71175	0.540901	2.45601e-06	0.000202949
Apc	4.70612	0.521703	2.52474e-06	0.000208094
Psme4	4.70419	0.527966	2.54872e-06	0.000209535
Soga3	4.69953	0.579725	2.60759e-06	0.000213829
Csnk1a1	4.69824	0.548957	2.62419e-06	0.000214644
Abtb2	4.6929	0.61005	2.69358e-06	0.000219762
Hmg20a	4.69033	0.578352	2.72766e-06	0.000221981
Olfml2a	4.68923	1.48633	2.7423e-06	0.00022261
Hmgcs1	4.68849	0.562125	2.75228e-06	0.000222858
Hlf	4.68547	0.571911	2.79323e-06	0.000225607
Rab10	4.68147	0.534371	2.84828e-06	0.000229479
Pik3r3	4.66786	0.572581	3.0436e-06	0.000244604
Tgfa	4.66715	1.44744	3.05403e-06	0.000244832
Enah	4.66574	0.502263	3.07515e-06	0.000245913
Cdip1	4.66521	0.667976	3.08297e-06	0.000245928
Cog5	4.656	0.567823	3.22411e-06	0.000256551
Rundc3a	4.6503	0.827678	3.31445e-06	0.000262444
Slc7a11	4.64904	0.457541	3.33486e-06	0.000263413
Ccny	4.63813	0.673013	3.51578e-06	0.000276349
Colgalt2	4.63262	0.705421	3.61062e-06	0.000282426
Mafg	4.63028	0.72547	3.65168e-06	0.000284946
Zfp950	4.62741	0.560665	3.70269e-06	0.000288228
Ppm1b	4.62673	0.591578	3.71492e-06	0.000288484
Kcmf1	4.62078	0.542719	3.82303e-06	0.000296165
Rngtt	4.61808	0.617185	3.87314e-06	0.000299328
Nsun7	4.6151	0.997332	3.92902e-06	0.00030292
Usp25	4.61453	0.662624	3.93987e-06	0.000303031
Reps1	4.61294	0.580862	3.97009e-06	0.000304628
Cox10	4.59687	0.679153	4.28889e-06	0.000328309
Map3k5	4.59507	0.614137	4.32604e-06	0.000330368
Ahcyl2	4.59222	0.518692	4.38562e-06	0.000334127
Fam172a	4.59165	0.519496	4.39747e-06	0.000334239
Ccdc28b	4.59076	0.671095	4.41635e-06	0.000334884
Eea1	4.58964	0.519618	4.44022e-06	0.000335904
Hdac4	4.58588	0.620561	4.52084e-06	0.000341201
Psap	4.57965	0.567723	4.65757e-06	0.0003507
Tbl1x	4.57199	0.523659	4.83106e-06	0.000362915
Zeb1	4.5664	0.374343	4.96177e-06	0.000371867
Fbxl20	4.54898	0.53545	5.39072e-06	0.000403078
Sox5	4.5444	0.480574	5.50929e-06	0.000410237
Shc3	4.5443	0.532238	5.51192e-06	0.000410237
Kcnn3	4.54293	0.503016	5.54778e-06	0.000411955
Hivep1	4.53946	0.599833	5.63975e-06	0.000417821
Lyn	4.53756	1.35239	5.69075e-06	0.00041967
Kpna4	4.53032	0.587561	5.8894e-06	0.000433328
Fgd4	4.52719	0.519585	5.9774e-06	0.000438801
Synpo2	4.52415	0.897065	6.06378e-06	0.000444131
Ptprm	4.52042	0.507054	6.17183e-06	0.000451019
Mkln1	4.51575	0.505485	6.30918e-06	0.000459345
Tmem82	4.51558	1.97941	6.31426e-06	0.000459345
Ncoa2	4.51403	0.5216	6.36083e-06	0.00046169
Sema4d	4.50446	0.52781	6.65412e-06	0.000481893
Tcf12	4.50326	0.507532	6.692e-06	0.000483549
Pdlim5	4.49183	0.510677	7.06124e-06	0.000509089
Hs2st1	4.48728	0.49609	7.21372e-06	0.000518921
Tet2	4.48493	0.516602	7.29371e-06	0.000523506
Chst1	4.48133	0.590227	7.41808e-06	0.00053125
Sema6d	4.48062	0.393442	7.44257e-06	0.000531822
Mfn1	4.47539	0.508938	7.62726e-06	0.000543813
Ttyh3	4.47207	0.56322	7.7465e-06	0.000551096
Stim1	4.4712	0.535035	7.77823e-06	0.000552134
Rev3l	4.46868	0.516986	7.87047e-06	0.000556572
Cmss1	4.46855	0.534963	7.87528e-06	0.000556572
Plekha7	4.46368	0.593944	8.05622e-06	0.000568114
Taf15	4.46143	0.586027	8.1413e-06	0.00057286
Hibadh	4.46039	0.665211	8.1811e-06	0.000574406
Col27a1	4.45966	0.68775	8.20914e-06	0.000575122
Gnb1	4.44725	0.504513	8.69772e-06	0.000608029
Prdx6	4.44364	0.526137	8.84488e-06	0.000616978
Dusp11	4.43408	0.680971	9.24672e-06	0.000643616
Ryk	4.43296	0.86475	9.29469e-06	0.000645561
Otud7b	4.43155	0.598122	9.35598e-06	0.000648416
Aifm3	4.43101	0.579965	9.37911e-06	0.000648416
Nln	4.43062	0.693701	9.39617e-06	0.000648416
Abi1	4.42646	0.49255	9.57909e-06	0.000659627
Ccnd3	4.42591	0.497404	9.60365e-06	0.000659908
Unc13b	4.42437	0.703849	9.67227e-06	0.000663209
Arhgap42	4.42277	0.553924	9.74454e-06	0.000666746
Abhd17b	4.41634	0.489131	1.00388e-05	0.000685424
Map2k6	4.41313	0.494865	1.01886e-05	0.000694183
Tcaf1	4.41022	0.597411	1.03267e-05	0.000702104
Cdk14	4.40928	0.503985	1.03713e-05	0.000703655
Atxn7l1	4.39422	0.502113	1.11169e-05	0.000752657
Mblac2	4.38106	0.880318	1.18101e-05	0.000797915
Gtf3c2	4.37723	0.527417	1.20199e-05	0.000810391
Spred2	4.3708	0.492223	1.23794e-05	0.000832885
Rreb1	4.37021	0.495434	1.24125e-05	0.000833371
Arhgap32	4.36969	0.51467	1.24422e-05	0.000833392
Ptpn4	4.36909	0.507058	1.24766e-05	0.000833392
Neo1	4.36885	0.490538	1.24904e-05	0.000833392
Bmpr1b	4.36234	0.460187	1.2868e-05	0.000856814
Dlg4	4.35995	0.480741	1.30094e-05	0.000864444
Efr3b	4.35871	0.479166	1.30831e-05	0.00086755
Hmgcr	4.35768	0.566445	1.31451e-05	0.000869871
Rasa3	4.35598	0.594986	1.32474e-05	0.000874845
Hapln1	4.35472	0.769071	1.33236e-05	0.000878076
Zfyve1	4.35026	0.70357	1.35975e-05	0.000894301
Wscd1	4.34928	0.858687	1.36587e-05	0.000896495
Ptpn13	4.3445	0.548966	1.3959e-05	0.000914077
S1pr1	4.34412	0.762382	1.39833e-05	0.000914077
Prkcd	4.34255	0.777348	1.40841e-05	0.000918802
Stox2	4.33609	0.311319	1.45042e-05	0.000944297
Top2b	4.33263	0.687773	1.47338e-05	0.000957314
Nudt3	4.33083	0.711325	1.48547e-05	0.000963224
Frmpd1	4.32803	0.479637	1.5045e-05	0.000973602
Slc1a4	4.32758	0.785531	1.50759e-05	0.000973647
E2f3	4.32705	0.784076	1.51117e-05	0.000974007
Celf1	4.32555	0.48808	1.52153e-05	0.000978732
Tmed5	4.31987	0.823987	1.5612e-05	0.00100225
Dock1	4.31608	0.465484	1.58822e-05	0.00101756
Aak1	4.31021	0.490659	1.63102e-05	0.00104291
Azin1	4.29783	0.761919	1.72478e-05	0.00110069
Gm20646	4.2968	0.505271	1.73277e-05	0.0011036
Rictor	4.2958	0.655338	1.74064e-05	0.00110642
Dlc1	4.29487	0.558379	1.74799e-05	0.00110673
Bmp1	4.29316	0.551994	1.76149e-05	0.00111309
Atp2a2	4.29193	0.508441	1.77125e-05	0.00111706
Crtc3	4.28641	0.479902	1.81586e-05	0.00114296
Srsf5	4.28389	0.500519	1.83657e-05	0.00115375
Zfp516	4.28334	0.893381	1.84106e-05	0.00115432
Picalm	4.27547	0.720803	1.90737e-05	0.00119357
Asxl2	4.27128	0.49277	1.94356e-05	0.00121386
Ralgapb	4.26783	0.610325	1.97382e-05	0.00123037
Gsk3b	4.26519	0.481113	1.99733e-05	0.00124262
Extl3	4.26086	0.488662	2.03642e-05	0.0012645
Tcf7l2	4.25894	0.476436	2.05398e-05	0.00127295
Cry2	4.25792	0.618284	2.06342e-05	0.00127436
Cpq	4.25784	0.469637	2.06416e-05	0.00127436
Arid2	4.25052	0.580254	2.13273e-05	0.00131418
Tle4	4.24519	0.474919	2.18411e-05	0.00134327
Erbin	4.23893	0.527181	2.24589e-05	0.00137864
Wasf3	4.23516	0.479284	2.28388e-05	0.00139929
Wsb1	4.23413	0.595851	2.29442e-05	0.00140308
Mink1	4.22664	0.553715	2.37205e-05	0.0014478
Tgfb2	4.22185	0.797605	2.42306e-05	0.00147614
Fam214a	4.21792	0.50594	2.46565e-05	0.00149925
Srebf2	4.21657	0.488284	2.4804e-05	0.00150539
Ttbk2	4.21194	0.485809	2.53182e-05	0.00153158
Gm12940	4.21183	0.509382	2.53306e-05	0.00153158
Babam2	4.21025	0.524821	2.55093e-05	0.00153873
Phka1	4.20993	0.465035	2.55444e-05	0.00153873
Ripor2	4.20293	0.575399	2.63479e-05	0.00158297
Trerf1	4.20268	0.482583	2.63772e-05	0.00158297
Nr2f1	4.20158	0.488411	2.65063e-05	0.00158482
Ptar1	4.2006	0.607439	2.66207e-05	0.00158803
Ube2g1	4.20028	0.491129	2.66585e-05	0.00158803
Mbtd1	4.19978	0.471746	2.67177e-05	0.00158862
Zhx2	4.19678	0.459868	2.70732e-05	0.00160679
Ralgapa1	4.1952	0.485091	2.72635e-05	0.00161511
Mib1	4.19227	0.511321	2.76173e-05	0.00163307
Bcl6	4.18579	0.534341	2.84172e-05	0.0016728
Ppp2r5c	4.18567	0.540229	2.84323e-05	0.0016728
Far1	4.18557	0.778187	2.84448e-05	0.0016728
Zyg11b	4.18096	0.572077	2.90279e-05	0.00170398
Usp32	4.17842	0.487257	2.93542e-05	0.00172
Amot	4.17683	0.730679	2.95597e-05	0.00172889
Lrba	4.17159	0.478515	3.02484e-05	0.00176597
Dennd1b	4.16892	0.504261	3.06052e-05	0.00178357
Xkr6	4.16419	0.693484	3.12455e-05	0.00181759
Ago2	4.16042	0.538133	3.17668e-05	0.00184459
Znrf3	4.14676	0.458815	3.37208e-05	0.00195453
Clcn5	4.14524	0.820007	3.39463e-05	0.00196407
Mtmr3	4.14389	0.512604	3.41463e-05	0.0019721
Plpp3	4.14244	0.336412	3.43625e-05	0.00198104
Fam171a1	4.14192	0.603179	3.44409e-05	0.00198201
Arhgap18	4.13583	0.665649	3.53669e-05	0.00203167
Hook3	4.13154	0.470145	3.60336e-05	0.00206629
Gm20732	4.12459	0.750648	3.71394e-05	0.00212591
4930544I03Rik	4.11596	0.824386	3.85569e-05	0.00220314
Bmp2k	4.11435	0.572902	3.88265e-05	0.00221379
Ncoa6	4.11403	0.547173	3.88806e-05	0.00221379
Cdk13	4.11307	0.510671	3.90435e-05	0.00221591
Elp4	4.113	0.462731	3.90554e-05	0.00221591
Btbd17	4.10935	0.896296	3.96772e-05	0.00224724
Phlpp1	4.10528	0.399348	4.03821e-05	0.00228315
Acer3	4.0989	0.513296	4.15113e-05	0.00234288
Dcaf6	4.09814	0.478755	4.16484e-05	0.00234651
Pdcd4	4.09512	0.608813	4.21958e-05	0.00236844
Mnat1	4.09477	0.670248	4.22581e-05	0.00236844
Tmem44	4.09427	0.514452	4.23498e-05	0.00236945
Diaph1	4.09187	0.613668	4.27908e-05	0.00238998
Osbpl6	4.0883	0.626818	4.34538e-05	0.00242281
Gabbr1	4.08788	0.403136	4.35329e-05	0.00242303
Mapre2	4.08292	0.470422	4.44735e-05	0.00246686
Dmxl1	4.08243	0.477176	4.45678e-05	0.00246785
Kif16b	4.08019	0.633731	4.49995e-05	0.00248748
Ppp2r5e	4.0794	0.585381	4.51515e-05	0.0024916
mt-Co1	4.06548	0.929436	4.79339e-05	0.00264063
Vwa8	4.05836	0.477456	4.94194e-05	0.0027175
Chsy1	4.05798	0.695503	4.94981e-05	0.0027175
Mef2a	4.05296	0.555299	5.05734e-05	0.00277182
Astn2	4.04428	0.446304	5.24839e-05	0.00287164
Marf1	4.04032	0.482361	5.33777e-05	0.0029156
Marchf3	4.03781	0.557918	5.39522e-05	0.00293702
Cnnm2	4.03615	0.510068	5.43346e-05	0.00295285
Fyn	4.03501	0.46205	5.46003e-05	0.0029623
Mbd2	4.0327	0.805867	5.51402e-05	0.00298656
Senp3	4.01792	1.08074	5.87142e-05	0.0031748
Klhl32	4.01695	0.499951	5.89574e-05	0.00318262
Focad	4.01416	0.61701	5.96573e-05	0.00321501
Nadk2	4.01169	0.873924	6.02854e-05	0.00324343
Clk1	4.00497	0.470281	6.20254e-05	0.00333149
Med25	4.00376	0.928408	6.23424e-05	0.00334295
Cyria	4.00079	0.544203	6.31312e-05	0.00337962
Clasp2	3.99834	0.400015	6.37884e-05	0.00340914
Septin11	3.99792	0.696492	6.39022e-05	0.00340956
Nf1	3.98575	0.451885	6.72669e-05	0.00358316
Prrx1	3.98489	0.493176	6.75121e-05	0.00359029
Myo1e	3.98197	0.506737	6.83453e-05	0.0036286
Epc1	3.98117	0.481892	6.85768e-05	0.00363491
Slc13a5	3.978	0.479238	6.94986e-05	0.00367188
Nr1d2	3.9779	0.632108	6.9528e-05	0.00367188
Dmtf1	3.97759	0.578225	6.96162e-05	0.00367188
Slc39a14	3.97558	0.765674	7.02066e-05	0.00369697
Stambpl1	3.97389	0.593314	7.07092e-05	0.00371737
Pcdh10	3.97209	0.451484	7.12453e-05	0.00373945
Pfkfb4	3.97154	0.657121	7.14107e-05	0.00374204
Zfr	3.96959	0.459566	7.19973e-05	0.00376134
Trip12	3.96954	0.45893	7.20125e-05	0.00376134
Eri3	3.9691	0.473718	7.21432e-05	0.00376207
Tmem241	3.96825	0.722246	7.24021e-05	0.00376947
Mcur1	3.96658	0.629664	7.29104e-05	0.00378981
Sema4a	3.95712	0.663813	7.5859e-05	0.00393673
Sh3glb2	3.95284	0.590458	7.72292e-05	0.00400139
Kidins220	3.95187	0.481119	7.75444e-05	0.00401127
Lims1	3.95054	0.435419	7.79754e-05	0.0040271
Lrch3	3.94929	0.457705	7.83822e-05	0.00404164
Gm30606	3.94717	0.871489	7.90792e-05	0.0040525
Ncan	3.94712	0.447587	7.90958e-05	0.0040525
Ptprf	3.94529	0.557021	7.97018e-05	0.00407706
Cdc27	3.93562	0.604947	8.29821e-05	0.00423814
Nectin3	3.93369	0.625719	8.36512e-05	0.00425881
Syt11	3.92892	0.564514	8.53284e-05	0.00433735
Top1	3.91977	0.452275	8.86345e-05	0.00449123
Lpp	3.91699	0.457329	8.96598e-05	0.00453605
Plcl1	3.91518	0.425043	9.03382e-05	0.00456321
Fam110b	3.91248	0.636071	9.13517e-05	0.00460719
Vcan	3.91148	1.25837	9.17326e-05	0.00461618
Mbnl1	3.91126	0.484122	9.18166e-05	0.00461618
Dot1l	3.91084	0.572007	9.19772e-05	0.00461705
Adcyap1r1	3.9081	0.844385	9.30235e-05	0.00466231
Sgce	3.90595	0.672438	9.38545e-05	0.00469666
Tenm3	3.9054	0.43216	9.40692e-05	0.00470011
A830019P07Rik	3.90208	0.648543	9.53713e-05	0.00475779
Ddx50	3.89992	0.517326	9.62262e-05	0.00479301
Dclk2	3.89199	0.435822	9.94257e-05	0.00494474
Tmem100	3.88872	0.741423	0.000100773	0.005004
Ip6k1	3.88745	0.451799	0.000101304	0.00502263
Sik2	3.88476	0.46429	0.000102433	0.00505675
Rnf144a	3.88469	0.503904	0.000102462	0.00505675
Agrn	3.88416	0.651308	0.000102683	0.00505988
Stard13	3.8819	0.442012	0.000103642	0.00509936
Rgs12	3.88129	0.541743	0.000103904	0.00510444
Tmtc2	3.8787	0.417231	0.000105017	0.00515127
Tead1	3.87803	0.444881	0.000105304	0.00515412
Dido1	3.87782	0.476721	0.000105395	0.00515412
Mfap3l	3.87696	0.539192	0.00010577	0.00516461
Ptk2	3.87419	0.443556	0.000106981	0.00521586
Rapgef3	3.8727	0.451366	0.000107636	0.00523986
Aplp2	3.86876	0.580946	0.000109389	0.00531718
Enox1	3.86674	0.448293	0.000110299	0.0053533
Ttc17	3.86616	0.504213	0.000110562	0.00535803
Dyrk1a	3.86492	0.449211	0.000111124	0.00537715
Il17rd	3.86379	1.20492	0.000111642	0.00539411
Rbm20	3.85991	0.560204	0.000113428	0.00547223
Oxr1	3.85792	0.441911	0.000114355	0.00550409
Trio	3.85776	0.457915	0.00011443	0.00550409
Mfsd2a	3.85403	1.03395	0.000116187	0.00558028
Zfp638	3.84153	0.458576	0.000122271	0.00585504
Adgrl2	3.84001	0.908339	0.000123029	0.0058826
Rabgap1	3.83702	0.442479	0.000124538	0.00594593
Zfpm2	3.83481	0.457989	0.000125664	0.00599077
Slc25a18	3.82906	0.460439	0.000128634	0.00612332
Rsf1	3.82736	0.436613	0.000129524	0.00615661
Firre	3.81726	0.481541	0.000134939	0.00640455
Maob	3.81565	0.613927	0.000135826	0.00643717
Arid1a	3.81365	0.440732	0.00013693	0.00647996
Abcd2	3.81206	0.449278	0.000137813	0.0065111
Armc8	3.81174	0.548564	0.000137992	0.0065111
Xiap	3.81005	0.548953	0.000138938	0.00654612
Mllt10	3.80881	0.448439	0.00013964	0.00656427
Tlcd4	3.80864	0.620013	0.00013973	0.00656427
Rbm26	3.80532	0.442227	0.000141621	0.00664341
Mfhas1	3.80275	0.437544	0.0001431	0.00670303
Ube3a	3.7995	0.448386	0.000144987	0.00678003
Ampd2	3.79917	0.998152	0.000145181	0.00678003
Ppp3cc	3.79884	0.571275	0.000145375	0.00678003
Elovl5	3.78871	0.636432	0.00015143	0.00704202
Cdh20	3.78776	0.420986	0.000152012	0.00704207
Kcnq3	3.78772	0.395391	0.000152037	0.00704207
Smc4	3.78764	0.656068	0.000152086	0.00704207
Zfp369	3.78444	1.14277	0.000154053	0.0071229
Igfbp2	3.78234	1.74976	0.000155359	0.00717298
Lrrc49	3.78167	0.685404	0.000155779	0.00718212
Vps13d	3.77801	0.435094	0.000158084	0.00727796
Cipc	3.76907	0.606761	0.000163855	0.0075329
Klf9	3.76815	0.439591	0.000164463	0.00755007
Birc6	3.76533	0.453446	0.000166332	0.00762502
Paip2	3.75904	0.701661	0.000170569	0.00779706
Ank	3.75857	0.44047	0.000170884	0.00779751
Sin3b	3.75831	0.676858	0.000171063	0.00779751
Cnn3	3.75614	0.604017	0.000172552	0.00785429
Numb	3.75228	0.437717	0.000175237	0.00796525
Mtch2	3.74586	0.570605	0.00017978	0.00813732
Klf7	3.74272	0.437926	0.000182038	0.00822797
Adamts10	3.73888	1.09917	0.000184839	0.00834288
Sorbs3	3.73798	0.563914	0.000185505	0.00836122
Mrpl18	3.73254	0.667966	0.000189555	0.00851963
Tia1	3.73251	0.439779	0.000189578	0.00851963
Gopc	3.7322	0.654065	0.000189813	0.00851963
Ube2b	3.73177	0.430223	0.000190139	0.00852238
Zfp280c	3.72943	0.516293	0.000191913	0.00858389
Diaph3	3.72926	0.59437	0.000192044	0.00858389
Inpp4b	3.72727	1.02382	0.000193565	0.00863992
Map4k3	3.72667	0.457653	0.000194028	0.00864862
Pou6f1	3.72605	0.430358	0.0001945	0.00865769
Hnrnpl	3.7255	0.496897	0.000194927	0.00866471
Immp1l	3.72462	0.477447	0.000195611	0.00868315
Cnot1	3.72349	0.55426	0.000196486	0.00870996
Tut4	3.72288	0.421812	0.000196963	0.00871915
4931406C07Rik	3.71827	0.829175	0.000200593	0.00886764
Btbd9	3.71643	0.426867	0.000202058	0.00892015
Aplp1	3.71135	0.513137	0.00020616	0.00908879
Adar	3.70773	0.624138	0.000209126	0.00920695
Atxn7	3.70713	0.426605	0.000209624	0.00921629
Ccdc136	3.70041	0.424751	0.000215255	0.00945097
Pip4p2	3.69987	0.546356	0.000215707	0.00945794
Kansl3	3.69678	0.590175	0.000218352	0.00954831
Dleu2	3.69677	0.424803	0.000218361	0.00954831
Smarcc1	3.69483	0.42405	0.000220034	0.00960843
Cdkal1	3.69057	0.444389	0.000223751	0.00975756
Stxbp6	3.68524	0.43231	0.000228491	0.00995077
Ago3	3.68438	0.427583	0.000229258	0.00997071
Ston2	3.68327	0.414251	0.000230264	0.010001
Klf12	3.67769	0.408796	0.000235354	0.0102083
Abat	3.67607	0.417184	0.000236851	0.0102594
Acbd5	3.67348	0.498766	0.000239267	0.0103502
Slc9a3r1	3.67288	0.446958	0.000239833	0.0103607
Ddhd2	3.67095	0.739772	0.00024165	0.0104253
Stk38	3.66988	0.473317	0.000242669	0.0104552
B3glct	3.66923	0.671799	0.00024328	0.0104675
Spire1	3.66768	0.445731	0.000244766	0.0105174
Pde8b	3.66671	0.433211	0.00024569	0.0105398
Cltc	3.66645	0.463783	0.000245941	0.0105398
Sall3	3.66182	0.421249	0.000250431	0.0106896
Ctdspl	3.6563	0.418497	0.000255879	0.0108975
Kcnh5	3.6562	0.734553	0.000255979	0.0108975
Rab30	3.65098	0.418156	0.000261243	0.011107
Slc38a11	3.64897	0.495679	0.000263295	0.0111794
Chn1	3.64635	0.525853	0.000265995	0.0112792
Grk4	3.64425	0.467051	0.000268175	0.0113568
Cdh2	3.6358	0.425778	0.000277121	0.0117202
Peli1	3.63523	0.482954	0.000277737	0.0117309
Rab2a	3.63032	0.45089	0.000283067	0.0119403
Mrtfa	3.62684	0.506345	0.000286914	0.0120868
Gna13	3.62565	0.45074	0.000288234	0.0121246
Itgb5	3.62532	0.475785	0.000288604	0.0121246
Stxbp4	3.62502	0.565142	0.000288941	0.0121246
Lcor	3.62017	0.420454	0.000294414	0.0123332
Pvt1	3.61994	0.935193	0.000294677	0.0123332
Fam184b	3.61522	0.515584	0.000300089	0.0125434
Gpd2	3.61461	0.452496	0.000300799	0.0125568
Acvr1	3.61349	0.657683	0.000302108	0.0125951
Nr2e1	3.61149	0.434473	0.000304447	0.0126763
Ubr3	3.60817	0.422811	0.000308363	0.0128227
Serpine2	3.60447	0.512607	0.000312786	0.0129899
Vgll4	3.59873	0.474948	0.000319778	0.0132632
Acsl6	3.59494	0.413185	0.000324466	0.0134403
Kif21b	3.59421	0.641682	0.000325381	0.0134609
Jak1	3.59362	0.495765	0.00032611	0.0134738
Glul	3.59228	0.43671	0.0003278	0.0135263
Fcho2	3.5909	0.427976	0.000329536	0.0135694
Cluh	3.59073	0.628192	0.000329752	0.0135694
Zbtb38	3.59045	0.67347	0.000330108	0.0135694
Pld2	3.59005	0.400167	0.000330618	0.013573
Fam126a	3.58924	0.642917	0.000331639	0.0135976
Ankrd6	3.58675	0.418206	0.000334822	0.0137107
Tet3	3.58406	0.442457	0.000338294	0.0138353
Aldh2	3.58059	0.523987	0.000342814	0.0139846
Ankrd29	3.58018	0.674574	0.000343355	0.013989
Crebbp	3.57408	0.421015	0.000351456	0.014301
Grb2	3.57325	0.629827	0.000352578	0.0143285
Eda	3.57124	0.379626	0.000355294	0.0144207
Rabep1	3.56935	0.415116	0.000357865	0.0145068
Tlk2	3.56601	0.437266	0.000362462	0.0146747
Dlgap4	3.56035	0.549274	0.00037036	0.0149569
Rspry1	3.55974	0.468408	0.000371225	0.0149731
Rap1gds1	3.55895	0.469938	0.000372334	0.0149903
Pdgfc	3.55847	0.630305	0.000373019	0.0149903
Gm50021	3.55845	0.424184	0.000373047	0.0149903
Abcc5	3.55199	0.432238	0.000382326	0.0153395
Tspan9	3.55174	0.40977	0.000382691	0.0153395
Arrb1	3.5513	0.421138	0.000383335	0.0153463
Hnrnpc	3.5485	0.450129	0.000387438	0.0154815
Dhrs3	3.54834	0.88231	0.000387674	0.0154815
Slc38a9	3.54769	0.453398	0.000388622	0.0155001
Zup1	3.54681	0.543199	0.000389928	0.0155269
Map2k4	3.54659	0.679389	0.000390256	0.0155269
Usp7	3.54527	0.528883	0.000392209	0.0155854
Copa	3.54457	0.648364	0.000393257	0.0156078
Tulp3	3.54285	0.403316	0.000395828	0.0156905
Med13	3.53909	0.437726	0.000401505	0.0158959
Kdm2a	3.5387	0.410242	0.000402101	0.0159
Tjp2	3.53799	0.428344	0.000403189	0.0159235
Clu	3.53761	0.437974	0.000403772	0.015927
Setx	3.53599	0.445927	0.000406253	0.0159979
Mdm4	3.53579	0.417525	0.000406562	0.0159979
Dzip1	3.53546	0.495725	0.000407072	0.0159984
Hsd17b12	3.53	0.882513	0.000415559	0.0163121
Rlf	3.52571	0.54517	0.000422348	0.0165383
Hmgxb3	3.52474	0.999146	0.000423904	0.0165791
Frmd4b	3.52249	0.526336	0.000427519	0.0167002
Hivep2	3.52125	0.432572	0.000429517	0.0167579
Ndrg3	3.51768	0.467678	0.000435331	0.0169642
Cxcl14	3.5161	0.621956	0.000437942	0.0170453
Etfa	3.51491	0.513513	0.000439901	0.017101
Efhd2	3.51437	0.933744	0.000440801	0.0171153
Sptbn1	3.51328	0.426213	0.000442605	0.0171646
Zfp644	3.51223	0.432922	0.000444365	0.0172122
Csde1	3.51099	0.607275	0.000446436	0.0172525
Fyco1	3.51051	0.725819	0.000447246	0.0172525
a	3.51021	0.430813	0.000447754	0.0172525
Kdm6a	3.51019	0.484019	0.000447788	0.0172525
Scai	3.5097	0.43271	0.000448617	0.0172525
Srgap2	3.50723	0.402204	0.000452805	0.0173928
Hnrnpu	3.50259	0.414626	0.00046075	0.0176769
Gab1	3.50047	0.463391	0.00046443	0.0177969
Acox1	3.49885	0.477643	0.000467274	0.0178846
Fhit	3.49813	0.3745	0.000468526	0.0179113
Per3	3.49449	0.39444	0.000474974	0.0181362
Larp1	3.4937	0.411806	0.00047637	0.0181616
Ccnt2	3.49348	0.507336	0.000476764	0.0181616
Ppp2r5a	3.49043	0.395709	0.000482247	0.0183487
Ablim1	3.48672	0.386176	0.000488981	0.018583
Ptpra	3.48452	0.40976	0.000493019	0.0187144
Pkn2	3.48382	0.428056	0.000494316	0.0187415
Wapl	3.48348	0.40839	0.000494947	0.0187434
Trpm7	3.48148	0.40454	0.000498656	0.0188617
St6gal1	3.48042	0.380776	0.000500624	0.018914
Atxn10	3.47665	0.42201	0.000507711	0.0191593
Ndfip1	3.47566	0.604241	0.000509597	0.0192079
Dexi	3.47297	0.652991	0.000514737	0.0193564
Syn2	3.47169	0.391984	0.000517189	0.0194259
Vti1a	3.47073	0.40372	0.00051905	0.0194732
Snhg20	3.47037	0.54089	0.00051975	0.0194767
Pak2	3.46895	0.499914	0.000522498	0.019557
Rmnd5a	3.46813	0.563841	0.000524102	0.0195943
Rasgrp1	3.46646	0.94745	0.000527364	0.0196934
Pde3a	3.46611	1.18291	0.000528055	0.0196963
Itga6	3.46494	0.388162	0.000530348	0.019759
Sh3pxd2b	3.46458	0.421431	0.000531062	0.0197627
Rhoq	3.46412	0.398025	0.000531975	0.0197739
Stat3	3.46331	0.490837	0.000533567	0.0198102
Cyth1	3.46299	0.420269	0.000534205	0.0198111
Lifr	3.45943	0.533673	0.000541329	0.0200522
Pbx3	3.45495	0.962214	0.000550385	0.0203642
Strn3	3.45168	0.388355	0.000557109	0.0205894
Tbc1d5	3.44655	0.395337	0.000567802	0.0209605
Rnf20	3.44304	0.382969	0.000575214	0.0212099
Cblb	3.43973	0.537503	0.000582285	0.021446
Ctbp2	3.43557	0.444118	0.000591319	0.0217539
Abcb9	3.43393	0.559562	0.000594902	0.0218608
Eps15l1	3.43326	0.450219	0.000596359	0.0218894
Kdm5c	3.4302	0.437835	0.000603135	0.0221129
Etnk1	3.42988	0.525852	0.00060385	0.0221139
Hunk	3.42923	0.612812	0.000605305	0.0221421
Ptbp2	3.42658	0.47931	0.000611225	0.0223179
Asb7	3.42646	0.85269	0.000611496	0.0223179
Exoc4	3.42298	0.406238	0.000619392	0.0225805
Mindy3	3.42215	0.662817	0.000621272	0.0226234
Brms1l	3.42094	0.734189	0.000624056	0.0226991
Stx16	3.41894	0.465406	0.000628659	0.0228408
Psmd14	3.41594	0.44126	0.000635634	0.0230682
Aass	3.40905	0.938045	0.000651888	0.0236315
Eef2	3.40808	0.908283	0.00065422	0.0236894
Vps37a	3.40602	0.693904	0.000659175	0.023842
Ubp1	3.40517	0.465947	0.00066124	0.0238899
Sh3rf1	3.40424	0.414146	0.000663482	0.0239354
Rnf169	3.40385	0.400123	0.000664434	0.0239354
Aff4	3.40373	0.392137	0.000664727	0.0239354
Inppl1	3.40293	0.643878	0.000666686	0.0239791
Uri1	3.39965	0.588851	0.000674722	0.0242411
Nova1	3.39859	0.477992	0.000677354	0.0243012
Rps6kb1	3.39836	0.460478	0.000677902	0.0243012
Fam120a	3.39382	0.546999	0.000689242	0.0246802
Itch	3.39272	0.391484	0.000692029	0.0247525
Csad	3.38826	0.493237	0.000703382	0.0251307
Btbd7	3.38609	0.441831	0.000708968	0.0253022
Gpc4	3.38495	0.568399	0.000711907	0.025379
Sacm1l	3.37989	0.660363	0.000725152	0.0258226
Agpat5	3.37829	0.523745	0.000729377	0.0259444
Ttc14	3.37698	0.422588	0.000732876	0.0260401
Sec22a	3.37428	0.784837	0.000740082	0.0262672
Dennd6a	3.3725	0.575671	0.000744878	0.0264083
Cerk	3.37108	0.617706	0.000748746	0.0265163
Slc30a9	3.36521	0.511063	0.000764851	0.0270569
Kifap3	3.3622	0.490788	0.000773249	0.027324
Sec24b	3.36103	0.488944	0.000776519	0.0274095
Fus	3.35836	0.420795	0.000784065	0.0276456
Peli2	3.35662	0.377372	0.00078901	0.0277895
Uggt2	3.35444	0.470885	0.000795254	0.0279474
Nr3c2	3.35435	0.377711	0.000795514	0.0279474
Phf21a	3.35381	0.434632	0.000797075	0.0279474
Osbpl8	3.35376	0.481271	0.000797219	0.0279474
Ide	3.35355	0.426264	0.000797827	0.0279474
Ate1	3.35269	0.396757	0.000800293	0.0280033
Plekhg1	3.35194	0.413277	0.000802474	0.0280492
Zbtb16	3.34954	0.398162	0.000809462	0.0282628
Chst2	3.34848	0.632415	0.00081255	0.0283399
Rbm28	3.34367	0.501411	0.000826775	0.0288048
Creb5	3.3416	0.601095	0.000832963	0.0289891
Zfyve9	3.33891	0.41003	0.000841078	0.0292243
Zcchc24	3.33876	0.402421	0.000841535	0.0292243
Arhgap35	3.3382	0.388692	0.00084324	0.029252
Slc39a12	3.33643	0.426936	0.000848623	0.0293896
Riok3	3.33609	0.409676	0.000849666	0.0293896
Per1	3.336	0.403882	0.000849942	0.0293896
Pi4kb	3.33511	0.535056	0.000852649	0.0294516
Cstf3	3.33285	0.482241	0.000859607	0.0296601
Celrr	3.33129	0.393369	0.00086443	0.0297946
Nat8f6	3.32721	0.9961	0.000877215	0.0301708
Trpc4ap	3.32093	0.473707	0.00089719	0.0308249
Abhd18	3.31993	0.388695	0.000900392	0.030902
Exd1	3.31951	0.81199	0.000901754	0.0309158
Zfp106	3.3192	0.543335	0.00090276	0.0309174
1110019D14Rik	3.31753	0.549778	0.000908167	0.0310695
Sgms1	3.31604	0.448424	0.000913013	0.0312022
Pdzph1	3.31542	0.438434	0.00091505	0.0312387
Plxnb1	3.3145	0.381789	0.00091808	0.031309
Tmem161b	3.31339	0.456083	0.000921716	0.0313997
Tardbp	3.31111	0.616197	0.000929261	0.0316233
Pogz	3.31018	0.630234	0.000932368	0.0316956
Pum1	3.30865	0.396816	0.000937468	0.0318354
Itprid2	3.30768	0.593687	0.000940736	0.0319127
Stag2	3.30497	0.420909	0.000949854	0.0321882
Grhl1	3.3043	0.678937	0.000952137	0.0322317
Akap13	3.30384	0.450311	0.000953708	0.032251
Ints8	3.30208	0.559908	0.000959706	0.0324172
Rnf13	3.30181	0.485609	0.000960635	0.0324172
Thada	3.30147	0.505981	0.000961805	0.0324227
Faf1	3.30032	0.376405	0.000965739	0.0325213
Rabgap1l	3.29909	0.397135	0.000970001	0.0326307
Camkmt	3.29869	0.486652	0.000971355	0.0326385
Unc79	3.29843	0.440505	0.00097226	0.0326385
Ntm	3.29801	0.0829767	0.000973722	0.0326536
Srsf6	3.29603	0.516722	0.000980607	0.0328374
Hspa4l	3.29569	0.604996	0.0009818	0.0328374
Slc24a3	3.29517	0.411353	0.000983627	0.0328374
Ist1	3.29501	0.653553	0.00098419	0.0328374
Atp9b	3.29498	0.374274	0.000984296	0.0328374
Cpne2	3.29438	0.517512	0.000986374	0.0328727
Caprin1	3.29322	0.597061	0.000990472	0.0329751
Nsdhl	3.29291	0.472218	0.00099157	0.0329776
Efcab14	3.29206	0.629634	0.00099455	0.0330426
Tmem131	3.2912	0.507248	0.00099761	0.0330915
Zkscan3	3.29107	0.502311	0.000998073	0.0330915
Wwp1	3.28941	0.58398	0.00100397	0.0332528
Wdr7	3.28842	0.38206	0.00100752	0.0333362
Rapgef2	3.28782	0.380434	0.00100965	0.0333722
Metap1d	3.28736	0.42483	0.00101131	0.0333928
Yap1	3.28675	0.421939	0.00101351	0.0334313
Sptan1	3.27968	0.385186	0.00103926	0.0342456
Sh3bgrl	3.27771	0.489057	0.00104654	0.0344502
Memo1	3.27738	0.477449	0.00104777	0.0344555
Itfg1	3.27584	0.436011	0.00105349	0.0345481
Srsf4	3.27573	0.468822	0.0010539	0.0345481
Tbl1xr1	3.2755	0.412067	0.00105476	0.0345481
Aff1	3.27547	0.390441	0.00105487	0.0345481
Xrcc4	3.27408	0.369261	0.00106006	0.0346829
Exoc6b	3.27324	0.392353	0.00106323	0.0347513
Atp8a1	3.27212	0.381328	0.00106743	0.0348533
Cbl	3.27159	0.467351	0.00106945	0.0348837
Arntl	3.26401	0.393125	0.00109845	0.0357936
Ccdc80	3.26264	0.385066	0.0011038	0.0359131
Amy1	3.2625	0.566017	0.00110435	0.0359131
Car8	3.26057	0.563628	0.00111189	0.0361218
Pcdh17	3.25786	0.399079	0.00112257	0.0364277
Chm	3.2576	0.556773	0.00112357	0.0364277
Sos1	3.25693	0.534387	0.00112623	0.0364775
Antxr1	3.25339	0.370163	0.00114039	0.0368965
Pip4k2a	3.25306	0.383127	0.00114168	0.0368965
Cacng8	3.25283	0.37694	0.00114261	0.0368965
Kirrel2	3.25245	0.777773	0.00114414	0.0369092
L3mbtl3	3.25023	0.476705	0.00115311	0.0371613
Pantr1	3.24873	0.365478	0.0011592	0.0373162
Nme7	3.24809	0.439108	0.00116182	0.0373162
Cap2	3.24806	0.373803	0.00116194	0.0373162
Vps8	3.24774	0.458714	0.00116326	0.0373162
Akap11	3.24763	0.502641	0.00116371	0.0373162
Cul9	3.2394	0.399486	0.00119781	0.0383716
Mt1	3.23891	0.650561	0.00119988	0.0383997
Phc2	3.23846	0.37482	0.00120178	0.0384224
Hnrnpa3	3.23762	0.57731	0.0012053	0.0384967
Diaph2	3.23399	0.371304	0.00122075	0.0389337
Fam168b	3.23384	0.728295	0.0012214	0.0389337
Cpne1	3.23252	0.458379	0.00122704	0.0390748
Zfp207	3.23098	0.394616	0.00123366	0.0392468
Rars2	3.22994	0.556556	0.00123817	0.0393474
Gbf1	3.22969	0.379269	0.00123926	0.0393474
Nmt2	3.22837	0.420512	0.00124498	0.0394775
Appbp2	3.22818	0.661802	0.00124581	0.0394775
Ap2b1	3.22648	0.413973	0.00125322	0.0396401
Swt1	3.22644	0.437704	0.0012534	0.0396401
Bcl9	3.22513	0.384432	0.00125917	0.0397837
Eif5	3.21932	0.372546	0.00128496	0.0405585
Etv6	3.21726	0.370161	0.00129422	0.0408109
Raph1	3.21658	0.719765	0.0012973	0.0408682
Zmynd11	3.21609	0.376274	0.00129948	0.0408969
Ikbkb	3.21557	0.602082	0.00130185	0.0409315
Lyrm4	3.21525	1.08216	0.00130331	0.0409374
Smg1	3.21456	0.3727	0.00130646	0.040958
Rcan1	3.21455	0.856795	0.00130651	0.040958
Stk39	3.21358	0.551288	0.0013109	0.041026
Tbc1d19	3.21351	0.589911	0.00131122	0.041026
Phf21b	3.21065	0.457893	0.00132436	0.0413968
Gpatch2	3.20912	0.406924	0.00133141	0.0415769
Bcan	3.20797	0.259535	0.00133677	0.0417039
Septin7	3.20637	0.378771	0.00134421	0.0418956
Tmem135	3.19863	0.377558	0.00138081	0.0429944
Tnrc18	3.19776	0.36339	0.001385	0.0430833
Ankrd28	3.19463	0.386335	0.00140008	0.0435104
Sgsm2	3.19386	0.470386	0.00140384	0.0435852
Msmo1	3.18943	0.361353	0.00142553	0.0442162
Cd2ap	3.18664	0.438578	0.00143937	0.0446024
Phactr4	3.18608	0.42646	0.00144217	0.0446112
Rmnd1	3.18603	0.490145	0.00144242	0.0446112
Tns1	3.18563	0.514389	0.00144437	0.0446288
Trim37	3.18508	0.39304	0.00144714	0.0446713
Zcchc14	3.18403	0.624426	0.00145242	0.0447915
Srsf1	3.18358	0.475365	0.00145464	0.0448171
Pfkp	3.18159	0.446726	0.00146467	0.0450829
Slc6a11	3.18035	0.360624	0.00147098	0.045234
Psmb2	3.17597	0.66669	0.00149337	0.0458788
Cacna1d	3.17299	0.36238	0.00150875	0.0463071
Klhdc10	3.17252	0.456197	0.00151121	0.0463384
Galnt18	3.17224	0.463411	0.00151267	0.0463392
Tial1	3.1715	0.455379	0.00151655	0.0464138
Sarnp	3.16833	0.426298	0.00153315	0.0468331
Gm28175	3.16719	0.371849	0.00153921	0.0469735
Timp3	3.16671	0.410639	0.00154176	0.0470069
Src	3.165	0.627297	0.00155084	0.047239
Tmcc1	3.16379	0.395746	0.00155728	0.0473903
Stim2	3.16336	0.793451	0.00155959	0.0474159
Ifrd1	3.16185	0.505998	0.00156768	0.0476171
Sf3b1	3.1614	0.37894	0.00157012	0.0476276
Dync1h1	3.16124	0.368134	0.00157098	0.0476276
Emc8	3.15868	0.696002	0.00158486	0.048003
Ddx17	3.15726	0.433756	0.00159258	0.0481916
Zswim5	3.15607	0.493814	0.00159912	0.0483441
Sugp2	3.15537	0.544686	0.00160293	0.0484137
Arhgef18	3.15461	0.479441	0.00160713	0.0484952
Gpbp1	3.1536	0.575642	0.00161272	0.0486185
Usp6nl	3.15258	0.493273	0.00161834	0.0487386
Polb	3.15233	0.374681	0.00161973	0.0487386
Abcd3	3.15183	0.514573	0.00162252	0.048777
Pak1	3.14985	0.535933	0.00163355	0.0490322
Lrp8	3.14959	0.510933	0.00163501	0.0490322
Snph	3.14941	0.545494	0.00163602	0.0490322
Snd1	3.14922	0.528638	0.00163709	0.0490322
Arfgap1	3.14732	0.541254	0.00164776	0.0493059
Clasp1	3.14582	0.357294	0.00165622	0.049513
Fubp1	3.14459	0.362877	0.00166317	0.0496748
Ube3c	3.14414	0.375279	0.00166574	0.0497055
Notch1	3.14367	0.463472	0.00166843	0.0497397
Ccdc106	3.13923	0.64738	0.00169393	0.050453
Dop1b	3.13592	0.378282	0.00171313	0.050978
Arhgef19	3.13459	0.597645	0.00172096	0.0511635
Prdx1	3.13275	0.373813	0.00173177	0.0514166
Wac	3.1326	0.38464	0.00173266	0.0514166
Fndc3b	3.12971	0.365957	0.00174982	0.0518624
Sorcs2	3.12925	0.364359	0.00175251	0.0518624
Emx2	3.12842	0.563445	0.00175749	0.0519382
Slc25a12	3.12813	0.363471	0.00175923	0.0519382
Mef2d	3.12795	0.421248	0.00176032	0.0519382
Sfi1	3.12775	0.500906	0.00176152	0.0519382
C2cd5	3.1271	0.438534	0.00176538	0.0519569
Spata5	3.1271	0.585996	0.00176538	0.0519569
Cnot2	3.12671	0.528171	0.00176773	0.0519787
Otud5	3.12468	0.514512	0.00177997	0.0522909
Asph	3.12388	0.401687	0.00178484	0.0523862
B930095G15Rik	3.12096	0.411907	0.00180265	0.0528471
Pura	3.12076	0.452324	0.00180382	0.0528471
Cnot6	3.12016	0.709908	0.00180752	0.0529073
Plcg1	3.11813	0.423467	0.00182001	0.0532246
Large1	3.11679	0.369195	0.00182834	0.0534197
Galnt1	3.11629	0.353213	0.0018314	0.0534605
Tmem63b	3.1154	0.475304	0.00183696	0.0535743
Xpr1	3.11434	0.364023	0.00184354	0.0537075
Vps41	3.11413	0.435615	0.00184486	0.0537075
Dpp8	3.11359	0.434178	0.00184825	0.0537578
Togaram1	3.11284	0.507436	0.00185298	0.0538466
Ubxn7	3.10598	0.50978	0.00189652	0.0550127
Chuk	3.1055	0.504281	0.00189955	0.0550334
Arid5a	3.10277	0.774972	0.00191718	0.0554621
Stx4a	3.10213	0.643919	0.00192135	0.0555329
Cdk5rap2	3.1014	0.353166	0.00192611	0.0555785
Hspa9	3.10135	0.665738	0.00192637	0.0555785
Zbtb4	3.09898	0.485385	0.00194185	0.0559751
Trp53bp1	3.09683	0.62103	0.00195599	0.0563322
Tax1bp1	3.0931	0.546443	0.00198079	0.0569467
Pax6	3.09309	0.356949	0.00198086	0.0569467
Elovl6	3.0924	0.350915	0.00198543	0.057027
Fam193a	3.09205	0.369122	0.00198778	0.0570438
Nlgn3	3.08993	0.555202	0.00200202	0.0574014
Phf12	3.08617	0.463599	0.00202749	0.0580801
Csrp1	3.08589	0.376281	0.00202941	0.0580834
Rbm10	3.08532	0.417932	0.00203333	0.0581437
Gli2	3.08487	0.37606	0.00203642	0.0581805
Ttc28	3.08276	0.375318	0.00205091	0.0585427
Nedd9	3.08169	0.501197	0.00205826	0.0587005
Cwf19l2	3.0813	0.360759	0.00206097	0.0587073
Sel1l	3.08101	0.476078	0.00206299	0.0587073
Fbxl17	3.08087	0.37825	0.00206396	0.0587073
Tkt	3.08035	0.584235	0.00206759	0.0587585
Depdc5	3.07903	0.382704	0.00207674	0.0589667
Nup98	3.07568	0.418855	0.00210025	0.0595818
Rai1	3.07464	0.404683	0.00210755	0.0597363
Slc25a35	3.07409	1.0496	0.00211146	0.0597945
Rock2	3.0718	0.374771	0.00212773	0.0601756
Gabra4	3.0716	0.401532	0.00212916	0.0601756
Cpne8	3.07141	0.610441	0.00213053	0.0601756
Ola1	3.07115	0.714954	0.00213239	0.0601756
Gdi1	3.06812	0.629037	0.00215409	0.0607347
Zer1	3.06656	0.539126	0.00216534	0.0609986
Tent2	3.06386	0.515687	0.002185	0.0614449
Dst	3.06164	0.37968	0.00220127	0.0618485
Ggt7	3.06123	0.68908	0.0022043	0.0618797
Nfia	3.06031	0.26982	0.00221111	0.062017
Mpdz	3.05983	0.582234	0.0022146	0.0620608
Atp7a	3.05637	0.510761	0.00224036	0.0626885
Gm29521	3.0563	0.969327	0.00224089	0.0626885
Sh3kbp1	3.05409	0.471279	0.00225747	0.0630974
St13	3.0532	0.500634	0.00226413	0.0632288
Gm4876	3.05255	0.457543	0.00226906	0.0633117
3300002I08Rik	3.05135	0.678034	0.00227811	0.0634842
Gm48286	3.05121	0.371296	0.00227918	0.0634842
Tecpr2	3.05068	0.468901	0.00228323	0.0635419
Ndufs1	3.04863	0.407091	0.00229886	0.0638752
Agfg2	3.04859	0.387342	0.00229917	0.0638752
Nadk	3.04642	0.416774	0.00231583	0.0642509
AW047730	3.04631	0.632724	0.00231668	0.0642509
Wdr26	3.04398	0.384235	0.0023347	0.0646951
Supt20	3.04293	0.629599	0.0023429	0.0648666
Sntb2	3.04077	0.586315	0.00235977	0.0652776
Slc35f3	3.03642	0.488841	0.00239409	0.0661244
Akt3	3.03637	0.395521	0.00239449	0.0661244
Fmn2	3.03442	0.383834	0.00241002	0.0664962
Tspan14	3.03065	0.712361	0.00244029	0.0672738
Irs2	3.03036	0.836795	0.00244264	0.0672812
AA387883	3.02959	0.984649	0.00244883	0.0673588
Ccnl1	3.02949	0.444578	0.00244964	0.0673588
Rnf111	3.02792	0.451767	0.00246246	0.0676432
Ndel1	3.02771	0.734939	0.00246418	0.0676432
Nat8f7	3.02132	0.602805	0.00251679	0.0690285
Ints6	3.02007	0.379053	0.00252716	0.0692541
Tbcel	3.01959	0.336624	0.00253119	0.0693055
Ssh2	3.01879	0.341221	0.00253783	0.0694283
Sdc2	3.01844	0.341251	0.00254077	0.06945
Nfat5	3.01776	0.364001	0.00254651	0.0695477
Kalrn	3.01494	0.391589	0.00257033	0.0701389
Cept1	3.01442	0.671521	0.00257467	0.070198
Tspoap1	3.01366	0.731001	0.00258116	0.0703154
Fam107b	3.01176	0.609677	0.00259736	0.0706606
Echdc1	3.01166	0.451895	0.00259822	0.0706606
Mapkap1	3.01118	0.354641	0.00260235	0.0707133
Tgfbr2	3.01016	1.41358	0.00261106	0.0708576
Tmbim1	3.00993	1.00178	0.00261305	0.0708576
Amotl1	3.00979	0.46109	0.00261426	0.0708576
Anapc10	3.00848	0.46361	0.00262561	0.0711054
Slc44a1	3.00794	0.476545	0.00263021	0.0711703
Pgap2	3.00685	0.495155	0.00263971	0.0713278
Hspa4	3.00676	0.462232	0.00264049	0.0713278
Igsf3	3.00651	0.671811	0.00264267	0.0713278
Atp11b	3.00594	0.441759	0.00264765	0.0714025
Ak3	3.00316	0.888082	0.0026719	0.071996
Snx29	3.00155	0.39489	0.00268613	0.0723192
Ralgps1	2.99848	0.377561	0.00271329	0.0729894
Prodh	2.99795	0.361001	0.00271804	0.073056
Dlg1	2.99617	0.359077	0.00273394	0.0733756
Exoc5	2.99611	0.465671	0.00273448	0.0733756
Ccdc138	2.99576	0.544494	0.00273763	0.0733991
Slc27a1	2.99547	0.403844	0.00274025	0.0734082
Usp15	2.99499	0.421072	0.0027445	0.0734609
Msantd3	2.99369	1.01088	0.00275627	0.07369
Pard3b	2.99354	0.400613	0.00275763	0.07369
Vcp	2.99263	0.549993	0.00276581	0.0738474
Nphp3	2.9914	0.577969	0.00277703	0.0740755
Ski	2.99119	0.407657	0.00277895	0.0740755
Enox2	2.99015	0.384557	0.00278838	0.0742655
Dcaf8	2.98904	0.369791	0.00279858	0.0744214
Vmp1	2.98901	0.369357	0.00279886	0.0744214
Mapk8	2.98737	0.551558	0.00281389	0.0747596
Rgl1	2.98293	0.432106	0.00285504	0.0757903
Camk2n1	2.98124	0.369726	0.00287082	0.0761466
Ksr1	2.979	0.388863	0.0028919	0.0766424
Zfp521	2.97761	0.339923	0.00290501	0.0768685
Txndc11	2.97759	0.450753	0.0029052	0.0768685
Gm38562	2.97648	0.363707	0.00291579	0.0770854
Guf1	2.97617	0.768368	0.00291875	0.0771004
Ptprs	2.97244	0.356375	0.00295442	0.0779304
Slc35d1	2.97202	0.429182	0.00295849	0.0779304
mt-Nd1	2.97188	0.89138	0.00295984	0.0779304
Psmd1	2.97188	0.369708	0.00295984	0.0779304
Ube2k	2.97073	0.357578	0.0029709	0.0781577
Git2	2.96977	0.438158	0.00298024	0.0783395
Csnk1g3	2.96839	0.454469	0.00299362	0.0786271
Bmt2	2.96797	0.428647	0.00299773	0.078671
Asb8	2.96385	0.529284	0.00303815	0.0796668
Tbc1d23	2.96355	0.438138	0.00304113	0.07968
Ppp4r3b	2.96224	0.464009	0.00305406	0.0798889
Atf7	2.95927	0.344113	0.00308369	0.0805857
Usp9x	2.95907	0.363341	0.0030857	0.0805857
Ccdc34	2.95644	0.31907	0.00311216	0.0811298
Cul3	2.95625	0.512637	0.00311408	0.0811298
Dgkh	2.95395	0.495001	0.00313739	0.0816711
Malsu1	2.95363	0.83348	0.00314056	0.0816875
Arfip1	2.95153	0.651027	0.00316199	0.0821787
Terf2	2.94972	0.530847	0.00318066	0.0825972
Zfp36l1	2.94859	0.629476	0.00319226	0.0828318
Parp8	2.94513	0.402819	0.00322814	0.0836953
9930021J03Rik	2.94372	0.342523	0.00324295	0.0840117
Ocrl	2.94303	0.336804	0.00325022	0.0841324
Adgrv1	2.93586	0.878344	0.00332622	0.0858983
D5Ertd579e	2.93584	0.415674	0.00332644	0.0858983
Slc35f1	2.93477	0.335899	0.00333798	0.0861274
Slc23a2	2.93426	0.407811	0.00334339	0.0861979
Vps54	2.93383	0.426745	0.00334804	0.086249
Hip1	2.93256	0.35517	0.00336183	0.0864892
Acadsb	2.93224	0.410786	0.00336531	0.0864892
Tpp2	2.93223	0.574986	0.00336542	0.0864892
Arf4	2.93087	0.575062	0.00338015	0.0867518
Lair1	2.93079	0.677887	0.00338103	0.0867518
Cab39	2.9304	0.704872	0.00338529	0.0867922
Epb41l5	2.92982	0.394757	0.00339154	0.0868832
Apba1	2.92928	0.327641	0.00339746	0.0869659
Cyp51	2.92819	0.470252	0.00340945	0.0872035
Cpeb3	2.92688	0.365959	0.0034238	0.0875011
Slc25a42	2.92549	0.500943	0.00343909	0.0878222
Anxa6	2.92256	0.372665	0.00347166	0.0885836
Trpc1	2.92033	0.645444	0.0034966	0.0891495
Ror1	2.91988	0.897582	0.00350168	0.0892084
Gm5820	2.91851	0.574653	0.00351706	0.0895295
Atp6v1h	2.91791	0.480754	0.00352387	0.0896319
Stt3b	2.91547	0.627779	0.00355155	0.0902649
Gm44257	2.9149	0.405799	0.00355808	0.0903594
Arhgef10l	2.91407	0.34092	0.00356748	0.0905269
Slc9a9	2.91087	0.370452	0.00360427	0.0913168
Atp11a	2.90938	0.592916	0.00362146	0.0916802
Lrrc4b	2.90908	0.460276	0.00362496	0.0916966
Bmpr2	2.90763	0.32938	0.00364177	0.0920495
Cox16	2.90533	0.345269	0.00366864	0.0926563
Hnrnph3	2.90508	0.534084	0.00367159	0.092658
Lats1	2.90377	0.590717	0.00368694	0.0929238
Rhobtb2	2.90369	0.482713	0.00368789	0.0929238
Tiparp	2.90327	0.471754	0.00369286	0.0929296
Tef	2.90295	0.336748	0.00369665	0.0929296
Mark3	2.90294	0.363575	0.00369677	0.0929296
Dvl1	2.90101	1.0232	0.0037196	0.0934307
Foxg1	2.90067	0.626404	0.00372366	0.0934598
Pcmtd2	2.89933	0.490316	0.00373957	0.093786
Cop1	2.89823	0.411471	0.00375277	0.0939979
Fam120b	2.89814	0.511523	0.00375385	0.0939979
Astn1	2.89463	0.354205	0.00379603	0.094963
Sec24a	2.89438	0.466611	0.00379907	0.094963
Arfgef1	2.89418	0.343751	0.0038015	0.094963
Nphs1	2.89396	0.746719	0.00380418	0.094963
Wipf2	2.89369	0.359881	0.00380747	0.0949715
Acaa1a	2.89337	0.502202	0.00381137	0.0949953
Epn2	2.89288	0.45117	0.00381722	0.0950338
Samd5	2.89275	0.609885	0.00381881	0.0950338
Tex9	2.89246	0.668886	0.00382235	0.0950486
Wwc2	2.89174	0.357638	0.00383116	0.0951942
Tspan5	2.89019	0.329211	0.00385007	0.095532
Zfp710	2.89014	0.324627	0.00385069	0.095532
Usp47	2.88507	0.347069	0.00391329	0.0968862
Trappc8	2.88499	0.381023	0.00391429	0.0968862
Brsk1	2.88276	0.398686	0.00394211	0.0974593
Adcy9	2.88265	0.352394	0.00394349	0.0974593
Por	2.87992	0.394471	0.00397771	0.098173
Mast2	2.87973	0.324268	0.00398011	0.098173
Bcas1os2	2.87962	1.68487	0.00398151	0.098173
Hadha	2.87664	0.689763	0.00401935	0.0990302
Etv1	2.87616	0.831345	0.00402549	0.0991059
Mt2	2.87579	0.477548	0.00403024	0.0991469
Npas3	2.87511	0.161874	0.00403884	0.0992828
Crim1	2.87311	0.395066	0.00406449	0.0998371
Znrf1	2.87269	0.555376	0.00406992	0.0998944
Tmod2	2.87015	0.367815	0.00410278	0.100624
Stx7	2.86706	0.714684	0.00414311	0.101536
C030005K06Rik	2.86542	0.705078	0.0041646	0.101985
Supt3	2.86448	0.382511	0.0041769	0.102131
Map4k4	2.8619	0.344902	0.00421108	0.102889
Vav3	2.85919	0.327808	0.00424726	0.103694
Lrig2	2.85543	0.436596	0.00429784	0.10485
Prkd3	2.85353	0.664936	0.00432361	0.105399
Snx10	2.85252	0.489118	0.00433744	0.105656
Sgip1	2.8521	0.348917	0.0043432	0.105716
Rnf24	2.85029	0.392684	0.00436797	0.106239
Mtor	2.84977	0.393847	0.00437515	0.106333
Ulk2	2.84865	0.378035	0.00439051	0.106561
Adam10	2.84824	0.368707	0.0043962	0.106561
Tdrd3	2.84821	0.380778	0.00439662	0.106561
Uqcc1	2.84813	0.47297	0.00439773	0.106561
Ncoa3	2.8475	0.59818	0.00440634	0.106689
Setd3	2.84678	0.367458	0.00441637	0.106852
Smg7	2.84548	0.420527	0.00443452	0.10721
Tanc1	2.84459	0.558239	0.00444684	0.107428
Zfp266	2.84385	0.514138	0.00445723	0.107551
Dnmbp	2.84189	0.5104	0.00448471	0.108097
Xpo7	2.84166	0.354953	0.00448796	0.108097
Tox2	2.84129	0.346543	0.0044932	0.108142
Rab1a	2.84104	0.525232	0.00449674	0.108147
Nova2	2.83996	0.685753	0.00451192	0.108431
Eif4a1	2.8393	0.527194	0.0045213	0.108575
Edem3	2.83893	0.586052	0.00452657	0.108621
Dnm1l	2.83772	0.38051	0.0045437	0.108951
Afg1l	2.83649	0.360411	0.00456118	0.109289
Ptch1	2.83612	0.319751	0.00456649	0.109335
Ttc23	2.83291	0.374306	0.00461267	0.110358
Ldhb	2.83089	0.476002	0.00464189	0.110975
Gdpd2	2.82951	0.642867	0.00466191	0.111371
Axin1	2.82897	0.62852	0.00466982	0.111477
Tusc3	2.82817	0.500279	0.00468156	0.111641
Atg3	2.82802	0.717449	0.00468361	0.111641
Cnot10	2.82466	0.420609	0.00473309	0.112737
Irs1	2.82327	0.557212	0.0047536	0.113142
Nlgn2	2.82288	0.444136	0.00475942	0.113197
Trappc10	2.82093	0.483428	0.00478843	0.113803
Gigyf2	2.82014	0.336728	0.00480029	0.114001
Ldb1	2.81848	0.886303	0.00482514	0.114496
Prelid3a	2.81821	0.416976	0.00482922	0.114496
Foxk2	2.81804	0.402547	0.00483179	0.114496
St3gal3	2.8172	0.352391	0.00484451	0.114659
Plpp4	2.817	0.944485	0.00484739	0.114659
Prpf39	2.81687	0.566813	0.00484936	0.114659
Npr2	2.81643	0.884848	0.00485604	0.114685
Eftud2	2.81633	0.49265	0.00485756	0.114685
Orai1	2.81036	0.83716	0.00494855	0.116747
Tnpo3	2.80987	0.447313	0.00495613	0.116841
Dusp15	2.80771	1.74796	0.00498949	0.117541
Dnajb6	2.80733	0.531864	0.00499541	0.117595
Hif3a	2.80561	0.32119	0.00502212	0.118137
Tbc1d22a	2.80533	0.601327	0.0050265	0.118154
2810049E08Rik	2.80465	0.550916	0.00503717	0.118318
Sox9	2.80212	0.330783	0.00507687	0.119164
Ilk	2.80165	0.725902	0.00508414	0.119248
Smox	2.80016	0.34054	0.00510778	0.119628
Soga1	2.79748	0.633936	0.00515023	0.120535
Cables1	2.79438	0.325248	0.00519993	0.12161
Slc3a2	2.79184	0.845813	0.00524095	0.122467
Atp2b2	2.79164	0.364068	0.00524421	0.122467
Ahdc1	2.78806	0.34062	0.00530246	0.123649
Pea15a	2.78659	0.677104	0.00532651	0.12412
Dnm2	2.78609	0.323222	0.00533478	0.124152
Dennd2a	2.78604	0.363709	0.0053356	0.124152
Caskin1	2.784	0.362648	0.00536927	0.124845
Nfx1	2.78248	0.452578	0.0053946	0.125344
Nsd2	2.78156	0.5091	0.00540982	0.125607
Cmtm5	2.78117	0.751319	0.00541635	0.125668
Zzef1	2.78011	0.315266	0.00543398	0.125911
Gm38604	2.78007	0.677072	0.00543465	0.125911
Reck	2.77848	0.447106	0.00546144	0.126378
Pik3ca	2.77841	0.394609	0.00546262	0.126378
Ddx6	2.77811	0.334693	0.00546769	0.126404
Igdcc3	2.776	0.506957	0.0055033	0.127136
Mid1	2.77492	0.313828	0.00552152	0.127466
Dapk2	2.77404	1.57809	0.00553655	0.127721
Nipbl	2.77313	0.373872	0.00555196	0.127985
Ogdhl	2.7722	0.454091	0.00556792	0.128261
Tfcp2	2.771	0.37178	0.0055884	0.128641
Chp1	2.77052	0.476518	0.00559669	0.12874
Nrd1	2.76882	0.340189	0.00562593	0.12932
Snx13	2.76827	0.402989	0.00563548	0.129371
Gm39469	2.76823	0.597383	0.00563617	0.129371
Col5a3	2.76769	1.22881	0.00564556	0.129494
Lrp6	2.76243	0.367304	0.00573724	0.131402
Fer	2.76224	0.345794	0.00574059	0.131402
Immt	2.76222	0.349687	0.00574095	0.131402
Fxr2	2.75939	0.513657	0.00579096	0.132452
Chmp4b	2.75813	0.521733	0.00581325	0.132868
Zfp236	2.756	0.439877	0.00585124	0.133641
Acat3	2.75465	0.671562	0.00587555	0.134102
Auts2	2.75282	0.198684	0.00590846	0.134757
Frrs1	2.75159	0.957628	0.00593062	0.135117
Phkb	2.75148	0.357901	0.00593262	0.135117
Zzz3	2.75034	0.412251	0.0059534	0.13549
1190005I06Rik	2.74994	0.475276	0.00596071	0.13549
Ptov1	2.74981	0.792468	0.0059629	0.13549
Sort1	2.74965	0.303412	0.00596582	0.13549
8030462N17Rik	2.74923	0.666759	0.00597351	0.135495
Zdhhc21	2.74918	0.441373	0.00597443	0.135495
Slc25a23	2.74692	0.337136	0.00601576	0.13629
Sub1	2.7468	0.770964	0.00601797	0.13629
Hk1	2.74644	0.461768	0.00602461	0.136345
AI480526	2.74239	0.343733	0.00609938	0.13794
Agl	2.74182	0.331989	0.00611002	0.138084
Trp53bp2	2.74062	0.388153	0.0061323	0.13849
Ubr5	2.73797	0.335209	0.00618197	0.139514
Mapre3	2.73706	0.48099	0.00619918	0.139767
Cdc37l1	2.73692	0.346414	0.00620183	0.139767
Fam219a	2.7365	0.315228	0.0062096	0.139844
Mroh1	2.73399	0.381285	0.00625716	0.140817
Slc9a8	2.73357	0.736276	0.00626519	0.140818
Lpcat3	2.73353	0.332246	0.00626595	0.140818
Qrich1	2.73259	0.318045	0.00628394	0.141124
Slc41a1	2.73204	0.452829	0.0062943	0.141258
Csnk1d	2.73117	0.827802	0.00631102	0.141535
Apex2	2.73091	0.338764	0.00631602	0.141548
Aox1	2.73049	0.348691	0.00632411	0.141631
Ankrd27	2.72956	0.704447	0.00634187	0.14193
Txndc16	2.72765	0.514164	0.00637868	0.142655
Mcu	2.7225	0.308862	0.00647903	0.144698
Fam168a	2.72004	0.338374	0.00652745	0.145679
Pnpla7	2.71915	0.321448	0.00654493	0.145968
Mier1	2.71886	0.405275	0.00655069	0.145995
Map3k13	2.71818	0.486264	0.00656424	0.146196
Kmt5b	2.71642	0.307882	0.0065992	0.146873
Glmn	2.71569	0.503992	0.00661383	0.147097
Gapvd1	2.71462	0.320614	0.00663514	0.147469
Vps13c	2.71239	0.409783	0.00667995	0.148363
Trip4	2.71008	0.334465	0.00672667	0.149298
Rab28	2.70961	0.396571	0.00673625	0.149408
Psen1	2.70924	0.654473	0.0067438	0.149472
Lyst	2.70837	0.380163	0.00676139	0.149751
Dennd5b	2.70816	0.33799	0.00676569	0.149751
Dgkd	2.7079	0.666989	0.00677101	0.149766
Ube4b	2.7076	0.314468	0.00677716	0.149799
Pcbp2	2.70628	0.492652	0.00680408	0.150291
Cert1	2.70558	0.429908	0.00681851	0.150507
Atrn	2.7037	0.305259	0.00685717	0.151257
Sdha	2.70291	0.376051	0.00687357	0.151515
1110059E24Rik	2.70253	0.483943	0.00688147	0.151585
Wasl	2.70197	0.36155	0.00689291	0.151734
Ppp2r2a	2.69851	0.54037	0.0069651	0.153218
Pank2	2.69345	0.443448	0.00707157	0.155454
Bmp7	2.6926	1.0886	0.00708971	0.155746
Ssbp2	2.69152	0.342519	0.00711281	0.156148
Itga7	2.69068	0.789419	0.00713061	0.156432
Psmd11	2.68882	0.436211	0.00717043	0.156883
Paxbp1	2.68882	0.365277	0.00717043	0.156883
AW011738	2.68881	1.32506	0.00717065	0.156883
Stat5b	2.68811	0.35322	0.00718577	0.157107
Alms1	2.68714	0.306867	0.00720677	0.157459
Fryl	2.68683	0.323832	0.00721327	0.157495
Larp4b	2.68479	0.330738	0.00725743	0.158302
Gnaq	2.68467	0.346095	0.00726005	0.158302
Sycp2	2.68433	0.859526	0.00726747	0.158356
Prrc2a	2.68317	0.706201	0.00729285	0.158802
Pdss1	2.68212	0.513581	0.00731566	0.159191
Pantr2	2.68034	0.670764	0.00735464	0.159931
Wdr37	2.67819	0.44979	0.00740202	0.160853
Prkce	2.67735	0.344363	0.00742069	0.16115
Dag1	2.67699	0.343805	0.00742871	0.161215
Ecpas	2.67577	0.31729	0.0074557	0.161692
Elp2	2.67532	0.69889	0.00746577	0.161802
Trip11	2.67479	0.318039	0.00747763	0.16195
Rin2	2.67453	0.360942	0.00748346	0.161967
Pcsk7	2.6736	0.420815	0.00750411	0.162221
Dock7	2.67355	0.3186	0.00750524	0.162221
Fbxw11	2.67307	0.330343	0.00751604	0.162295
Rtn4	2.67295	0.303002	0.00751874	0.162295
Pgm1	2.6723	0.537755	0.00753339	0.162502
Suz12	2.67165	0.297209	0.00754783	0.162705
Fxr1	2.6714	0.442132	0.00755349	0.162718
Idh1	2.67101	0.695654	0.00756231	0.162799
Irak1	2.67015	0.453748	0.00758179	0.16311
Sec63	2.66952	0.357527	0.00759587	0.163304
Eml4	2.66706	0.433849	0.00765173	0.164395
Nfkb1	2.66584	0.300311	0.00767968	0.164885
Fam214b	2.66533	0.356718	0.00769139	0.164927
Sil1	2.66531	0.350086	0.00769185	0.164927
Crebzf	2.6643	0.75369	0.00771486	0.16531
B4galt6	2.66398	0.550901	0.00772224	0.165359
Rgs20	2.66362	0.191615	0.00773054	0.165426
Specc1l	2.66311	0.308781	0.00774209	0.165564
Plekha1	2.66241	0.38768	0.00775829	0.1658
Cbfa2t2	2.66155	0.317771	0.00777823	0.166116
Luc7l2	2.65683	0.351394	0.00788801	0.168349
Washc2	2.65648	0.309474	0.00789601	0.168408
Map4k5	2.65435	0.424255	0.00794603	0.169363
Sctr	2.65297	0.962549	0.00797874	0.169829
Uso1	2.65292	0.520835	0.00797993	0.169829
Crk	2.65276	0.473008	0.00798373	0.169829
Wnk1	2.65213	0.359398	0.00799847	0.170031
Rpap2	2.65181	0.579251	0.00800609	0.170081
Pmepa1	2.65086	0.886342	0.00802875	0.170368
2610507B11Rik	2.6508	0.303478	0.00803018	0.170368
Tnks	2.65017	0.360762	0.00804524	0.170575
Bicra	2.64972	0.313682	0.00805577	0.170686
Fam149b	2.64898	0.511417	0.00807351	0.17095
Ift57	2.64676	0.644605	0.00812671	0.171717
Tmem165	2.64674	1.04139	0.00812719	0.171717
Negr1	2.6467	0.199001	0.00812816	0.171717
Prdm5	2.64658	0.373778	0.00813106	0.171717
Sppl3	2.64531	0.340873	0.00816154	0.172247
Smpd2	2.64501	0.706532	0.00816881	0.172288
1810013L24Rik	2.64443	0.485257	0.00818289	0.172472
Ewsr1	2.64151	0.345015	0.00825385	0.173854
Mid2	2.64063	0.538582	0.00827517	0.174189
Syngap1	2.64037	0.6648	0.00828155	0.17421
Hnrnpul1	2.64001	0.635368	0.00829039	0.174282
Sema6a	2.63856	0.318695	0.00832585	0.174913
Ankrd13c	2.63744	0.458987	0.00835352	0.175287
Eif4a2	2.6374	0.498948	0.00835451	0.175287
Hdac7	2.63523	0.326684	0.00840812	0.176182
Purg	2.63481	0.391374	0.00841833	0.176282
Ube2v2	2.63428	0.700853	0.00843154	0.176444
Phactr2	2.63236	0.457382	0.00847931	0.177328
Ywhaq	2.63105	0.352177	0.00851222	0.177901
Ttll8	2.62991	0.30507	0.0085407	0.17838
Esco1	2.62935	0.376865	0.00855484	0.17856
Pigs	2.62791	0.354294	0.00859105	0.179163
Cog4	2.62776	0.398156	0.00859486	0.179163
Slc25a26	2.62544	0.825155	0.00865367	0.180273
Pdzd8	2.62449	0.792501	0.00867796	0.180662
Relch	2.62353	0.346612	0.00870231	0.181052
Stx18	2.623	0.667647	0.00871592	0.181218
Secisbp2l	2.62259	0.651915	0.00872647	0.18132
Lrrfip1	2.62138	0.450626	0.00875739	0.181729
Nfic	2.62138	0.364402	0.00875739	0.181729
Ttc8	2.62025	0.487937	0.0087866	0.182181
Mmp16	2.6201	0.283471	0.00879048	0.182181
Acly	2.61988	0.365454	0.00879618	0.182182
Slc9a7	2.61915	0.567035	0.00881486	0.182451
Notch2	2.61695	0.333594	0.00887188	0.183513
Sfmbt1	2.61525	0.404097	0.0089161	0.18431
Dlat	2.6145	0.417513	0.00893579	0.184599
Atp13a3	2.61416	0.621058	0.00894473	0.184665
Zc3h7a	2.61387	0.388904	0.00895236	0.184704
Tecr	2.61356	0.352272	0.00896052	0.184754
Marchf6	2.61217	0.34612	0.00899695	0.185255
Fip1l1	2.61201	0.423775	0.00900118	0.185255
Phip	2.61177	0.305156	0.00900753	0.185255
Mga	2.61176	0.290706	0.00900779	0.185255
Fzd3	2.6102	0.589376	0.0090489	0.185945
Gmeb1	2.61005	0.419262	0.00905289	0.185945
Wipf1	2.60919	0.307197	0.00907578	0.186296
Smg6	2.60892	0.308306	0.00908297	0.186325
Rnf130	2.60739	0.318062	0.00912359	0.186917
Trrap	2.60732	0.58206	0.00912546	0.186917
Fto	2.60718	0.326698	0.00912921	0.186917
Phc3	2.60579	0.361242	0.00916624	0.187556
Marchf2	2.6045	0.309652	0.00920071	0.188105
Atp6v0b	2.60435	0.380737	0.00920476	0.188105
Suclg2	2.60376	0.763858	0.00922069	0.188311
Mras	2.60336	0.324434	0.00923151	0.188326
Rapgef1	2.60298	0.319389	0.00924179	0.188326
Rarb	2.60287	0.417684	0.00924477	0.188326
Usp45	2.60287	0.36711	0.00924477	0.188326
2610008E11Rik	2.60201	0.639485	0.00926782	0.188676
Cops4	2.60156	1.12152	0.00928005	0.188806
Arap1	2.60113	0.469755	0.00929174	0.188924
Socs7	2.59899	0.419779	0.00934986	0.189986
Hnrnph1	2.59741	0.32509	0.00939291	0.190632
Car2	2.59739	0.664379	0.00939346	0.190632
Cul1	2.59593	0.365046	0.00943366	0.191302
Mau2	2.59575	0.42085	0.00943835	0.191302
Canx	2.59486	0.395242	0.00946293	0.191679
Zfp932	2.59277	0.849333	0.00952062	0.192679
Mitf	2.59264	0.317683	0.00952424	0.192679
Map3k3	2.5916	0.303198	0.00955321	0.193144
Snx14	2.59035	0.386968	0.00958785	0.193723
Dtx3	2.59013	0.531795	0.00959401	0.193726
Pitpnm1	2.58934	1.55487	0.00961615	0.193952
Gabra2	2.58929	0.335475	0.00961727	0.193952
Aftph	2.58805	0.375003	0.00965212	0.194514
Parp6	2.58787	0.565847	0.00965719	0.194514
Yipf1	2.58712	0.538186	0.00967805	0.194804
Armh3	2.58692	0.316253	0.0096837	0.194804
Kif1c	2.5864	0.451158	0.00969839	0.194919
Srcap	2.58629	0.292028	0.0097015	0.194919
Ubr1	2.58482	0.313899	0.00974287	0.195628
Atp2c1	2.58422	0.326696	0.00975991	0.195849
Plekhm2	2.58338	0.313655	0.00978382	0.19609
Gm4221	2.58337	0.599917	0.00978411	0.19609
Wdr70	2.58246	0.317368	0.00980978	0.196482
Morc3	2.58204	0.540777	0.00982178	0.1966
Tnrc6a	2.58123	0.376604	0.00984497	0.196942
Per2	2.5802	0.548083	0.00987423	0.197405
Nfatc3	2.57894	0.302008	0.00991049	0.197884
Hectd4	2.57679	0.333205	0.00997234	0.198879
Septin5	2.57678	0.315425	0.00997262	0.198879
Atf2	2.57504	0.331395	0.0100229	0.199757
Pum2	2.57415	0.34404	0.0100485	0.200131
Ldlr	2.57396	0.309473	0.0100541	0.200131
Arl15	2.57338	0.31179	0.010071	0.200345
Zc3h14	2.57284	0.767761	0.0100868	0.200535
Gm1976	2.57187	0.388128	0.010115	0.200971
Ubac2	2.57154	0.344379	0.0101246	0.201039
Parn	2.57055	0.60325	0.0101538	0.201493
Grtp1	2.57026	0.908359	0.0101623	0.201539
Parg	2.56946	0.342605	0.0101856	0.201877
Apbb2	2.56699	0.312082	0.0102585	0.203196
Mrs2	2.56602	0.603451	0.0102874	0.203643
Zfp292	2.56466	0.295989	0.0103277	0.204315
Pou3f2	2.56381	0.452225	0.0103531	0.204572
Sec61a2	2.56378	0.407925	0.010354	0.204572
Klc1	2.56359	0.353131	0.0103597	0.204572
Slc4a4	2.56316	0.307862	0.0103723	0.204696
Specc1	2.56141	0.302505	0.0104249	0.205609
Rev1	2.56083	0.37011	0.0104421	0.205791
Rims2	2.56067	0.301306	0.010447	0.205791
Csnk2a1	2.5567	0.350474	0.0105669	0.207899
Cdk12	2.55666	0.299422	0.0105681	0.207899
Pdcd6ip	2.55649	0.489306	0.0105733	0.207899
Btaf1	2.55576	0.30335	0.0105956	0.20821
Ogdh	2.5549	0.390145	0.0106219	0.208601
Pisd	2.55459	0.642283	0.0106311	0.208654
Nrf1	2.55273	0.346978	0.0106883	0.209648
Cyb5r4	2.55252	0.526035	0.0106948	0.209648
Camta1	2.55113	0.308534	0.0107375	0.210356
Setdb1	2.54908	0.410177	0.0108008	0.211468
Trim33	2.54856	0.312315	0.010817	0.211656
Vezt	2.54725	0.305304	0.0108575	0.212321
Hmbox1	2.54148	0.412279	0.0110383	0.215725
Mapk4	2.53987	0.337069	0.0110895	0.216594
Ppp6c	2.53943	0.519439	0.0111035	0.216737
Ncoa7	2.53876	0.324699	0.0111246	0.217016
Dnajc13	2.53741	0.331877	0.0111677	0.217727
Kat6a	2.53618	0.308396	0.0112069	0.218359
Dnajc24	2.53583	0.493708	0.0112182	0.218446
Lars	2.53475	0.472959	0.0112527	0.218985
Rnf215	2.53388	0.947851	0.0112808	0.219399
5330434G04Rik	2.53363	0.506389	0.0112888	0.219424
Rab6a	2.53261	0.493586	0.0113216	0.219928
Impact	2.53176	0.349753	0.0113492	0.220331
Tcerg1	2.53122	0.287557	0.0113667	0.22054
Fnip2	2.53044	0.387181	0.0113918	0.220672
Stx8	2.53037	0.320602	0.0113941	0.220672
Fkbp15	2.52932	0.373468	0.0114284	0.221204
Ubr2	2.52843	0.302042	0.0114573	0.221628
Ric1	2.52675	0.495729	0.0115125	0.222487
Arnt2	2.52666	0.324192	0.0115154	0.222487
Septin6	2.52637	0.728213	0.0115246	0.222531
Rnf38	2.52038	0.301039	0.0117229	0.226154
Lhpp	2.5201	0.575568	0.0117323	0.226154
Ppp6r2	2.52007	0.295468	0.0117333	0.226154
Yme1l1	2.51975	0.310886	0.0117437	0.2262
Rab36	2.51938	0.702241	0.0117561	0.2262
5031425E22Rik	2.51936	0.293806	0.0117568	0.2262
Carnmt1	2.51756	0.889468	0.0118169	0.227222
Gigyf1	2.51524	0.303466	0.011895	0.228587
Msi2	2.51389	0.153943	0.0119409	0.229331
Cst3	2.51289	0.325227	0.0119746	0.229803
Luzp1	2.51274	0.293598	0.0119797	0.229803
Ppp1r12b	2.5125	0.289795	0.0119879	0.229824
Kdm5a	2.51108	0.291844	0.0120361	0.230611
Wdfy2	2.51056	0.362415	0.0120539	0.230815
Akr1a1	2.50917	0.61185	0.0121017	0.231592
Iqsec2	2.50864	0.310308	0.0121196	0.231719
Safb	2.50855	0.302967	0.0121227	0.231719
Dip2b	2.50714	0.292907	0.0121714	0.232512
Inf2	2.50637	0.511313	0.0121977	0.232693
Sgta	2.50636	0.630703	0.012198	0.232693
Ap3m1	2.50623	0.484493	0.0122026	0.232693
Prdm2	2.50585	0.439977	0.0122157	0.232775
Crppa	2.50569	0.410006	0.0122213	0.232775
Nrbp2	2.50479	0.412662	0.0122526	0.233233
Map2k2	2.50422	0.296575	0.0122721	0.233467
Fndc3a	2.50385	0.382426	0.012285	0.233478
Mlc1	2.5036	0.437104	0.0122937	0.233478
Cdk5	2.50358	0.805956	0.0122944	0.233478
Ppp4r3a	2.50275	0.38016	0.0123234	0.233891
Sh3glb1	2.50197	0.320885	0.0123504	0.233979
Arih1	2.50196	0.324808	0.0123507	0.233979
Tbce	2.50187	0.354386	0.0123539	0.233979
R3hdm2	2.5017	0.300534	0.0123598	0.233979
Acap2	2.50157	0.291687	0.0123644	0.233979
Krit1	2.49848	0.321074	0.0124729	0.235894
Dcaf1	2.49803	0.488096	0.0124884	0.236049
Clk2	2.49737	0.337145	0.0125118	0.236353
Rftn2	2.49699	0.296465	0.0125253	0.236451
Cnnm3	2.49681	0.50511	0.0125317	0.236451
Taok3	2.49628	0.30355	0.0125505	0.236667
Pds5a	2.49408	0.29015	0.0126286	0.238
Rbmx	2.49319	0.831693	0.01266	0.238454
Zfyve26	2.49067	0.356888	0.0127502	0.240013
Spaca6	2.48757	0.285219	0.0128621	0.241976
Spred3	2.48721	0.610407	0.0128748	0.242074
Scn8a	2.48622	0.295099	0.0129108	0.242586
Map4	2.48605	0.337713	0.012917	0.242586
Rb1cc1	2.48564	0.290122	0.012932	0.242591
Cpsf6	2.48475	0.307345	0.0129641	0.242904
Cth	2.48314	0.556065	0.0130232	0.243868
Septin2-1	2.48154	0.859676	0.0130817	0.244822
Ccdc58	2.47979	0.482055	0.013146	0.245882
Rubcn	2.47892	0.50178	0.0131782	0.246343
Smarcb1	2.47864	0.839765	0.0131883	0.246362
Pabpc1	2.47847	0.561021	0.0131946	0.246362
Fbxo11	2.47654	0.277655	0.0132665	0.247561
Cd47	2.47611	0.402512	0.0132822	0.247711
Actn4	2.47481	0.465794	0.0133308	0.248474
Eno1	2.47453	0.461336	0.0133413	0.248509
Ndufv2	2.47435	0.527232	0.0133481	0.248509
Gabpb2	2.47329	0.348133	0.0133875	0.2491
Erlec1	2.4716	0.360441	0.0134509	0.250134
Cers5	2.47058	0.335435	0.0134895	0.250707
Fam234a	2.46949	0.41404	0.0135305	0.251324
Prr14l	2.46906	0.277653	0.0135468	0.251483
Frmd6	2.46782	0.406791	0.0135937	0.252207
Hectd1	2.46666	0.294781	0.013638	0.252884
Wls	2.46607	0.443562	0.0136606	0.253157
Dmpk	2.46491	0.922053	0.0137047	0.253829
Gtf2f2	2.46432	0.462429	0.0137274	0.254103
Mccc1	2.46105	0.461887	0.013853	0.256133
Atp5b	2.46043	0.397717	0.013877	0.256431
Pafah1b1	2.46008	0.358981	0.0138906	0.256535
Cacul1	2.45922	0.502235	0.0139241	0.257006
Dagla	2.4587	0.447452	0.013944	0.257172
Asrgl1	2.45857	0.332031	0.0139491	0.257172
Thrap3	2.45653	0.281035	0.0140285	0.258489
Prickle1	2.45595	0.289675	0.0140513	0.25876
Phgdh	2.45561	0.534906	0.0140646	0.258858
Rsbn1l	2.4553	0.270032	0.0140768	0.258935
Gfm2	2.45477	0.344448	0.0140973	0.259163
Ift74	2.45415	0.392892	0.0141217	0.259465
Flna	2.45226	1.03487	0.0141961	0.260553
Ap3s1	2.45216	0.5209	0.0142	0.260553
Rnf217	2.45203	0.457202	0.0142052	0.260553
Fibp	2.4518	0.580293	0.0142143	0.260572
Kdm4c	2.4497	0.297141	0.0142975	0.261947
Wdr41	2.44857	0.51693	0.0143426	0.262625
Rasa1	2.4476	0.311494	0.0143811	0.263147
Fbxo3	2.44744	0.609201	0.0143875	0.263147
Gm16867	2.44697	0.437153	0.0144063	0.263343
Arnt	2.44657	0.338305	0.0144224	0.263487
Rmdn1	2.446	0.332244	0.0144449	0.263749
Tlcd1	2.44562	0.55892	0.0144602	0.263879
Fgfr3	2.44464	0.3035	0.0144998	0.26445
Arhgap12	2.44246	0.285188	0.0145876	0.265902
Rbm33	2.44003	0.353326	0.0146862	0.267547
Papola	2.43945	0.278096	0.0147095	0.26782
Gpc2	2.43835	0.990168	0.0147545	0.26832
Zfp280d	2.43828	0.297971	0.0147574	0.26832
R3hcc1l	2.43817	0.378703	0.0147619	0.26832
Hgf	2.43783	0.934448	0.0147759	0.26842
Cpt1a	2.43763	0.477396	0.0147841	0.26842
P2rx7	2.43662	0.723125	0.0148252	0.268894
Cdk17	2.43658	0.335428	0.0148269	0.268894
Mapkbp1	2.43632	0.616693	0.0148376	0.268937
Mbd5	2.43605	0.327383	0.0148487	0.268988
Hdac8	2.43577	0.261384	0.0148602	0.268992
Rptor	2.43564	0.291941	0.0148656	0.268992
Rab5b	2.43519	0.615718	0.0148838	0.269024
Tsc22d4	2.43506	0.354339	0.0148892	0.269024
Gnptab	2.43498	0.662389	0.0148925	0.269024
Arhgap17	2.43433	0.554493	0.0149194	0.269359
Eif4g2	2.43336	0.697384	0.0149596	0.269934
Asxl1	2.4329	0.335134	0.0149783	0.27012
Adnp	2.43173	0.312852	0.015027	0.270847
Ergic2	2.42962	0.461071	0.0151147	0.272276
Shroom4	2.42864	0.371623	0.0151554	0.272635
Nbeal1	2.42862	0.290405	0.0151562	0.272635
Epdr1	2.42853	0.867359	0.01516	0.272635
Sqle	2.42777	0.408844	0.015192	0.273057
Nr3c1	2.42542	0.302056	0.0152907	0.274679
Syngr1	2.42517	0.864731	0.0153013	0.274716
Pcm1	2.42426	0.273616	0.0153394	0.275247
Map2k5	2.41998	0.295204	0.0155212	0.278353
Gm9801	2.41946	0.410838	0.0155435	0.278598
Capza1	2.41779	0.363746	0.0156149	0.279706
Pde9a	2.41723	0.343323	0.0156391	0.279751
Zfp654	2.41715	0.504388	0.0156425	0.279751
Rfx7	2.41662	0.291369	0.0156654	0.280005
Pcdhgc3	2.41603	0.455717	0.0156909	0.280306
Usp40	2.41333	0.35681	0.0158073	0.282229
Gm6145	2.41147	0.31064	0.0158886	0.283522
Ptpn9	2.41092	0.286582	0.0159122	0.283787
Prickle2	2.41066	0.276842	0.0159236	0.283833
Alkbh8	2.40987	0.548791	0.0159583	0.284294
Commd10	2.40948	0.565651	0.0159755	0.284442
Slc25a36	2.40919	0.560048	0.0159878	0.284505
Pcdhgc4	2.40848	0.564586	0.016019	0.284904
Gpbp1l1	2.40675	0.277489	0.016095	0.286097
Carmil1	2.40602	0.329411	0.0161274	0.286514
Gm45847	2.40498	0.52307	0.0161736	0.287177
Snx25	2.40385	0.29935	0.0162234	0.287864
Ppard	2.4037	0.316049	0.0162301	0.287864
Bach2it1	2.40126	1.10212	0.0163388	0.289632
Bicc1	2.40025	0.49788	0.0163837	0.290268
Ggps1	2.39797	0.579753	0.0164861	0.291761
Ikzf2	2.39739	0.345605	0.0165123	0.292065
Snhg9	2.39155	0.73663	0.0167772	0.296588
St7	2.39102	0.397823	0.0168016	0.296726
Rala	2.39098	0.439607	0.0168034	0.296726
Mff	2.39031	0.401086	0.0168343	0.297107
Lrig1	2.38994	0.478048	0.0168513	0.297245
Ccdc66	2.38907	0.345082	0.016891	0.297782
Aldh6a1	2.38865	0.500891	0.0169104	0.297953
Ext1	2.38473	0.310377	0.0170916	0.300808
Brwd1	2.38455	0.285911	0.0171	0.300808
Ift20	2.38413	0.565639	0.0171196	0.300989
Nkd1	2.38316	1.44607	0.0171645	0.30145
Rc3h2	2.38308	0.271627	0.0171683	0.30145
Zfp451	2.38296	0.492654	0.0171739	0.30145
Rbms1	2.38231	0.257941	0.0172044	0.301821
Ccdc88a	2.38171	0.302422	0.0172326	0.302151
Rnf216	2.38103	0.286081	0.0172641	0.302539
Naa35	2.38063	0.317892	0.0172829	0.302705
Ube2r2	2.37986	0.287572	0.0173192	0.303176
Ap1ar	2.37859	0.736434	0.0173788	0.304054
3830406C13Rik	2.37814	0.593242	0.0174001	0.304205
Kat6b	2.37801	0.299007	0.0174063	0.304205
Ccdc157	2.37726	0.541611	0.0174419	0.304621
Tbc1d4	2.37711	0.726805	0.017449	0.304621
Ppp1r3c	2.37598	0.65003	0.0175023	0.305221
Hdgfl2	2.37473	0.541014	0.017562	0.306095
Ppp2ca	2.37296	0.557376	0.0176463	0.307232
Evi5l	2.37263	0.422047	0.0176621	0.307342
Aco2	2.37153	0.277057	0.0177146	0.307585
Rpgr	2.37123	0.406679	0.017729	0.307585
Brd8	2.37123	0.314106	0.017729	0.307585
Gatad2b	2.37114	0.28559	0.0177334	0.307585
Emp2	2.37071	0.419486	0.0177541	0.307779
Lmtk2	2.36976	0.377139	0.0177995	0.3084
Ckap5	2.36786	0.312232	0.0178911	0.309821
Ufd1	2.36731	0.502671	0.0179178	0.310028
Ptpn1	2.36703	0.659697	0.0179315	0.310028
Prkg1	2.36702	0.277665	0.017932	0.310028
mt-Co3	2.36618	0.42907	0.0179729	0.310569
Kifc2	2.36569	0.658865	0.0179963	0.310808
Nt5dc3	2.36517	0.831049	0.0180217	0.31108
Nr2c2	2.36449	0.431659	0.018055	0.311487
Dync2h1	2.36377	0.265827	0.0180903	0.311682
Snap23	2.36373	0.473019	0.0180922	0.311682
Fdps	2.36357	0.39334	0.0180996	0.311682
Nos1ap	2.36346	0.275968	0.018105	0.311682
Peak1	2.36296	0.282816	0.0181296	0.311939
Ltbp3	2.36267	0.561033	0.0181438	0.312017
Cdk8	2.35993	0.296701	0.0182785	0.313733
Elavl1	2.35987	0.319958	0.0182815	0.313733
Rhot1	2.35956	0.336217	0.0182968	0.313733
Galnt17	2.3595	0.621272	0.0182998	0.313733
Aldh7a1	2.35942	0.280556	0.0183038	0.313733
2210408I21Rik	2.35925	0.258108	0.0183117	0.313733
Flot2	2.35881	0.354319	0.0183335	0.313917
Pspc1	2.35864	0.381046	0.018342	0.313917
Cyb5b	2.35805	0.273518	0.0183713	0.314252
Wbp1l	2.35734	0.472604	0.0184066	0.314689
Agtpbp1	2.35537	0.370907	0.0185044	0.316078
Tmeff1	2.35531	0.595035	0.0185074	0.316078
Pdxdc1	2.35427	0.2926	0.0185591	0.316792
Usp4	2.35381	0.305265	0.0185821	0.317018
Tnks2	2.35291	0.275929	0.0186274	0.317622
Pfdn1	2.35203	0.557191	0.0186712	0.31817
Rasal2	2.34986	0.280648	0.0187804	0.319723
Trmt9b	2.34891	0.485342	0.0188286	0.320292
Glyr1	2.34881	0.314287	0.0188337	0.320292
Pwwp2a	2.34838	0.478675	0.0188551	0.320486
Tmem234	2.34777	0.463878	0.0188861	0.320845
Ip6k2	2.3465	0.445716	0.0189509	0.321776
Med15	2.34585	0.306227	0.0189836	0.322162
Rcor1	2.34223	0.302537	0.0191691	0.325138
Ankfy1	2.34139	0.345769	0.019212	0.325694
Zfta	2.34031	0.794736	0.0192679	0.326294
Ttc19	2.34016	0.376178	0.0192757	0.326294
Notch3	2.34012	0.835968	0.0192777	0.326294
Anp32a	2.33982	0.523741	0.0192933	0.326338
Mxd4	2.33967	0.309449	0.0193006	0.326338
Pcmtd1	2.33779	0.284552	0.0193984	0.327819
Xylt1	2.33719	0.322188	0.0194292	0.328168
Maml2	2.33655	0.215413	0.0194626	0.32856
G3bp1	2.33631	0.398353	0.0194752	0.3286
Snx3	2.33316	0.474547	0.0196395	0.3312
Foxj3	2.33258	0.46274	0.0196701	0.331542
Mia3	2.3318	0.365155	0.0197113	0.331952
Gpr162	2.33173	0.578255	0.019715	0.331952
Abhd3	2.3302	0.326126	0.0197956	0.333134
Suclg1	2.32993	0.375051	0.0198099	0.333201
Nacc2	2.32659	0.380659	0.0199869	0.335918
Slmap	2.32649	0.271176	0.0199922	0.335918
Hif1a	2.32571	0.475789	0.020034	0.336444
Aldh1l1	2.32374	0.281482	0.0201394	0.338038
Umad1	2.32275	0.311558	0.0201928	0.338757
Atp6v1a	2.32224	0.549601	0.0202198	0.339034
Abca1	2.32169	0.261456	0.0202496	0.339325
Trim44	2.32153	0.275724	0.0202582	0.339325
Tpcn1	2.32119	0.34906	0.0202766	0.33945
Tada2a	2.321	0.356408	0.0202869	0.33945
Ptp4a2	2.32081	0.401005	0.0202973	0.33945
Gpt	2.31954	0.493313	0.0203657	0.340418
Map3k2	2.31856	0.333422	0.0204191	0.341133
Homer3	2.31785	1.00213	0.0204573	0.341594
Zmat3	2.31763	1.33734	0.0204693	0.341618
Atg4c	2.3169	0.763149	0.0205092	0.342107
Creb1	2.31446	0.414133	0.0206426	0.344154
Psat1	2.3128	0.666562	0.0207336	0.345492
Zfx	2.31225	0.449104	0.020764	0.345817
Ctdsp2	2.31206	0.57128	0.0207745	0.345817
Cep85l	2.31156	0.299719	0.0208017	0.34609
Lrrfip2	2.31047	0.425065	0.0208622	0.346917
Supt6	2.30972	0.305204	0.0209039	0.347431
Pde7a	2.30819	0.434931	0.0209886	0.348486
Ap1g1	2.30803	0.406182	0.0209976	0.348486
Chpt1	2.30799	0.292506	0.0209998	0.348486
Ubap2	2.30778	0.286821	0.0210115	0.348502
Wdr20	2.30735	0.293643	0.0210356	0.348721
Helz	2.30674	0.285837	0.0210692	0.349099
Rapgef6	2.30606	0.261333	0.0211073	0.34938
Ptdss1	2.30605	0.853483	0.0211079	0.34938
Apaf1	2.30542	0.752176	0.0211433	0.349787
Tsc22d2	2.30505	0.286709	0.0211635	0.349942
Fam120c	2.30473	0.264927	0.0211815	0.35006
Dcaf5	2.304	0.323873	0.0212227	0.35056
Ubr7	2.30363	0.750818	0.0212435	0.350725
Prkn	2.30194	0.319959	0.0213385	0.352113
Mrps9	2.30122	0.406372	0.0213794	0.352606
Fcf1	2.30072	0.524314	0.0214072	0.352885
Lmo4	2.2992	0.4671	0.0214937	0.35413
Dnajc11	2.297	0.588039	0.0216189	0.356011
Zfp407	2.2967	0.282541	0.0216361	0.356112
Smurf1	2.29493	0.298593	0.0217373	0.357411
Ints2	2.29167	0.731593	0.0219245	0.36004
Dync1li2	2.29167	0.40122	0.0219245	0.36004
Acat1	2.29152	0.32611	0.0219332	0.36004
Mthfs	2.29125	0.465084	0.0219489	0.36004
Rap1gap	2.29118	0.532304	0.021953	0.36004
Pgap1	2.29006	0.860896	0.0220181	0.360924
Bcl2l13	2.28829	0.617113	0.0221208	0.362423
Naa25	2.28797	0.667738	0.0221395	0.362546
Gle1	2.28749	0.507699	0.022167	0.362812
Akap10	2.2845	0.256596	0.0223422	0.365344
Nrbp1	2.28444	0.770173	0.0223457	0.365344
Als2cl	2.28427	0.822186	0.0223557	0.365344
Ube2d3	2.28269	0.370897	0.0224485	0.366557
Ppp1cb	2.28262	0.350214	0.0224527	0.366557
Adgrg1	2.2819	0.714782	0.0224954	0.36689
Yes1	2.2817	0.360287	0.0225072	0.36689
Nufip2	2.2817	0.275678	0.0225072	0.36689
Ranbp17	2.28102	0.343291	0.022547	0.367353
Slk	2.28068	0.367974	0.0225673	0.367496
Atp6v0a1	2.28004	0.261353	0.0226054	0.367931
Itih5	2.27968	0.478151	0.0226268	0.368094
Col9a3	2.27934	0.629998	0.0226471	0.368238
Pmm1	2.27863	0.523835	0.0226889	0.368732
Actr2	2.27824	0.443389	0.0227122	0.368894
Cdh19	2.27808	0.253122	0.0227218	0.368894
Palmd	2.2769	0.565503	0.0227919	0.369846
Tbcd	2.2761	0.349552	0.02284	0.370439
Pdzd2	2.27546	0.494149	0.0228785	0.370691
Lhfpl2	2.27365	0.756967	0.022987	0.372063
Bhlhe40	2.27317	0.671105	0.0230161	0.372063
Uvssa	2.27315	0.458602	0.0230173	0.372063
Pik3ip1	2.27298	0.376707	0.0230276	0.372063
Pid1	2.2729	0.298988	0.0230324	0.372063
Ccdc85a	2.2721	0.247302	0.0230803	0.37265
Prrc2b	2.27119	0.316129	0.0231356	0.373198
Sned1	2.27057	0.256934	0.0231733	0.373451
Gm10125	2.27027	0.257374	0.0231909	0.373451
Lamp2	2.27015	0.321712	0.0231983	0.373451
Fam13a	2.27013	0.468419	0.0231995	0.373451
Echs1	2.26923	0.554288	0.0232544	0.374148
Mtx2	2.26847	0.866272	0.0233008	0.374708
Nsd3	2.2663	0.271606	0.0234333	0.376502
Dcun1d2	2.26626	0.436638	0.0234357	0.376502
Pias2	2.26581	0.303922	0.0234628	0.376749
Golga4	2.26538	0.243882	0.0234893	0.376986
Pikfyve	2.26504	0.376395	0.0235102	0.377126
Sugt1	2.2648	0.483153	0.023525	0.377126
Pfas	2.26449	0.677509	0.0235441	0.377126
Tmem243	2.26437	0.366495	0.0235515	0.377126
Pkia	2.26429	0.350169	0.0235565	0.377126
Btrc	2.264	0.279674	0.0235744	0.377226
Pdpk1	2.26316	0.272043	0.0236257	0.377859
Rnf41	2.26134	0.597516	0.023738	0.379467
Mark4	2.26001	0.572582	0.0238208	0.380602
Rbm27	2.25945	0.277511	0.0238551	0.380961
4833420G17Rik	2.25835	0.434334	0.0239239	0.38187
Ppp1r9b	2.25783	0.278477	0.0239565	0.3822
Patl1	2.25751	0.524592	0.0239765	0.382331
Hdlbp	2.25687	0.368186	0.024016	0.382583
Thoc1	2.25591	0.330309	0.0240764	0.383079
Pot1b	2.25576	0.319721	0.0240858	0.383079
Arhgef17	2.25572	0.414039	0.0240883	0.383079
Tgs1	2.2556	0.359512	0.0240959	0.383079
Tgfbr1	2.25543	0.443754	0.0241066	0.383079
Golga1	2.25504	0.33639	0.0241306	0.383222
Tcf20	2.2549	0.241789	0.0241394	0.383222
Arpc2	2.25466	0.357368	0.0241545	0.383273
Pcbp4	2.25397	0.459907	0.0241981	0.383587
Pkm	2.25364	0.426749	0.024219	0.383729
Colq	2.25211	1.10537	0.0243153	0.385066
Dusp16	2.25181	0.645395	0.0243343	0.385116
Rnf14	2.25151	0.38412	0.0243534	0.385116
Tmem167	2.25116	0.602482	0.0243756	0.385116
Cdc42bpa	2.25115	0.345731	0.0243763	0.385116
Arid1b	2.25112	0.292973	0.0243782	0.385116
Pcf11	2.25056	0.387993	0.0244132	0.38548
Pnn	2.24946	0.260301	0.0244833	0.386398
Usp37	2.24788	0.365859	0.0245838	0.387626
Tnc	2.24783	0.216041	0.024587	0.387626
Hrh1	2.24767	0.451137	0.0245972	0.387626
Spry2	2.2473	0.6492	0.024621	0.38781
Rnf121	2.24684	0.60494	0.0246505	0.388086
Phf20	2.24653	0.284495	0.0246698	0.3882
Bcl9l	2.24601	0.347427	0.0247032	0.388536
Dgcr8	2.24397	0.625479	0.0248341	0.390405
Csnk1e	2.24112	0.476073	0.0250183	0.393108
Kif13a	2.2404	0.239903	0.0250652	0.393502
Prkar1a	2.24036	0.710993	0.0250678	0.393502
Fndc4	2.23887	0.498197	0.0251644	0.394627
Chmp3	2.23884	0.495725	0.0251664	0.394627
Esrra	2.23869	0.283638	0.0251762	0.394627
Cdc14b	2.23774	0.415925	0.0252377	0.395399
Copb1	2.2371	0.578221	0.0252797	0.395655
Flcn	2.23696	0.74334	0.0252889	0.395655
Ciz1	2.23693	0.479064	0.0252909	0.395655
Rc3h1	2.23604	0.252396	0.0253494	0.396028
Loxl3	2.23589	0.637876	0.0253593	0.396028
Ern1	2.23588	0.731328	0.0253599	0.396028
Vezf1	2.23582	0.565283	0.0253639	0.396028
Elovl2	2.23528	0.817259	0.0253988	0.396381
Setbp1	2.23485	0.30042	0.0254271	0.396631
Kctd17	2.23461	0.376184	0.025443	0.396686
Aebp2	2.23392	0.496885	0.0254886	0.397205
Foxo3	2.23369	0.278222	0.0255038	0.39725
Scly	2.23264	0.492431	0.0255726	0.39813
Dcun1d5	2.23211	0.514796	0.0256078	0.398303
Mfsd11	2.2321	0.402563	0.0256085	0.398303
Tmem245	2.23189	0.286788	0.0256224	0.398328
Ube2f	2.23022	0.572644	0.0257329	0.399852
AU040320	2.22992	0.348763	0.0257529	0.39997
Rnf138	2.22961	0.503759	0.0257736	0.400098
Ddx10	2.22922	0.477833	0.0257996	0.400231
Dcaf10	2.2291	0.402181	0.0258069	0.400231
Mpp2	2.22879	0.855287	0.0258277	0.40036
Ipo8	2.22859	0.351026	0.0258411	0.400375
Prr14	2.22784	0.407594	0.0258913	0.40096
Gpr19	2.22765	0.476876	0.025904	0.400965
Stx5a	2.22722	0.282432	0.0259329	0.401218
Rab3gap1	2.22643	0.301683	0.0259852	0.401836
Acsf2	2.22435	0.538927	0.0261247	0.403799
Uvrag	2.22274	0.322078	0.0262337	0.405095
Hlcs	2.22222	0.315938	0.0262683	0.405434
Clpb	2.2216	0.433514	0.0263104	0.40589
Tsc22d1	2.22128	0.273237	0.0263321	0.406031
Adipor2	2.22061	0.425439	0.0263777	0.406513
Chaserr	2.22044	0.398917	0.0263886	0.406513
Ints13	2.21902	0.704307	0.0264855	0.407811
Myom3	2.21867	1.18627	0.0265094	0.407811
Gpr156	2.21865	0.417672	0.0265108	0.407811
Zfand6	2.2167	0.25962	0.0266438	0.409624
Senp1	2.21655	0.270825	0.0266541	0.409624
Herc1	2.21581	0.307069	0.0267043	0.410078
Dpy19l4	2.21364	0.368392	0.0268533	0.412096
Mtarc2	2.2115	0.505626	0.027001	0.414021
St7l	2.21145	0.294821	0.0270045	0.414021
Atpaf1	2.20983	0.43664	0.0271173	0.415553
Eef1akmt2	2.2091	0.320397	0.0271675	0.416125
Ilrun	2.20769	0.370024	0.0272662	0.417438
Tubb2a	2.2061	1.20637	0.0273771	0.418937
Coq10b	2.20534	0.748597	0.0274299	0.419374
Agk	2.20523	0.513512	0.0274376	0.419374
Mir99ahg	2.20401	0.108554	0.0275237	0.420382
Commd1	2.20342	0.599474	0.0275654	0.420664
Stk17b	2.20338	0.657492	0.0275683	0.420664
Tcp11l1	2.20239	0.28547	0.0276377	0.421349
[truncated: 30,228 more rows]
